# Supplementary material for: Deciphering Biomarkers for Leptomeningeal Metastasis in Malignant Hemopathies (Lymphoma/Leukemia) Patients by Comprehensive Multipronged Proteomics Characterization of Cerebrospinal Fluid
Source: Cancers (Basel). 2022 Jan 17;14(2):449. doi: 10.3390/cancers14020449 (PMC8773653; doi:10.3390/cancers14020449)
Supplement: Supplementary file 1 [file cancers-14-00449-s001.zip]

Archive with 21 entries (20 files):
- Supplementary-Material/
- Supplementary-Material/Supplementary Figure S1.pdf
- Supplementary-Material/Supplementary Figure S10.pdf
- Supplementary-Material/Supplementary Figure S11.pdf
- Supplementary-Material/Supplementary Figure S2.pdf
- Supplementary-Material/Supplementary Figure S3.pdf
- Supplementary-Material/Supplementary Figure S4.pdf
- Supplementary-Material/Supplementary Figure S5.pdf
- Supplementary-Material/Supplementary Figure S6.pdf
- Supplementary-Material/Supplementary Figure S7.pdf
- Supplementary-Material/Supplementary Figure S8.pdf
- Supplementary-Material/Supplementary Figure S9.pdf
- Supplementary-Material/Supplementary Information Cancers-CSF-biomarkers_vsfinal_1.pdf
- Supplementary-Material/Supplementary Table S1.xlsx
- Supplementary-Material/Supplementary Table S2.xlsx
- Supplementary-Material/Supplementary Table S3.xlsx
- Supplementary-Material/Supplementary Table S4.xlsx
- Supplementary-Material/Supplementary Table S5.xlsx
- Supplementary-Material/Supplementary Table S6.xlsx
- Supplementary-Material/Supplementary Table S7.xlsx
- Supplementary-Material/Supplementary Table S8.xlsx
