# Supplementary material for: Deciphering Biomarkers for Leptomeningeal Metastasis in Malignant Hemopathies (Lymphoma/Leukemia) Patients by Comprehensive Multipronged Proteomics Characterization of Cerebrospinal Fluid
Source: Cancers (Basel). 2022 Jan 17;14(2):449. doi: 10.3390/cancers14020449 (PMC8773653; doi:10.3390/cancers14020449)
Supplement: Supplementary file 1 [file cancers-14-00449-s001.zip › Supplementary-Material/Supplementary Table S1.xlsx]

## Sheet: Hoja1
Approach	Sample (Internal Lab ID)	Var1	State	Var2	Var3
LC-MS/MS	1	CSF-Infiltration	Pathological	Haematological	Primary CNS Lymphoma
LC-MS/MS	2	CSF-Infiltration	Pathological	Haematological	DLBCL
LC-MS/MS	3	CSF-Infiltration	Pathological	Haematological	DLBCL
LC-MS/MS	4	CSF-Infiltration	Pathological	Haematological	B-CLL
LC-MS/MS	5	CSF-Infiltration	Pathological	Haematological	NHL
LC-MS/MS	6	Negative	Pathological	Haematological	DLBCL
LC-MS/MS	7	Negative	Pathological	Haematological	DLBCL
LC-MS/MS	8	Negative	Pathological	Haematological	Burkit Lymphoma
LC-MS/MS	9	Negative	Pathological	Haematological	DLBCL
LC-MS/MS	10	Negative	Pathological	Haematological	B-ALL
LC-MS/MS	11	CSF-Infiltration	Pathological	Haematological	Manto
LC-MS/MS	12	CSF-Infiltration	Pathological	Haematological	Marginal
Approach	Sample (Internal Lab ID)	Var1	State	Var2	Var3
Planar Protein Microarrays	2017068n7_37269	Negative	Pathological	Haematological	Leukemia
Planar Protein Microarrays	2017068n7_36891	CSF-Infiltration	Pathological	Haematological	Lymphoma
Planar Protein Microarrays	2017068n7_36203	Negative	Pathological	Haematological	Myeloproliferative disorder
Planar Protein Microarrays	2017068n10_38452	Negative	Pathological	Haematological	Lymphoma
Planar Protein Microarrays	2017068n10_38723	CSF-Infiltration	Pathological	Haematological	Lymphoma
Planar Protein Microarrays	2017068n10_38740	Negative	Pathological	Haematological	Lymphoma
Planar Protein Microarrays	2017068n10_36583	CSF-Infiltration	Pathological	Haematological	Lymphoma
Planar Protein Microarrays	2017068n10_36593	CSF-Infiltration	Pathological	Haematological	Leukemia
Planar Protein Microarrays	2017068n10_36855	Negative	Pathological	Haematological	Lymphoma
Planar Protein Microarrays	2017068n11_36284	CSF-Infiltration	Pathological	Haematological	Lymphoma
Planar Protein Microarrays	2017068n11_36470	Negative	Pathological	Haematological	Lymphoma
Planar Protein Microarrays	2017068n11_36180	CSF-Infiltration	Pathological	Haematological	Myeloproliferative disorder
Planar Protein Microarrays	2017068n11_37382	Negative	Pathological	Haematological	Leukemia
Planar Protein Microarrays	2017068n11_38755	CSF-Infiltration	Pathological	Haematological	Lymphoma
Planar Protein Microarrays	2017068n11_38570	CSF-Infiltration	Pathological	Haematological	Lymphoma
Planar Protein Microarrays	2017068n12_35670	Negative	Pathological	Solid	Other
Planar Protein Microarrays	2017068n12_35761	Negative	Pathological	Haematological	Lymphoma
Planar Protein Microarrays	2017068n12_36202	CSF-Infiltration	Pathological	Haematological	Lymphoma
Planar Protein Microarrays	2017068n12_37583	Negative	Pathological	Haematological	Leukemia
Planar Protein Microarrays	2017068n12_37782	CSF-Infiltration	Pathological	Haematological	Leukemia
Planar Protein Microarrays	2017068n12_37642	Negative	Pathological	Haematological	Lymphoma
Planar Protein Microarrays	2017068n15_38522	CSF-Infiltration	Pathological	Haematological	Myeloproliferative disorder
Planar Protein Microarrays	2017068n15_35762	CSF-Infiltration	Pathological	Solid	Other
Planar Protein Microarrays	2017068n15_35635	Negative	Pathological	Haematological	Leukemia
Planar Protein Microarrays	2017068n15_36768	CSF-Infiltration	Pathological	Haematological	Lymphoma
Planar Protein Microarrays	2017068n15_36755	CSF-Infiltration	Pathological	Haematological	Leukemia
Planar Protein Microarrays	2017068n15_36567	Negative	Pathological	Haematological	Leukemia
Planar Protein Microarrays	2017068n16_36779	CSF-Infiltration	Pathological	Haematological	Myeloproliferative disorder
Planar Protein Microarrays	2017068n16_36406	CSF-Infiltration	Pathological	Haematological	Lymphoma
Planar Protein Microarrays	2017068n16_36960	Negative	Pathological	Haematological	Lymphoma
Planar Protein Microarrays	2017068n16_36962	CSF-Infiltration	Pathological	Haematological	Lymphoma
Planar Protein Microarrays	2017068n16_37018	CSF-Infiltration	Pathological	Haematological	Lymphoma
Planar Protein Microarrays	2017068n16_37254	Negative	Pathological	Solid	Other
Planar Protein Microarrays	2017068n72_44990	Negative	Pathological	Haematological	Myeloma
Planar Protein Microarrays	2017068n72_45187	CSF-Infiltration	Pathological	Haematological	Leukemia
Planar Protein Microarrays	2017068n72_44991	CSF-Infiltration	Pathological	Haematological	Lymphoma
Planar Protein Microarrays	2017068n72_45108	CSF-Infiltration	Pathological	Haematological	Leukemia
Planar Protein Microarrays	2017068n72_45169	Negative	Pathological	Haematological	Lymphoma
Planar Protein Microarrays	2017068n72_45319	Negative	Pathological	Haematological	Lymphoma
Planar Protein Microarrays	2017068n73_45228	Negative	Pathological	Haematological	Leukemia
Planar Protein Microarrays	2017068n73_45612	Negative	Pathological	Haematological	Leukemia
Planar Protein Microarrays	2017068n73_45622	Negative	Pathological	Haematological	Lymphoma
Planar Protein Microarrays	2017068n73_45693	CSF-Infiltration	Pathological	Haematological	Lymphoma
Planar Protein Microarrays	2017068n73_45508	CSF-Infiltration	Pathological	Haematological	Leukemia
Planar Protein Microarrays	2017068n73_45456	Negative	Pathological	Haematological	Lymphoma
Planar Protein Microarrays	2017068n74_45475	CSF-Infiltration	Pathological	Haematological	Leukemia
Planar Protein Microarrays	2017068n74_45442	Negative	Pathological	Haematological	Myeloma
Planar Protein Microarrays	2017068n74_45568	CSF-Infiltration	Pathological	Haematological	Leukemia
Planar Protein Microarrays	2017068n74_45355	Negative	Pathological	Haematological	Leukemia
Planar Protein Microarrays	2017068n74_39260	Negative	Pathological	Haematological	Lymphoma
Planar Protein Microarrays	2017068n74_39036	Negative	Pathological	Haematological	Myeloproliferative disorder
Planar Protein Microarrays	2017068n75_39063	CSF-Infiltration	Pathological	Haematological	Lymphoma
Planar Protein Microarrays	2017068n75_39129	Negative	Pathological	Haematological	Lymphoma
Planar Protein Microarrays	2017068n75_38893	Negative	Pathological	Haematological	Myeloproliferative disorder
Planar Protein Microarrays	2017068n75_39406	Negative	Pathological	Haematological	Lymphoma
Planar Protein Microarrays	2017068n75_39846	Negative	Pathological	Haematological	Leukemia
Planar Protein Microarrays	2017068n75_39988	Negative	Pathological	Haematological	Lymphoma
Planar Protein Microarrays	2017068n76_40266	CSF-Infiltration	Pathological	Haematological	Myeloma
Planar Protein Microarrays	2017068n76_40646	CSF-Infiltration	Pathological	Haematological	Lymphoma
Planar Protein Microarrays	2017068n76_40316	CSF-Infiltration	Pathological	Haematological	Myeloproliferative disorder
Planar Protein Microarrays	2017068n76_40482	CSF-Infiltration	Pathological	Haematological	Myeloma
Planar Protein Microarrays	2017068n76_40500	CSF-Infiltration	Pathological	Haematological	Lymphoma
Planar Protein Microarrays	2017068n76_40450	CSF-Infiltration	Pathological	Haematological	Lymphoma
Planar Protein Microarrays	2017068n77_40535	CSF-Infiltration	Pathological	Haematological	Leukemia
Planar Protein Microarrays	2017068n77_40582	Negative	Pathological	Haematological	Lymphoma
Planar Protein Microarrays	2017068n77_41360	CSF-Infiltration	Pathological	Haematological	Leukemia
Planar Protein Microarrays	2017068n77_41381	CSF-Infiltration	Pathological	Haematological	Lymphoma
Planar Protein Microarrays	2017068n77_41405	CSF-Infiltration	Pathological	Haematological	Leukemia
Planar Protein Microarrays	2017068n77_40715	Negative	Pathological	Haematological	Leukemia
Planar Protein Microarrays	2017068n78_40708	Negative	Pathological	Haematological	Lymphoma
Planar Protein Microarrays	2017068n78_40737	Negative	Pathological	Haematological	Leukemia
Planar Protein Microarrays	2017068n78_40773	CSF-Infiltration	Pathological	Haematological	Lymphoma
Planar Protein Microarrays	2017068n78_40835	CSF-Infiltration	Pathological	Haematological	Lymphoma
Planar Protein Microarrays	2017068n78_40804	CSF-Infiltration	Pathological	Haematological	Myeloma
Planar Protein Microarrays	2017068n78_41552	Negative	Pathological	Haematological	Leukemia
Planar Protein Microarrays	2017068n79_41811	CSF-Infiltration	Pathological	Haematological	Lymphoma
Planar Protein Microarrays	2017068n79_41839	CSF-Infiltration	Pathological	Haematological	Lymphoma
Planar Protein Microarrays	2017068n79_41934	CSF-Infiltration	Pathological	Solid	Other
Planar Protein Microarrays	2017068n79_41932	CSF-Infiltration	Pathological	Haematological	Leukemia
Planar Protein Microarrays	2017068n79_41891	Negative	Pathological	Haematological	Lymphoma
Planar Protein Microarrays	2017068n79_41976	CSF-Infiltration	Pathological	Haematological	Lymphoma
Planar Protein Microarrays	2017068n80_42422	Negative	Pathological	Haematological	Lymphoma
Planar Protein Microarrays	2017068n80_42431	Negative	Pathological	Haematological	Leukemia
Planar Protein Microarrays	2017068n80_42981	Negative	Pathological	Haematological	Lymphoma
Planar Protein Microarrays	2017068n80_42744	Negative	Pathological	Haematological	Lymphoma
Planar Protein Microarrays	2017068n80_42764	Negative	Pathological	Haematological	Lymphoma
Planar Protein Microarrays	2017068n80_45057	Negative	Pathological	Haematological	Lymphoma
Planar Protein Microarrays	2017068n81_43306	CSF-Infiltration	Pathological	Haematological	Leukemia
Planar Protein Microarrays	2017068n81_43154	Negative	Pathological	Haematological	Leukemia
Planar Protein Microarrays	2017068n81_43343	Negative	Pathological	Haematological	Leukemia
Planar Protein Microarrays	2017068n81_43388	CSF-Infiltration	Pathological	Haematological	Leukemia
Planar Protein Microarrays	2017068n81_43382	Negative	Pathological	Haematological	Lymphoma
Planar Protein Microarrays	2017068n81_43486	CSF-Infiltration	Pathological	Haematological	Lymphoma
Planar Protein Microarrays	2017068n82_43595	Negative	Pathological	Haematological	Myeloma
Planar Protein Microarrays	2017068n82_43648	CSF-Infiltration	Pathological	Haematological	Lymphoma
Planar Protein Microarrays	2017068n82_43754	Negative	Pathological	Haematological	Myeloproliferative disorder
Planar Protein Microarrays	2017068n82_43694	CSF-Infiltration	Pathological	Haematological	Myeloproliferative disorder
Planar Protein Microarrays	2017068n82_43693	CSF-Infiltration	Pathological	Haematological	Lymphoma
Planar Protein Microarrays	2017068n82_43696	Negative	Pathological	Haematological	Lymphoma
Planar Protein Microarrays	2017068n83_44022	CSF-Infiltration	Pathological	Solid	Other
Planar Protein Microarrays	2017068n83_44188	CSF-Infiltration	Pathological	Haematological	Lymphoma
Planar Protein Microarrays	2017068n83_44234	Negative	Pathological	Haematological	Lymphoma
Planar Protein Microarrays	2017068n83_44385	Negative	Pathological	Haematological	Lymphoma
Planar Protein Microarrays	2017068n83_44410	Negative	Pathological	Haematological	Leukemia
Planar Protein Microarrays	2017068n83_44443	CSF-Infiltration	Pathological	Haematological	Lymphoma
Planar Protein Microarrays	2017068n84_44509	CSF-Infiltration	Pathological	Haematological	Leukemia
Planar Protein Microarrays	2017068n84_44650	Negative	Pathological	Haematological	Leukemia
Planar Protein Microarrays	2017068n84_44700	CSF-Infiltration	Pathological	Haematological	Lymphoma
Planar Protein Microarrays	2017068n84_44608	CSF-Infiltration	Pathological	Haematological	Leukemia
Planar Protein Microarrays	2017068n84_44680	CSF-Infiltration	Pathological	Haematological	Leukemia
Planar Protein Microarrays	2017068n84_44624	CSF-Infiltration	Pathological	Haematological	Lymphoma
Planar Protein Microarrays	2017068n85_44766	Negative	Pathological	Haematological	Leukemia
Planar Protein Microarrays	2017068n85_39481	CSF-Infiltration	Pathological	Haematological	Lymphoma
Planar Protein Microarrays	2017068n85_39584	Negative	Pathological	Haematological	Lymphoma
Planar Protein Microarrays	2017068n85_39729	Negative	Pathological	Haematological	Lymphoma
Planar Protein Microarrays	2017068n85_40112	Negative	Pathological	Haematological	Lymphoma
Planar Protein Microarrays	2017068n85_40317	CSF-Infiltration	Pathological	Haematological	Lymphoma
Planar Protein Microarrays	2017068n86_40322	Negative	Pathological	Haematological	Lymphoma
Planar Protein Microarrays	2017068n86_40275	Negative	Pathological	Haematological	Leukemia
Planar Protein Microarrays	2017068n86_40200	Negative	Pathological	Haematological	Lymphoma
Planar Protein Microarrays	2017068n86_40332	Negative	Pathological	Haematological	Lymphoma
Planar Protein Microarrays	2017068n86_40615	CSF-Infiltration	Pathological	Haematological	Lymphoma
Planar Protein Microarrays	2017068n86_40650	Negative	Pathological	Haematological	Leukemia
Planar Protein Microarrays	2017068n87_40775	Negative	Pathological	Haematological	Lymphoma
Planar Protein Microarrays	2017068n87_40832	Negative	Pathological	Haematological	Lymphoma
Planar Protein Microarrays	2017068n87_40933	CSF-Infiltration	Pathological	Haematological	Lymphoma
Planar Protein Microarrays	2017068n87_41080	CSF-Infiltration	Pathological	Haematological	Lymphoma
Planar Protein Microarrays	2017068n87_41455	Negative	Pathological	Haematological	Leukemia
Planar Protein Microarrays	2017068n87_41497	Negative	Pathological	Haematological	Leukemia
Planar Protein Microarrays	2017068n88_41192	CSF-Infiltration	Pathological	Haematological	Myeloma
Planar Protein Microarrays	2017068n88_41406	CSF-Infiltration	Pathological	Haematological	Leukemia
Planar Protein Microarrays	2017068n88_41786	CSF-Infiltration	Pathological	Haematological	Lymphoma
Planar Protein Microarrays	2017068n88_41836	Negative	Pathological	Haematological	Myeloproliferative disorder
Planar Protein Microarrays	2017068n88_41956	CSF-Infiltration	Pathological	Haematological	Lymphoma
Planar Protein Microarrays	2017068n88_41933	CSF-Infiltration	Pathological	Haematological	Lymphoma
Planar Protein Microarrays	2017068n89_42040	CSF-Infiltration	Pathological	Haematological	Lymphoma
Planar Protein Microarrays	2017068n89_42216	Negative	Pathological	Solid	Other
Planar Protein Microarrays	2017068n89_43009	CSF-Infiltration	Pathological	Haematological	Lymphoma
Planar Protein Microarrays	2017068n89_42684	Negative	Pathological	Haematological	Lymphoma
Planar Protein Microarrays	2017068n89_42761	CSF-Infiltration	Pathological	Haematological	Leukemia
Planar Protein Microarrays	2017068n89_42845	Negative	Pathological	Haematological	Lymphoma
Planar Protein Microarrays	2017068n90_42339	Negative	Pathological	Haematological	Leukemia
Planar Protein Microarrays	2017068n90_42449	Negative	Pathological	Haematological	Leukemia
Planar Protein Microarrays	2017068n90_43213	CSF-Infiltration	Pathological	Haematological	Lymphoma
Planar Protein Microarrays	2017068n90_43757	CSF-Infiltration	Pathological	Haematological	Lymphoma
Planar Protein Microarrays	2017068n90_43429	CSF-Infiltration	Pathological	Haematological	Leukemia
Planar Protein Microarrays	2017068n90_43866	Negative	Pathological	Haematological	Lymphoma
Planar Protein Microarrays	2017068n91_44000	CSF-Infiltration	Pathological	Haematological	Leukemia
Planar Protein Microarrays	2017068n91_44267	CSF-Infiltration	Pathological	Haematological	Myeloproliferative disorder
Planar Protein Microarrays	2017068n91_44496	CSF-Infiltration	Pathological	Haematological	Lymphoma
Planar Protein Microarrays	2017068n91_44541	Negative	Pathological	Haematological	Myeloproliferative disorder
Planar Protein Microarrays	2017068n91_44729	CSF-Infiltration	Pathological	Haematological	Leukemia
Planar Protein Microarrays	2017068n91_44787	CSF-Infiltration	Pathological	Haematological	Myeloproliferative disorder
Planar Protein Microarrays	2017068n92_45074	Negative	Pathological	Haematological	Lymphoma
Planar Protein Microarrays	2017068n92_45069	CSF-Infiltration	Pathological	Haematological	Leukemia
Planar Protein Microarrays	2017068n92_45144	Negative	Pathological	Haematological	Myeloproliferative disorder
Planar Protein Microarrays	2017068n92_45185	Negative	Pathological	Haematological	Lymphoma
Planar Protein Microarrays	2017068n92_39925	Negative	Pathological	Haematological	Leukemia
Planar Protein Microarrays	2017068n92_39229	Negative	Pathological	Haematological	Lymphoma
Planar Protein Microarrays	2017068n93_39347	CSF-Infiltration	Pathological	Haematological	Lymphoma
Planar Protein Microarrays	2017068n93_39338	CSF-Infiltration	Pathological	Haematological	Myeloproliferative disorder
Planar Protein Microarrays	2017068n93_45569	Negative	Pathological	Haematological	Myeloproliferative disorder
Planar Protein Microarrays	2017068n93_45520	CSF-Infiltration	Pathological	Haematological	Lymphoma
Planar Protein Microarrays	2017068n93_45507	Negative	Pathological	Haematological	Lymphoma
Planar Protein Microarrays	2017068n93_45455	CSF-Infiltration	Pathological	Solid	Other
Planar Protein Microarrays	2017068n94_45460	Negative	Pathological	Haematological	Lymphoma
Planar Protein Microarrays	2017068n94_45356	Negative	Pathological	Haematological	Lymphoma
Planar Protein Microarrays	2017068n94_45352	CSF-Infiltration	Pathological	Haematological	Leukemia
Planar Protein Microarrays	2017068n94_45357	CSF-Infiltration	Pathological	Haematological	Lymphoma
Planar Protein Microarrays	2017068n94_45260	CSF-Infiltration	Pathological	Haematological	Myeloproliferative disorder
Planar Protein Microarrays	2017068n94_45425	Negative	Pathological	Haematological	Lymphoma
Planar Protein Microarrays	2017068n95_45596	CSF-Infiltration	Pathological	Haematological	Myeloproliferative disorder
Planar Protein Microarrays	2017068n95_45657	CSF-Infiltration	Pathological	Haematological	Leukemia
Planar Protein Microarrays	2017068n95_45613	Negative	Pathological	Haematological	Myeloma
Planar Protein Microarrays	2017068n95_45694	Negative	Pathological	Haematological	Lymphoma
Planar Protein Microarrays	2017068n95_39337	Negative	Pathological	Haematological	Leukemia
Planar Protein Microarrays	2017068n96_37162	CSF-Infiltration	Pathological	Haematological	Leukemia
Planar Protein Microarrays	2017068n96_37326	CSF-Infiltration	Pathological	Haematological	Leukemia
Planar Protein Microarrays	2017068n96_37385	Negative	Pathological	Haematological	Lymphoma
Planar Protein Microarrays	2017068n96_37418	CSF-Infiltration	Pathological	Haematological	Lymphoma
Planar Protein Microarrays	2017068n96_36936	Negative	Pathological	Haematological	Lymphoma
Planar Protein Microarrays	2017068n96_36895	Negative	Pathological	Haematological	Lymphoma
Planar Protein Microarrays	2017068n97_37496	CSF-Infiltration	Pathological	Haematological	Lymphoma
Planar Protein Microarrays	2017068n97_37600	Negative	Pathological	Haematological	Leukemia
Planar Protein Microarrays	2017068n97_37703	Negative	Pathological	Solid	Other
Planar Protein Microarrays	2017068n97_37783	Negative	Pathological	Haematological	Lymphoma
Planar Protein Microarrays	2017068n97_37662	Negative	Pathological	Haematological	Lymphoma
Planar Protein Microarrays	2017068n97_38209	CSF-Infiltration	Pathological	Haematological	Lymphoma
Planar Protein Microarrays	2017068n98_38210	CSF-Infiltration	Pathological	Haematological	Leukemia
Planar Protein Microarrays	2017068n98_38951	CSF-Infiltration	Pathological	Haematological	Lymphoma
Planar Protein Microarrays	2017068n98_38944	Negative	Pathological	Haematological	Lymphoma
Planar Protein Microarrays	2017068n98_38296	CSF-Infiltration	Pathological	Haematological	Lymphoma
Planar Protein Microarrays	2017068n98_38485	Negative	Pathological	Haematological	Lymphoma
Planar Protein Microarrays	2017068n7_CN		Healthy
Planar Protein Microarrays	2017068n10_CN		Healthy
Planar Protein Microarrays	2017068n11_CN		Healthy
Planar Protein Microarrays	2017068n12_CN		Healthy
Planar Protein Microarrays	2017068n15_CN		Healthy
Planar Protein Microarrays	2017068n16_CN		Healthy
Planar Protein Microarrays	2017068n72_CN		Healthy
Planar Protein Microarrays	2017068n73_CN		Healthy
Planar Protein Microarrays	2017068n74_CN		Healthy
Planar Protein Microarrays	2017068n75_CN		Healthy
Planar Protein Microarrays	2017068n76_CN		Healthy
Planar Protein Microarrays	2017068n77_CN		Healthy
Planar Protein Microarrays	2017068n78_CN		Healthy
Planar Protein Microarrays	2017068n79_CN		Healthy
Planar Protein Microarrays	2017068n80_CN		Healthy
Planar Protein Microarrays	2017068n81_CN		Healthy
Planar Protein Microarrays	2017068n82_CN		Healthy
Planar Protein Microarrays	2017068n83_CN		Healthy
Planar Protein Microarrays	2017068n84_CN		Healthy
Planar Protein Microarrays	2017068n85_CN		Healthy
Planar Protein Microarrays	2017068n86_CN		Healthy
Planar Protein Microarrays	2017068n87_CN		Healthy
Planar Protein Microarrays	2017068n88_CN		Healthy
Planar Protein Microarrays	2017068n89_CN		Healthy
Planar Protein Microarrays	2017068n90_CN		Healthy
Planar Protein Microarrays	2017068n91_CN		Healthy
Planar Protein Microarrays	2017068n92_CN		Healthy
Planar Protein Microarrays	2017068n93_CN		Healthy
Planar Protein Microarrays	2017068n94_CN		Healthy
Planar Protein Microarrays	2017068n95_CN		Healthy
Planar Protein Microarrays	2017068n96_CN		Healthy
Planar Protein Microarrays	2017068n97_CN		Healthy
Planar Protein Microarrays	2017068n98_CN		Healthy
Approach	Sample (Internal Lab ID)	Var1	State	Var2	Var3
Beads Suspension Microarrays	Unknown1	CSF-Infiltration	Pathological	Haematological	Leukemia
Beads Suspension Microarrays	Unknown2	CSF-Infiltration	Pathological	Haematological	Lymphoma
Beads Suspension Microarrays	Unknown3	Negative	Pathological	Haematological	Lymphoma
Beads Suspension Microarrays	Unknown4	Negative	Pathological	Haematological	Lymphoma
Beads Suspension Microarrays	Unknown5	CSF-Infiltration	Pathological	Haematological	Lymphoma
Beads Suspension Microarrays	Unknown6	Negative	Pathological	Haematological	Lymphoma
Beads Suspension Microarrays	Unknown7	CSF-Infiltration	Pathological	Haematological	Leukemia
Beads Suspension Microarrays	Unknown8	Negative	Pathological	Haematological	Lymphoma
Beads Suspension Microarrays	Unknown9	CSF-Infiltration	Pathological	Haematological	Lymphoma
Beads Suspension Microarrays	Unknown10	CSF-Infiltration	Pathological	Haematological	Lymphoma
Beads Suspension Microarrays	Unknown11	Negative	Pathological	Haematological	Lymphoma
Beads Suspension Microarrays	Unknown12	CSF-Infiltration	Pathological	Haematological	Leukemia
Beads Suspension Microarrays	Unknown13	CSF-Infiltration	Pathological	Haematological	Lymphoma
Beads Suspension Microarrays	Unknown14	Negative	Pathological	Haematological	Lymphoma
Beads Suspension Microarrays	Unknown15	Negative	Pathological	Haematological	Lymphoma
Beads Suspension Microarrays	Unknown16	Negative	Pathological	Haematological	Lymphoma
Beads Suspension Microarrays	Unknown17	Negative	Pathological	Haematological	Lymphoma
Beads Suspension Microarrays	Unknown18	Negative	Pathological	Haematological	Lymphoma
Beads Suspension Microarrays	Unknown19	CSF-Infiltration	Pathological	Haematological	Lymphoma
Beads Suspension Microarrays	Unknown20	Negative	Pathological	Haematological	Lymphoma
Beads Suspension Microarrays	Unknown21	Negative	Pathological	Solid	Lymphoma
Beads Suspension Microarrays	Unknown22	Negative	Pathological	Haematological	Lymphoma
Beads Suspension Microarrays	Unknown23	Negative	Pathological	Haematological	Lymphoma
Beads Suspension Microarrays	Unknown24	CSF-Infiltration	Pathological	Haematological	Leukemia
Beads Suspension Microarrays	Unknown26	Negative	Pathological	Haematological	Lymphoma
Beads Suspension Microarrays	Unknown27	CSF-Infiltration	Pathological	Haematological	Leukemia
Beads Suspension Microarrays	Unknown28	Negative	Pathological	Haematological	Lymphoma
Beads Suspension Microarrays	Unknown29	Negative	Pathological	Haematological	Lymphoma
Beads Suspension Microarrays	Unknown30	CSF-Infiltration	Pathological	Haematological	Leukemia
Beads Suspension Microarrays	Unknown31	CSF-Infiltration	Pathological	Haematological	Leukemia
Beads Suspension Microarrays	Unknown32	Negative	Pathological	Haematological	Leukemia
Beads Suspension Microarrays	Unknown33	CSF-Infiltration	Pathological	Haematological	Leukemia
Beads Suspension Microarrays	Unknown34	Negative	Pathological	Haematological	Lymphoma
Beads Suspension Microarrays	Unknown35	Negative	Pathological	Haematological	Lymphoma
Beads Suspension Microarrays	Unknown36	Negative	Pathological	Haematological	Lymphoma
Beads Suspension Microarrays	Unknown37	Negative	Pathological	Haematological	Lymphoma
Beads Suspension Microarrays	Unknown38	CSF-Infiltration	Pathological	Haematological	Leukemia
Beads Suspension Microarrays	Unknown39	Negative	Pathological	Haematological	Lymphoma
Beads Suspension Microarrays	Unknown40	Negative	Pathological	Haematological	Leukemia
Beads Suspension Microarrays	Unknown41	CSF-Infiltration	Pathological	Haematological	Lymphoma
Beads Suspension Microarrays	Unknown42	Negative	Pathological	Haematological	Leukemia
Beads Suspension Microarrays	Unknown43	CSF-Infiltration	Pathological	Haematological	Lymphoma
Beads Suspension Microarrays	Unknown44	Negative	Pathological	Haematological	Lymphoma
Beads Suspension Microarrays	Unknown45	Negative	Pathological	Haematological	Lymphoma
Beads Suspension Microarrays	Unknown46	Negative	Pathological	Haematological	Leukemia
Beads Suspension Microarrays	Unknown47	CSF-Infiltration	Pathological	Haematological	Other
Beads Suspension Microarrays	Unknown48	CSF-Infiltration	Pathological	Haematological	Lymphoma
Beads Suspension Microarrays	Unknown49	Negative	Pathological	Haematological	Leukemia
Beads Suspension Microarrays	Unknown50	Negative	Pathological	Haematological	Lymphoma
Beads Suspension Microarrays	Unknown51	Negative	Pathological	Haematological	Lymphoma
Beads Suspension Microarrays	Unknown52	Negative	Pathological	Haematological	Lymphoma
Beads Suspension Microarrays	Unknown53	CSF-Infiltration	Pathological	Haematological	Myeloma
Beads Suspension Microarrays	Unknown54	CSF-Infiltration	Pathological	Haematological	Leukemia
Beads Suspension Microarrays	Unknown55	CSF-Infiltration	Pathological	Haematological	Lymphoma
Beads Suspension Microarrays	Unknown56	CSF-Infiltration	Pathological	Haematological	Other
Beads Suspension Microarrays	Unknown57	CSF-Infiltration	Pathological	Haematological	Leukemia
Beads Suspension Microarrays	Unknown58	Negative	Pathological	Haematological	Lymphoma
Beads Suspension Microarrays	Unknown59	Negative	Pathological	Haematological	Leukemia
Beads Suspension Microarrays	Unknown60	CSF-Infiltration	Pathological	Haematological	Lymphoma
Beads Suspension Microarrays	Unknown61	Negative	Pathological	Haematological	Lymphoma
Beads Suspension Microarrays	Unknown62	Negative	Pathological	Haematological	Lymphoma
Beads Suspension Microarrays	Unknown63	Negative	Pathological	Haematological	Leukemia
Beads Suspension Microarrays	Unknown64	Negative	Pathological	Haematological	Lymphoma
Beads Suspension Microarrays	Unknown65	Negative	Pathological	Haematological	Lymphoma
Beads Suspension Microarrays	Unknown66	Negative	Pathological	Haematological	Leukemia
Beads Suspension Microarrays	Unknown68	CSF-Infiltration	Pathological	Haematological	Leukemia
Beads Suspension Microarrays	Unknown71	CSF-Infiltration	Pathological	Haematological	Lymphoma
Beads Suspension Microarrays	Unknown73	Negative	Pathological	Haematological	Lymphoma
Beads Suspension Microarrays	Unknown74	Negative	Pathological	Haematological	Lymphoma
Beads Suspension Microarrays	Unknown75	Negative	Pathological	Haematological	Leukemia
Beads Suspension Microarrays	Unknown76	Negative	Pathological	Haematological	Lymphoma
Beads Suspension Microarrays	Unknown77	Negative	Pathological	Haematological	Lymphoma
Beads Suspension Microarrays	Unknown78	Negative	Pathological	Haematological	Lymphoma
Beads Suspension Microarrays	Unknown79	CSF-Infiltration	Pathological	Haematological	Leukemia
Beads Suspension Microarrays	Unknown80	CSF-Infiltration	Pathological	Haematological	Lymphoma
Beads Suspension Microarrays	Unknown81	Negative	Pathological	Haematological	Lymphoma
Beads Suspension Microarrays	Unknown82	Negative	Pathological	Haematological	Lymphoma
Beads Suspension Microarrays	Unknown83	CSF-Infiltration	Pathological	Haematological	Leukemia
Beads Suspension Microarrays	Unknown84	CSF-Infiltration	Pathological	Haematological	Lymphoma
Beads Suspension Microarrays	Unknown85	CSF-Infiltration	Pathological	Haematological	Lymphoma
Beads Suspension Microarrays	Unknown90	Negative	Pathological	Haematological	Leukemia
Beads Suspension Microarrays	Unknown91	CSF-Infiltration	Pathological	Haematological	Leukemia
Beads Suspension Microarrays	Unknown92	Negative	Pathological	Haematological	Leukemia
Beads Suspension Microarrays	Unknown93	CSF-Infiltration	Pathological	Haematological	Leukemia
Beads Suspension Microarrays	Unknown94	CSF-Infiltration	Pathological	Haematological	Leukemia
Beads Suspension Microarrays	Unknown95	CSF-Infiltration	Pathological	Haematological	Lymphoma
Beads Suspension Microarrays	Unknown96	Negative	Pathological	Haematological	Lymphoma
Beads Suspension Microarrays	Unknown97	CSF-Infiltration	Pathological	Haematological	Lymphoma
Beads Suspension Microarrays	Unknown98	Negative	Pathological	Haematological	Lymphoma
Beads Suspension Microarrays	Unknown99	Negative	Pathological	Haematological	Lymphoma
Beads Suspension Microarrays	Unknown100	Negative	Pathological	Haematological	Leukemia
Beads Suspension Microarrays	Unknown101	Negative	Pathological	Haematological	Lymphoma
Beads Suspension Microarrays	Unknown102	CSF-Infiltration	Pathological	Haematological	Leukemia
Beads Suspension Microarrays	Unknown103	CSF-Infiltration	Pathological	Haematological	Leukemia
Beads Suspension Microarrays	Unknown104	CSF-Infiltration	Pathological	Haematological	Leukemia
Beads Suspension Microarrays	Unknown105	Negative	Pathological	Haematological	Lymphoma
Beads Suspension Microarrays	Unknown106	Negative	Pathological	Haematological	Lymphoma
Beads Suspension Microarrays	Unknown107	Negative	Pathological	Haematological	Lymphoma
Beads Suspension Microarrays	Unknown108	CSF-Infiltration	Pathological	Haematological	Leukemia
Beads Suspension Microarrays	Unknown109	Negative	Pathological	Haematological	Lymphoma
Beads Suspension Microarrays	Unknown110	Negative	Pathological	Haematological	Lymphoma
Beads Suspension Microarrays	Unknown111	Negative	Pathological	Haematological	Lymphoma
Beads Suspension Microarrays	Unknown112	CSF-Infiltration	Pathological	Haematological	Lymphoma
Beads Suspension Microarrays	Unknown113	CSF-Infiltration	Pathological	Haematological	Leukemia
Beads Suspension Microarrays	Unknown114	Negative	Pathological	Haematological	Lymphoma
Beads Suspension Microarrays	Unknown115	CSF-Infiltration	Pathological	Haematological	Lymphoma
Beads Suspension Microarrays	Unknown116	Negative	Pathological	Haematological	Leukemia
Beads Suspension Microarrays	Unknown117	Negative	Pathological	Haematological	Lymphoma
Beads Suspension Microarrays	Unknown118	CSF-Infiltration	Pathological	Haematological	Leukemia
Beads Suspension Microarrays	Unknown119	Negative	Pathological	Haematological	Lymphoma
Beads Suspension Microarrays	Unknown120	Negative	Pathological	Haematological	Lymphoma
Beads Suspension Microarrays	Unknown121	CSF-Infiltration	Pathological	Haematological	Leukemia
Beads Suspension Microarrays	Unknown122	CSF-Infiltration	Pathological	Haematological	Lymphoma
Beads Suspension Microarrays	Unknown123	CSF-Infiltration	Pathological	Haematological	Myeloma
Beads Suspension Microarrays	Unknown124	Negative	Pathological	Haematological	Lymphoma
Beads Suspension Microarrays	Unknown125	CSF-Infiltration	Pathological	Haematological	Lymphoma
Beads Suspension Microarrays	Unknown126	CSF-Infiltration	Pathological	Haematological	Lymphoma
Beads Suspension Microarrays	Unknown127	CSF-Infiltration	Pathological	Haematological	Lymphoma
Beads Suspension Microarrays	Unknown128	CSF-Infiltration	Pathological	Haematological	Leukemia
Beads Suspension Microarrays	Unknown129	Negative	Pathological	Haematological	Lymphoma
Beads Suspension Microarrays	Unknown130	Negative	Pathological	Haematological	Lymphoma
Beads Suspension Microarrays	Unknown130	Negative	Pathological	Haematological	Leukemia
Beads Suspension Microarrays	Unknown132	CSF-Infiltration	Pathological	Haematological	Lymphoma
Beads Suspension Microarrays	Unknown133	Negative	Pathological	Haematological	Lymphoma
Beads Suspension Microarrays	Unknown134	CSF-Infiltration	Pathological	Haematological	MPD-myeloproliferative disorder
Beads Suspension Microarrays	Unknown135	Negative	Pathological	Haematological	Lymphoma
Beads Suspension Microarrays	Unknown136	CSF-Infiltration	Pathological	Haematological	Leukemia
Beads Suspension Microarrays	Unknown137	CSF-Infiltration	Pathological	Haematological	Leukemia
Beads Suspension Microarrays	Unknown138	CSF-Infiltration	Pathological	Haematological	Leukemia
Beads Suspension Microarrays	Unknown139	Negative	Pathological	Haematological	Lymphoma
Beads Suspension Microarrays	Unknown140	CSF-Infiltration	Pathological	Haematological	Lymphoma
Beads Suspension Microarrays	Unknown141	CSF-Infiltration	Pathological	Haematological	Other
Beads Suspension Microarrays	Unknown142	Negative	Pathological	Haematological	Leukemia
Beads Suspension Microarrays	Unknown143	CSF-Infiltration	Pathological	Haematological	Lymphoma
Beads Suspension Microarrays	Unknown144	Negative	Pathological	Haematological	Lymphoma
Beads Suspension Microarrays	Unknown145	CSF-Infiltration	Pathological	Haematological	Lymphoma
Beads Suspension Microarrays	Unknown146	CSF-Infiltration	Pathological	Haematological	Leukemia
Beads Suspension Microarrays	Unknown147	Negative	Pathological	Haematological	Lymphoma
Beads Suspension Microarrays	Unknown148	Negative	Pathological	Haematological	Lymphoma
Beads Suspension Microarrays	Unknown149	CSF-Infiltration	Pathological	Haematological	Leukemia
Beads Suspension Microarrays	Unknown150	CSF-Infiltration	Pathological	Haematological	Lymphoma
Beads Suspension Microarrays	Unknown151	Negative	Pathological	Haematological	Leukemia
Beads Suspension Microarrays	Unknown152	CSF-Infiltration	Pathological	Haematological	Lymphoma
Beads Suspension Microarrays	I10)	Negative	Pathological	Haematological	Lymphoma
Beads Suspension Microarrays	Unknown154	CSF-Infiltration	Pathological	Haematological	MPD-myeloproliferative disorder
Beads Suspension Microarrays	Unknown155	Negative	Pathological	Haematological	Lymphoma
Beads Suspension Microarrays	Unknown156	Negative	Pathological	Haematological	Lymphoma
Beads Suspension Microarrays	Unknown157	Negative	Pathological	Haematological	Lymphoma
Beads Suspension Microarrays	Unknown158	Negative	Pathological	Haematological	Leukemia
Beads Suspension Microarrays	Unknown159	Negative	Pathological	Haematological	Lymphoma
Beads Suspension Microarrays	Unknown160	Negative	Pathological	Haematological	Lymphoma
Beads Suspension Microarrays	Unknown161	Negative	Pathological	Haematological	Lymphoma
Beads Suspension Microarrays	Unknown162	CSF-Infiltration	Pathological	Haematological	Leukemia
Beads Suspension Microarrays	Unknown163	Negative	Pathological	Haematological	Lymphoma
Beads Suspension Microarrays	Unknown164	Negative	Pathological	Haematological	Lymphoma
Beads Suspension Microarrays	Unknown165	CSF-Infiltration	Pathological	Haematological	Leukemia
Beads Suspension Microarrays	Unknown166	CSF-Infiltration	Pathological	Haematological	Lymphoma
Beads Suspension Microarrays	Unknown167	CSF-Infiltration	Pathological	Haematological	Lymphoma
Beads Suspension Microarrays	Unknown168	Negative	Pathological	Haematological	Lymphoma
Beads Suspension Microarrays	Unknown169	CSF-Infiltration	Pathological	Solid	Other
Beads Suspension Microarrays	Unknown170	CSF-Infiltration	Pathological	Haematological	Leukemia
Beads Suspension Microarrays	Unknown171	Negative	Pathological	Haematological	Lymphoma
Beads Suspension Microarrays	Unknown172	CSF-Infiltration	Pathological	Haematological	Leukemia
Beads Suspension Microarrays	Unknown173	CSF-Infiltration	Pathological	Haematological	Leukemia
Beads Suspension Microarrays	Unknown174	CSF-Infiltration	Pathological	Haematological	Myeloma
Beads Suspension Microarrays	Unknown175	Negative	Pathological	Haematological	Leukemia
Beads Suspension Microarrays	Unknown176	Negative	Pathological	Haematological	Leukemia
Beads Suspension Microarrays	Unknown177	CSF-Infiltration	Pathological	Haematological	Leukemia
Beads Suspension Microarrays	Unknown178	Negative	Pathological	Haematological	Lymphoma
Beads Suspension Microarrays	Unknown179	CSF-Infiltration	Pathological	Haematological	Other
Beads Suspension Microarrays	Unknown180	Negative	Pathological	Haematological	Lymphoma
Beads Suspension Microarrays	Unknown181	Negative	Pathological	Haematological	Lymphoma
Beads Suspension Microarrays	Unknown182	CSF-Infiltration	Pathological	Haematological	Lymphoma
Beads Suspension Microarrays	Unknown183	Negative	Pathological	Haematological	Leukemia
Beads Suspension Microarrays	Unknown184	CSF-Infiltration	Pathological	Haematological	Leukemia
Beads Suspension Microarrays	Unknown185	Negative	Pathological	Haematological	Lymphoma
Beads Suspension Microarrays	Unknown186	CSF-Infiltration	Pathological	Haematological	Leukemia
Beads Suspension Microarrays	Unknown187	Negative	Pathological	Haematological	Lymphoma
Beads Suspension Microarrays	Unknown188	CSF-Infiltration	Pathological	Haematological	Lymphoma
Beads Suspension Microarrays	Unknown189	Negative	Pathological	Haematological	Lymphoma
Beads Suspension Microarrays	Unknown190	Negative	Pathological	Haematological	Leukemia
Beads Suspension Microarrays	Unknown191	CSF-Infiltration	Pathological	Haematological	Lymphoma
Beads Suspension Microarrays	Unknown192	CSF-Infiltration	Pathological	Haematological	Lymphoma
Beads Suspension Microarrays	Unknown193	CSF-Infiltration	Pathological	Haematological	Lymphoma
Beads Suspension Microarrays	Unknown194	Negative	Pathological	Haematological	Leukemia
Beads Suspension Microarrays	Unknown195	Negative	Pathological	Haematological	Lymphoma
Beads Suspension Microarrays	Unknown196	Negative	Pathological	Haematological	Lymphoma
Beads Suspension Microarrays	Unknown197	CSF-Infiltration	Pathological	Haematological	Lymphoma
Beads Suspension Microarrays	Unknown198	CSF-Infiltration	Pathological	Haematological	Leukemia
Beads Suspension Microarrays	Unknown199	CSF-Infiltration	Pathological	Haematological	Leukemia
Beads Suspension Microarrays	Unknown200	Negative	Pathological	Haematological	Lymphoma
Beads Suspension Microarrays	Unknown201	Negative	Pathological	Haematological	Lymphoma
Beads Suspension Microarrays	Unknown202	CSF-Infiltration	Pathological	Haematological	Lymphoma
Beads Suspension Microarrays	Unknown203	Negative	Pathological	Haematological	Lymphoma
Beads Suspension Microarrays	Unknown204	Negative	Pathological	Haematological	Lymphoma
Beads Suspension Microarrays	Unknown205	Negative	Pathological	Haematological	Lymphoma
Beads Suspension Microarrays	Unknown206	CSF-Infiltration	Pathological	Haematological	Lymphoma
Beads Suspension Microarrays	Unknown207	CSF-Infiltration	Pathological	Haematological	Leukemia
Beads Suspension Microarrays	Unknown208	Negative	Pathological	Haematological	Lymphoma
Beads Suspension Microarrays	Unknown209	Negative	Pathological	Haematological	Lymphoma
Beads Suspension Microarrays	Unknown210	Negative	Pathological	Haematological	Leukemia
Beads Suspension Microarrays	Unknown211	Negative	Pathological	Haematological	Lymphoma
Beads Suspension Microarrays	Unknown212	Negative	Pathological	Haematological	Lymphoma
Beads Suspension Microarrays	Unknown213	Negative	Pathological	Haematological	Lymphoma
Beads Suspension Microarrays	Unknown214	Negative	Pathological	Haematological	Lymphoma
Beads Suspension Microarrays	Unknown215	Negative	Pathological	Haematological	Lymphoma
Beads Suspension Microarrays	Unknown216	Negative	Pathological	Haematological	Lymphoma
Beads Suspension Microarrays	Unknown217	CSF-Infiltration	Pathological	Solid	Lymphoma
Beads Suspension Microarrays	Unknown218	CSF-Infiltration	Pathological	Haematological	Lymphoma
Beads Suspension Microarrays	Unknown219	CSF-Infiltration	Pathological	Haematological	Leukemia
Beads Suspension Microarrays	Unknown220	Negative	Pathological	Haematological	Lymphoma
Beads Suspension Microarrays	Unknown221	CSF-Infiltration	Pathological	Haematological	Lymphoma
Beads Suspension Microarrays	Unknown222	CSF-Infiltration	Pathological	Haematological	Lymphoma
Beads Suspension Microarrays	Unknown223	Negative	Pathological	Haematological	Lymphoma
Beads Suspension Microarrays	Unknown224	CSF-Infiltration	Pathological	Haematological	Lymphoma
Beads Suspension Microarrays	Unknown225	CSF-Infiltration	Pathological	Haematological	Leukemia
Beads Suspension Microarrays	Unknown226	Negative	Pathological	Haematological	Lymphoma
Beads Suspension Microarrays	Unknown227	CSF-Infiltration	Pathological	Haematological	Leukemia
Beads Suspension Microarrays	Unknown228	Negative	Pathological	Haematological	Myeloma
Beads Suspension Microarrays	Unknown229	CSF-Infiltration	Pathological	Haematological	Lymphoma
Beads Suspension Microarrays	Unknown230	CSF-Infiltration	Pathological	Haematological	Leukemia
Beads Suspension Microarrays	Unknown231	CSF-Infiltration	Pathological	Haematological	Lymphoma
Beads Suspension Microarrays	Unknown232	CSF-Infiltration	Pathological	Haematological	Leukemia
Beads Suspension Microarrays	Unknown233	CSF-Infiltration	Pathological	Haematological	Lymphoma
Beads Suspension Microarrays	Unknown234	CSF-Infiltration	Pathological	Solid	Lymphoma
Beads Suspension Microarrays	Unknown235	Negative	Pathological	Haematological	Lymphoma
Beads Suspension Microarrays	Unknown236	CSF-Infiltration	Pathological	Haematological	Lymphoma
Beads Suspension Microarrays	Unknown237	CSF-Infiltration	Pathological	Solid	Other
Beads Suspension Microarrays	Unknown238	Negative	Pathological	Haematological	Lymphoma
Beads Suspension Microarrays	Unknown239	CSF-Infiltration	Pathological	Haematological	Lymphoma
Beads Suspension Microarrays	Unknown240	CSF-Infiltration	Pathological	Haematological	Lymphoma
Beads Suspension Microarrays	Unknown241	CSF-Infiltration	Pathological	Haematological	Other
Beads Suspension Microarrays	Unknown242	Negative	Pathological	Haematological	Lymphoma
Beads Suspension Microarrays	Unknown243	CSF-Infiltration	Pathological	Haematological	Leukemia
Beads Suspension Microarrays	Unknown244	Negative	Pathological	Haematological	Lymphoma
Beads Suspension Microarrays	Unknown245	CSF-Infiltration	Pathological	Haematological	Leukemia
Beads Suspension Microarrays	Unknown246	CSF-Infiltration	Pathological	Haematological	Lymphoma
Beads Suspension Microarrays	Unknown247	CSF-Infiltration	Pathological	Haematological	Lymphoma
Beads Suspension Microarrays	Unknown248	CSF-Infiltration	Pathological	Haematological	Lymphoma
Beads Suspension Microarrays	Unknown249	CSF-Infiltration	Pathological	Haematological	Other
Beads Suspension Microarrays	Unknown250	Negative	Pathological	Haematological	Lymphoma
Beads Suspension Microarrays	Unknown251	Negative	Pathological	Haematological	Lymphoma
Beads Suspension Microarrays	Unknown252	CSF-Infiltration	Pathological	Haematological	Lymphoma
Beads Suspension Microarrays	Unknown253	Negative	Pathological	Haematological	Lymphoma
Beads Suspension Microarrays	Unknown254	CSF-Infiltration	Pathological	Haematological	Lymphoma
Beads Suspension Microarrays	Unknown255	Negative	Pathological	Haematological	Leukemia
Beads Suspension Microarrays	Unknown256	Negative	Pathological	Haematological	Lymphoma
Beads Suspension Microarrays	Unknown257	Negative	Pathological	Haematological	Lymphoma
Beads Suspension Microarrays	Unknown258	CSF-Infiltration	Pathological	Haematological	Leukemia
Beads Suspension Microarrays	Unknown259	CSF-Infiltration	Pathological	Haematological	Lymphoma
Beads Suspension Microarrays	Unknown260	Negative	Pathological	Haematological	Lymphoma
Beads Suspension Microarrays	Unknown261	CSF-Infiltration	Pathological	Haematological	Lymphoma
Beads Suspension Microarrays	Unknown262	Negative	Pathological	Haematological	Leukemia
Beads Suspension Microarrays	Unknown263	CSF-Infiltration	Pathological	Haematological	Leukemia
Beads Suspension Microarrays	Unknown264	Negative	Pathological	Haematological	Lymphoma
Beads Suspension Microarrays	Unknown265	CSF-Infiltration	Pathological	Haematological	Lymphoma
Beads Suspension Microarrays	Unknown266	CSF-Infiltration	Pathological	Haematological	Lymphoma
Beads Suspension Microarrays	Unknown267	Negative	Pathological	Haematological	Lymphoma
Beads Suspension Microarrays	Unknown268	CSF-Infiltration	Pathological	Haematological	Leukemia
Beads Suspension Microarrays	Unknown269	Negative	Pathological	Haematological	Leukemia
Beads Suspension Microarrays	Unknown270	CSF-Infiltration	Pathological	Haematological	Other
Beads Suspension Microarrays	Unknown271	Negative	Pathological	Haematological	Lymphoma
Beads Suspension Microarrays	Unknown272	Negative	Pathological	Haematological	Leukemia
Beads Suspension Microarrays	Unknown273	CSF-Infiltration	Pathological	Haematological	Lymphoma
Beads Suspension Microarrays	Unknown274	Negative	Pathological	Haematological	Lymphoma
Beads Suspension Microarrays	Unknown275	Negative	Pathological	Haematological	Lymphoma
Beads Suspension Microarrays	Unknown276	CSF-Infiltration	Pathological	Haematological	Leukemia
Beads Suspension Microarrays	Unknown277	Negative	Pathological	Haematological	Lymphoma
Beads Suspension Microarrays	Unknown278	Negative	Pathological	Haematological	Lymphoma
Beads Suspension Microarrays	Unknown279	Negative	Pathological	Haematological	Lymphoma
Beads Suspension Microarrays	Unknown280	Negative	Pathological	Haematological	Lymphoma
Beads Suspension Microarrays	Unknown281	CSF-Infiltration	Pathological	Haematological	Lymphoma
Beads Suspension Microarrays	Unknown282	Negative	Pathological	Haematological	Lymphoma
Beads Suspension Microarrays	Unknown283	Negative	Pathological	Haematological	Other
Beads Suspension Microarrays	Unknown284	Negative	Pathological	Haematological	Lymphoma
Beads Suspension Microarrays	Unknown285	CSF-Infiltration	Pathological	Haematological	Leukemia
Beads Suspension Microarrays	Unknown286	CSF-Infiltration	Pathological	Haematological	Leukemia
Beads Suspension Microarrays	Unknown287	Negative	Pathological	Haematological	Other
Beads Suspension Microarrays	Unknown288	Negative	Pathological	Haematological	Lymphoma
Beads Suspension Microarrays	Unknown289	CSF-Infiltration	Pathological	Haematological	Lymphoma
Beads Suspension Microarrays	Unknown290	CSF-Infiltration	Pathological	Haematological	Lymphoma
Beads Suspension Microarrays	Unknown291	Negative	Pathological	Haematological	Lymphoma
Beads Suspension Microarrays	Unknown292	Negative	Pathological	Haematological	Lymphoma
Beads Suspension Microarrays	Unknown293	Negative	Pathological	Haematological	Lymphoma
Beads Suspension Microarrays	Unknown294	CSF-Infiltration	Pathological	Haematological	Leukemia
Beads Suspension Microarrays	Unknown295	CSF-Infiltration	Pathological	Haematological	Lymphoma
Beads Suspension Microarrays	Unknown296	Negative	Pathological	Haematological	Lymphoma
Beads Suspension Microarrays	Unknown297	Negative	Pathological	Haematological	Lymphoma
Beads Suspension Microarrays	Unknown302	Negative	Pathological	Haematological	Lymphoma
Beads Suspension Microarrays	Unknown303	CSF-Infiltration	Pathological	Haematological	Lymphoma
Beads Suspension Microarrays	Unknown304	CSF-Infiltration	Pathological	Haematological	Lymphoma
Beads Suspension Microarrays	Unknown305	CSF-Infiltration	Pathological	Haematological	Lymphoma
Beads Suspension Microarrays	Unknown306	CSF-Infiltration	Pathological	Haematological	Lymphoma
Beads Suspension Microarrays	Unknown307	CSF-Infiltration	Pathological	Haematological	Lymphoma
Beads Suspension Microarrays	Unknown308	CSF-Infiltration	Pathological	Haematological	Leukemia
Beads Suspension Microarrays	Unknown309	CSF-Infiltration	Pathological	Solid	Other
Beads Suspension Microarrays	Unknown310	CSF-Infiltration	Pathological	Haematological	Lymphoma
Beads Suspension Microarrays	Unknown312	CSF-Infiltration	Pathological	Haematological	Leukemia
Beads Suspension Microarrays	Unknown315	Negative	Pathological	Haematological	Lymphoma
Beads Suspension Microarrays	Unknown317	Negative	Pathological	Haematological	Leukemia
Beads Suspension Microarrays	Unknown318	Negative	Pathological	Solid	Other
Beads Suspension Microarrays	Unknown319	CSF-Infiltration	Pathological	Haematological	Leukemia
Beads Suspension Microarrays	Unknown320	CSF-Infiltration	Pathological	Haematological	Leukemia
Beads Suspension Microarrays	Unknown321	CSF-Infiltration	Pathological	Haematological	Lymphoma
Beads Suspension Microarrays	Unknown322	Negative	Pathological	Haematological	Lymphoma
Beads Suspension Microarrays	Unknown323	CSF-Infiltration	Pathological	Haematological	Lymphoma
Beads Suspension Microarrays	Unknown324	Negative	Pathological	Haematological	Lymphoma
Beads Suspension Microarrays	Unknown325	Negative	Pathological	Haematological	Lymphoma
Beads Suspension Microarrays	Unknown326	CSF-Infiltration	Pathological	Haematological	Lymphoma
Beads Suspension Microarrays	Unknown327	CSF-Infiltration	Pathological	Haematological	Lymphoma
Beads Suspension Microarrays	Unknown328	CSF-Infiltration	Pathological	Haematological	Lymphoma
Beads Suspension Microarrays	Unknown329	Negative	Pathological	Haematological	Lymphoma
Beads Suspension Microarrays	Unknown330	CSF-Infiltration	Pathological	Haematological	Leukemia
Beads Suspension Microarrays	Unknown331	Negative	Pathological	Haematological	Lymphoma
Beads Suspension Microarrays	Unknown332	Negative	Pathological	Haematological	Lymphoma
Beads Suspension Microarrays	Unknown333	Negative	Pathological	Haematological	Lymphoma
Beads Suspension Microarrays	Unknown334	CSF-Infiltration	Pathological	Haematological	Lymphoma
Beads Suspension Microarrays	Unknown335	CSF-Infiltration	Pathological	Haematological	Lymphoma
Beads Suspension Microarrays	Unknown336	Negative	Pathological	Haematological	Leukemia
Beads Suspension Microarrays	Unknown337	Negative	Pathological	Haematological	Lymphoma
Beads Suspension Microarrays	Unknown338	CSF-Infiltration	Pathological	Haematological	Lymphoma
Beads Suspension Microarrays	Unknown339	Negative	Pathological	Haematological	Lymphoma
Beads Suspension Microarrays	Unknown340	Negative	Pathological	Haematological	Leukemia
Beads Suspension Microarrays	Unknown341	CSF-Infiltration	Pathological	Haematological	Lymphoma
Beads Suspension Microarrays	Unknown342	CSF-Infiltration	Pathological	Haematological	Leukemia
Beads Suspension Microarrays	Unknown343	Negative	Pathological	Haematological	Lymphoma
Beads Suspension Microarrays	Unknown344	Negative	Pathological	Haematological	Lymphoma
Beads Suspension Microarrays	Unknown345	Negative	Pathological	Haematological	Lymphoma
Beads Suspension Microarrays	Unknown346	Negative	Pathological	Haematological	Myeloma
Beads Suspension Microarrays	Unknown347	Negative	Pathological	Haematological	Lymphoma
Beads Suspension Microarrays	Unknown348	CSF-Infiltration	Pathological	Haematological	Leukemia
Beads Suspension Microarrays	Unknown349	Negative	Pathological	Haematological	Lymphoma
Beads Suspension Microarrays	Unknown350	Negative	Pathological	Haematological	Lymphoma
Beads Suspension Microarrays	Unknown351	Negative	Pathological	Haematological	Lymphoma
Beads Suspension Microarrays	Unknown352	Negative	Pathological	Haematological	Lymphoma
Beads Suspension Microarrays	Unknown353	CSF-Infiltration	Pathological	Haematological	Leukemia
Beads Suspension Microarrays	Unknown354	CSF-Infiltration	Pathological	Haematological	Lymphoma
Beads Suspension Microarrays	Unknown355	Negative	Pathological	Haematological	Lymphoma
Beads Suspension Microarrays	Unknown356	CSF-Infiltration	Pathological	Haematological	Leukemia
Beads Suspension Microarrays	Unknown357	CSF-Infiltration	Pathological	Haematological	Leukemia
Beads Suspension Microarrays	Unknown358	Negative	Pathological	Haematological	Lymphoma
Beads Suspension Microarrays	Unknown359	CSF-Infiltration	Pathological	Haematological	Lymphoma
Beads Suspension Microarrays	Unknown360	Negative	Pathological	Haematological	Lymphoma
Beads Suspension Microarrays	Unknown361	Negative	Pathological	Haematological	Lymphoma
Beads Suspension Microarrays	Unknown362	CSF-Infiltration	Pathological	Solid	Other
Beads Suspension Microarrays	Unknown363	Negative	Pathological	Haematological	Lymphoma
Beads Suspension Microarrays	Unknown364	Negative	Pathological	Haematological	Lymphoma
Beads Suspension Microarrays	Unknown365	Negative	Pathological	Haematological	Lymphoma
Beads Suspension Microarrays	Unknown366	Negative	Pathological	Solid	Other
Beads Suspension Microarrays	Unknown367	CSF-Infiltration	Pathological	Haematological	Lymphoma
Beads Suspension Microarrays	Unknown368	Negative	Pathological	Haematological	Lymphoma
Beads Suspension Microarrays	Unknown369	Negative	Pathological	Haematological	Leukemia
Beads Suspension Microarrays	Unknown370	CSF-Infiltration	Pathological	Haematological	Leukemia
Beads Suspension Microarrays	Unknown371	CSF-Infiltration	Pathological	Haematological	Lymphoma
Beads Suspension Microarrays	Unknown372	Negative	Pathological	Haematological	Lymphoma
Beads Suspension Microarrays	Unknown373	CSF-Infiltration	Pathological	Haematological	Leukemia
Beads Suspension Microarrays	Unknown374	Negative	Pathological	Haematological	Lymphoma
Beads Suspension Microarrays	Unknown375	CSF-Infiltration	Pathological	Haematological	Lymphoma
Beads Suspension Microarrays	Unknown376	CSF-Infiltration	Pathological	Haematological	Lymphoma
Beads Suspension Microarrays	Unknown377	Negative	Pathological	Haematological	Lymphoma
Beads Suspension Microarrays	Unknown378	Negative	Pathological	Haematological	Lymphoma
Beads Suspension Microarrays	Unknown379	CSF-Infiltration	Pathological	Haematological	Lymphoma
Beads Suspension Microarrays	Unknown380	Negative	Pathological	Haematological	Lymphoma
Beads Suspension Microarrays	Unknown381	Negative	Pathological	Solid	Lymphoma
Beads Suspension Microarrays	Unknown382	Negative	Pathological	Haematological	Lymphoma
Beads Suspension Microarrays	Unknown383	Negative	Pathological	Haematological	Lymphoma
Beads Suspension Microarrays	Unknown384	CSF-Infiltration	Pathological	Haematological	Leukemia
