# Supplementary material for: Deciphering Biomarkers for Leptomeningeal Metastasis in Malignant Hemopathies (Lymphoma/Leukemia) Patients by Comprehensive Multipronged Proteomics Characterization of Cerebrospinal Fluid
Source: Cancers (Basel). 2022 Jan 17;14(2):449. doi: 10.3390/cancers14020449 (PMC8773653; doi:10.3390/cancers14020449)
Supplement: Supplementary file 1 [file cancers-14-00449-s001.zip › Supplementary-Material/Supplementary Table S2.xlsx]

## Sheet: Hoja1
In this protein microarrays antibodies list, there is no clones of none of them, that is why there are less than 266 antibodies
Planar Protein Microarray
Protein/Antibody Array Name	Ofiicial Gene Symbol (NCBI-provided by HGNC)	Official Full Name (NCBI-provided by HGNC)	Gene ID (NCBI)	UniProt	HPA	Reference
AB_CD56_0.250_MM1	NCAM1	neural cell adhesion molecule 1	4684	P13591		immunostep
AB_CD34_0.250_MM1	CD34	CD34 molecule	947	P28906		immunostep
AB_TER-119_0.250_MM1	PTPRC_1	protein tyrosine phosphatase receptor type C	5788	P08575		immunostep
AB_CD62P_0.250_MM1	SELP	selectin P	6403	P16109		immunostep
AB_CD81_0.250_MM1	CD81	CD81 molecule	975	P60033		immunostep
AB_CD29_0.250_MM1	ITGB1	integrin subunit beta 1	3688	P05556		immunostep
AB_CD63_0.250_MM1	CD63	CD63 molecule	967	P08962		immunostep
AB_CD3_0.250_MM1	CD3E	CD3e molecule	916	P07766		immunostep
AB_RARa_0.250_MM1	RARA	retinoic acid receptor alpha	5914	P10276		immunostep
AB_CD19_0.250_MM1	CD19	CD19 molecule	930	P15391		immunostep
AB_CD4_0.250_MM1	CD4	CD4 molecule	920	P01730		immunostep
AB_CD8_0.250_MM1	CD8A	CD8a molecule	925	P10966		immunostep
AB_IFNg_0.250_MM1	IFNG	interferon gamma	3458	P01579		ab9657/554701/502403 abcam/PharMingen/Biolegend
AB_TNFa_0.250_MM1	TNF	tumor necrosis factor	7124	P01375
AB_IL6_0.250_MM1	IL6	interleukin 6	3569	P08887		ab6672/501109 abcam/biolegend
AB_aBCR_0.250_MM1	BCR	BCR activator of RhoGEF and GTPase	613	P11274		Liesebeth
AB_ABL_0.250_MM1	ABL1	ABL proto-oncogene 1, non-receptor tyrosine kinase	25	P00519
AB_ a-vimentina_1:200_MM1	VIM	vimentin	7431	P08670
AB_Ki67_1:200_MM1	MKI67	marker of proliferation Ki-67	4288	P46013
AB_CitocromoC_1:200_MM1	CYCS	cytochrome c, somatic	54205	P99999		BD Pharmingen
AB_BLC_0.250_MM1	CXCL13	C-X-C motif chemokine ligand 13	10563	O43927
AB_LTBP2_A1aochip_0.250_MM1	LTBP2	latent transforming growth factor beta binding protein 2	4053	Q14767	HPA003415
AB_IL1B (1)_N1aochip_0.250_MM1	IL1B	interleukin 1 beta	3553	P01584	HPA001410/HPA044649
AB_SOD2_O1aochip_0.250_MM1	SOD2	superoxide dismutase 2	6648	P04179	HPA001814
AB_ITGAM_A2aochip_0.250_MM1	ITGAM	integrin subunit alpha M	3684	P11215	HPA002274
AB_LUM_C2aochip_0.250_MM1	LUM	lumican	4060	P51884	HPA001522
AB_FBLN1(1)_D2aochip_0.250_MM1	FBLN1	fibulin 1	2192	P23142	HPA001612/HPA001613
AB_ITIH4(1)_E2aochip_0.250_MM1	ITIH4	inter-alpha-trypsin inhibitor heavy chain 4	3700	Q14624	HPA001835/HPA003948
AB_SPARC(1)_F2aochip_0.250_MM1	SPARC	secreted protein acidic and cysteine rich	6678	P09486	HPA002989/HPA003020
AB_AK1_H2aochip_0.250_MM1	AK1	adenylate kinase 1	203	P00568	HPA006456
AB_SERPINA4(2)_D3aochip_0.250_MM1	SERPINA4	serpin family A member 4	5267	P29622	HPA003607/HPA003607
AB_COL11A2_E3aochip_0.250_MM1	COL11A2	collagen type XI alpha 2 chain	1302	P13942	HPA007494
AB_COL3A1(1)_F3aochip_0.250_MM1	COL3A1	collagen type III alpha 1 chain	1281	P02461	HPA007583/HPA008068
AB_MMP1(2)_G3aochip_0.250_MM1	MMP1	matrix metallopeptidase 1	4312	P03956	HPA068864
AB_CRTAC1_H3aochip_0.250_MM1	CRTAC1	cartilage acidic protein 1	55118	Q9NQ79	HPA008175
AB_PEBP1_J3aochip_0.250_MM1	PEBP1	phosphatidylethanolamine binding protein 1	5037	P30086	HPA008819
AB_COL12A1_L3aochip_0.250_MM1	COL12A1	collagen type XII alpha 1 chain	1303	Q99715	HPA009143
AB_LECT1_M3aochip_0.250_MM1	CNMD	chondromodulin	11061	O75829	HPA010510
AB_SELPLG(1)_B4aochip_0.250_MM1	SELPLG	selectin P ligand	6404	Q14242	HPA011256/HPA052704
AB_HSPG2_P4aochip_0.250_MM1	HSPG2	heparan sulfate proteoglycan 2	3339	P98160	HPA018892
AB_COL6A1(1)_A5aochip_0.250_MM1	COL6A1	collagen type VI alpha 1 chain	1291	P12109	HPA019142/HPA029401
AB_HAPLN1(1)_C5aochip_0.250_MM1	HAPLN1	hyaluronan and proteoglycan link protein 1	1404	P10915	HPA019105/HPA019482
AB_GSTP1(1)_D5aochip_0.250_MM1	GSTP1	glutathione S-transferase pi 1	2950	P09211	HPA019779/HPA019869
AB_GC_E5aochip_0.250_MM1	GC	GC vitamin D binding protein	2638	P02774	HPA019855
AB_EDIL3_G5aochip_0.250_MM1	EDIL3	EGF like repeats and discoidin domains 3	10085	O43854	HPA020415
AB_HABP2_H5aochip_0.250_MM1	HABP2	hyaluronan binding protein 2	3026	Q14520	HPA019518
AB_THBS1_I5aochip_0.250_MM1	THBS1	thrombospondin 1	7057	P07996	HPA021513
AB_HTRA3_J5aochip_0.250_MM1	HTRA3	HtrA serine peptidase 3	94031	P83110	HPA021187
AB_SLC11A1(1)_E6aochip_0.250_MM1	SLC11A1	solute carrier family 11 member 1	6556	P49279	HPA029590/HPA031108
AB_CTGF_F6aochip_0.250_MM1	CCN2	cellular communication network factor 2	1490	P29279	HPA031075
AB_COL5A1_G6aochip_0.250_MM1	COL5A1	collagen type V alpha 1 chain	1289	P20908	HPA030769
AB_CLEC3B_H6aochip_0.250_MM1	CLEC3B	C-type lectin domain family 3 member B	7123	P05452	HPA034794
AB_VCAM1_J6aochip_0.250_MM1	VCAM1	vascular cell adhesion molecule 1	7412	P19320	HPA034796
AB_FBLN7_L6aochip_0.250_MM1	FBLN7	fibulin 7	129804	Q53RD9	HPA034992
AB_COL9A1_N6aochip_0.250_MM1	COL9A1	collagen type IX alpha 1 chain	1297	P20849	HPA035264
AB_IL1RAP(1)_O6aochip_0.250_MM1	IL1RAP	interleukin 1 receptor accessory protein	3556	Q9NPH3	HPA035293/HPA035294
AB_SMOC2_P6aochip_0.250_MM1	SMOC2	SPARC related modular calcium binding 2	64094	Q9H3U7	HPA035430
AB_COL9A3_M7aochip_0.250_MM1	COL9A3	collagen type IX alpha 3 chain	1299	Q14050	HPA040125
AB_IGSF6(1)_O7aochip_0.250_MM1	IGSF6	immunoglobulin superfamily member 6	10261	O95976	HPA041072/HPA041023
AB_CRLF1(1)_A8aochip_0.250_MM1	CRLF1	cytokine receptor like factor 1	9244	O75462	HPA041493/HPA041793
AB_CILP2_B8aochip_0.250_MM1	CILP2	cartilage intermediate layer protein 2	148113	Q8IUL8	HPA041847
AB_ITIH1(1)_C8aochip_0.250_MM1	ITIH1	inter-alpha-trypsin inhibitor heavy chain 1	3697	P19827	HPA042049
AB_MIA_D8aochip_0.250_MM1	MIA	MIA SH3 domain containing	8190	Q16674	HPA042369
AB_CLEC11A_E8aochip_0.250_MM1	CLEC11A	C-type lectin domain containing 11A	6320	Q9Y240	HPA042690
AB_WISP2_F8aochip_0.250_MM1	CCN5	cellular communication network factor 5	8839	O76076	HPA040059
AB_ANG_G8aochip_0.250_MM1	ANG	angiogenin	283	P01019	HPA044545
AB_CFH_G9aochip_0.250_MM1	CFH	complement factor H	3075	P08603	HPA049176
AB_HRG_H9aochip_0.250_MM1	HRG	histidine rich glycoprotein	3273	P04196	HPA050269
AB_TNF_I9aochip_0.250_MM1	TNF	tumor necrosis factor	7124	P01375	HPA050631
AB_OLR1(2)_J9aochip_0.250_MM1	OLR1	oxidized low density lipoprotein receptor 1	4973	P78380	HPA035620/HPA050798
AB_APOM_L9aochip_0.250_MM1	APOM	apolipoprotein M	55937	O95445	HPA051006
AB_SPARCL1_M9aochip_0.250_MM1	SPARCL1	SPARC like 1	8404	Q14515	HPA051331
AB_C1QB_P9aochip_0.250_MM1	C1QB	complement C1q B chain	713	P02746	HPA052116
AB_COL11A1_A10aochip_0.250_MM1	COL11A1	collagen type XI alpha 1 chain	1301	P12107	HPA052246
AB_SELPLG(2)_B10aochip_0.250_MM1	SELPLG	selectin P ligand	6404	Q14242	HPA011256/HPA052704
AB_SPARC(2)_O10aochip_0.250_MM1	SPARC	secreted protein acidic and cysteine rich	6678	P09486	HPA002989/HPA003020
AB_ITIH4(2)_P10aochip_0.250_MM1	ITIH4	inter-alpha-trypsin inhibitor heavy chain 4	3700	Q14624	HPA001835/HPA003948
AB_COL3A1(2)_A11aochip_0.250_MM1	COL3A1	collagen type III alpha 1 chain	1281	P02461	HPA007583/HPA008068
AB_COL1A1(2)_B11aochip_0.250_MM1	COL1A1	collagen type I alpha 1 chain	1277	P02452	HPA008405/HPA011795
AB_VASN(2)_C11aochip_0.250_MM1	VASN	vasorin	114990	Q6EMK4	HPA011246/HPA011892
AB_TGFBI(2)_E11aochip_0.250_MM1	TGFBI	transforming growth factor beta induced	7045	Q15582	HPA008612/HPA017019
AB_CST3(2)_D11aochip_0.250_MM1	CST3	cystatin C	1471	P01034	HPA013143/HPA013143
AB_HAPLN1(2)_F11aochip_0.250_MM1	HAPLN1	hyaluronan and proteoglycan link protein 1	1404	P10915	HPA019105/HPA019482
AB_GSTP1(2)_H11aochip_0.250_MM1	GSTP1	glutathione S-transferase pi 1	2950	P09211	HPA019779/HPA019869
AB_IGFALS(2)_C12aochip_0.250_MM1	IGFALS	insulin like growth factor binding protein acid labile subunit	3483	P35858	HPA040692/HPA040948
AB_CSPG4(2)_D12aochip_0.250_MM1	CSPG4	chondroitin sulfate proteoglycan 4	1464	Q6UVK1	HPA002951/HPA042785
AB_IL13_0.250_MM2	IL13	interleukin 13	3596	P35225		ab6732/554571 abcam/PharMingen
AB_CD4_0.250_MM5	CD4	CD4 molecule	920	P01730		.../sc-19641 immunostep/Santa Cruz Biotechnology
AB_CD21_0.250_MM5	CR2	complement C3d receptor 2	1380	P20023		sc-13135 Santa Cruz Biotechnology
AB_ATIII_0.250_MM5	SERPINC1	serpin family C member 1	462	P01008		sc-271987 Santa Cruz Biotechnology
AB_OPN_0.250_MM5	SPP1	secreted phosphoprotein 1	6696	P10451		sc-21742 Santa Cruz Biotechnology
AB_HCAM_0.250_MM5	PDE1A	phosphodiesterase 1A	5136	P54750		sc-9960 Santa Cruz Biotechnology
AB_CD4_1:200_MM5	CD4	CD4 molecule	920	P01730		.../sc-19641 immunostep/Santa Cruz Biotechnology
AB_CD21_1:200_MM5	CR2	complement C3d receptor 2	1380	P20023		sc-13135 Santa Cruz Biotechnology
AB_ATIII_1:200_MM5	SERPINC1	serpin family C member 1	462	P01008		sc-271987 Santa Cruz Biotechnology
AB_MDM2_1:200_MM5	MDM2	MDM2 proto-oncogene	4193	Q00987		sc-965 Santa Cruz Biotechnology
AB_MCL1_1:200_MM5	MCL1	MCL1 apoptosis regulator, BCL2 family member	4170	Q07820		sc-20679 Santa Cruz Biotechnology
AB_MAX_1:200_MM5	MAX	MYC associated factor X	4149	P61244		sc-197 Santa Cruz Biotechnology
AB_IkB-a(H-4)_1:200_MM5	NFKBIA	NFKB inhibitor alpha	4792	P25963		sc-1643 Santa Cruz Biotechnology
AB_IGFIr_1:200_MM5	IGF1R	insulin like growth factor 1 receptor	3480	P08069		sc-713 Santa Cruz Biotechnology
AB_HGFa_1:200_MM5	HGFAC	HGF activator	3083	Q04756		sc-7949 Santa Cruz Biotechnology
AB_HDAC6_1:200_MM5	HDAC6	histone deacetylase 6	10013	Q9UBN7		sc-11420 Santa Cruz Biotechnology
AB_FLG(C-15)_1:200_MM5	FLG	filaggrin	2312	P20930		sc-121 Santa Cruz Biotechnology
AB_FGF13_1:200_MM5	FGF13	fibroblast growth factor 13	2258	Q92913		sc-16811 Santa Cruz Biotechnology
AB_PIDD_1:200_MM5	PIDD1	p53-induced death domain protein 1	55367	Q9HB75		sc-32163 Santa Cruz Biotechnology
AB_PIM1_1:200_MM5	PIM1	Pim-1 proto-oncogene, serine/threonine kinase	5292	P11309		3247 Cell Signaling
AB_ pPDGFR_1:200_MM5	PDGFRB	platelet derived growth factor receptor beta	5159	P09619		sc-12907 Santa Cruz Biotechnology
AB_pSTAT 3_1:200_MM5	STAT3	signal transducer and activator of transcription 3	6774	P40763		sc-8059 Santa Cruz Biotechnology
AB_PUMAa_1:200_MM5	BBC3	BCL2 binding component 3	27113	Q9BXH1		sc-19187 Santa Cruz Biotechnology
AB_SOCS3_1:200_MM5	SOCS3	suppressor of cytokine signaling 3	9021	O14543		sc-73045 Santa Cruz Biotechnology
AB_SQSTM1_1:200_MM5	SQSTM1	sequestosome 1	8878	Q13501		sc-28359 Santa Cruz Biotechnology
AB_STAT3_1:200_MM5	STAT3	signal transducer and activator of transcription 3	6774	P40763		sc-482 Santa Cruz Biotechnology
AB_CyclinD3_1:2000_MM6	CCND3	cyclin D3	896	P30281		2936 Cell Signaling
AB_FOSB_1:200_MM6	FOSB	FosB proto-oncogene, AP-1 transcription factor subunit	2354	P53539		2263 Cell Signaling
AB_p27Kip1_1:200_MM6	CDKN1B	cyclin dependent kinase inhibitor 1B	1027	P46527		2552 Cell Signaling
AB_p38_1:200_MM6	MAPK11	mitogen-activated protein kinase 11	5600	Q15759		9112 Cell Signaling
AB_p-BIK_1:200_MM6	p-BIK	BCL2 interacting killer	638	Q13323		5082 Cell Signaling
AB_p-C KIT_1:200_MM6	p-KIT	KIT proto-oncogene, receptor tyrosine kinase	3815	P10721		3391 Cell Signaling
AB_PERK_1:200_MM6	EIF2AK3	eukaryotic translation initiation factor 2 alpha kinase 3	9451	Q9NZJ5		5683 Cell Signaling
AB_PhosphoHistona3(ser10)_1:200_MM6	p-HDAC3	histone deacetylase 3	8841	O15379		9701 Cell Signaling
AB_PhosphoIkappaB-a(ser32)_1:200_MM6	p-NFKBIA	NFKB inhibitor alpha	4792	P25963		2859 Cell Signaling
AB_c-jun_1:200_MM6	JUN	Jun proto-oncogene, AP-1 transcription factor subunit	3725	P05412		9165 Cell Signaling
AB_junB_1:200_MM6	JUNB	JunB proto-oncogene, AP-1 transcription factor subunit	3726	P17275		3746 Cell Signaling
AB_Acetyl Histona3_1:200_MM6	H3C1	H3 clustered histone 1	8350	P68431		9671 Cell Signaling
AB_Acetyl Histona4_1:200_MM6	H4C1	H4 clustered histone 1	8359	P62805		2594 Cell Signaling
AB_AIF_1:200_MM6	AIF1	allograft inflammatory factor 1	199	P55008		4642 Cell Signaling
AB_AKT_1:200_MM6	AKT1	AKT serine/threonine kinase 1	207	P31749		9272 Cell Signaling
AB_BAD_1:200_MM6	BAD_1	BCL2 associated agonist of cell death	572	Q92934		9292 Cell Signaling
AB_BCL-XL_1:200_MM6	BCL2L1	BCL2 like 1	598	Q07817		2762 Cell Signaling
AB_CASPASA3_1:200_MM6	CASP3	caspase 3	836	P42574		9662 Cell Signaling
AB_CD45R--B220_0.250_MM1	PTPRC_2	protein tyrosine phosphatase receptor type C	5788	P08575		immunostep
AB_CD45RC_0.250_MM1	PTPRC_3	protein tyrosine phosphatase receptor type C	5788	P08575		immunostep
AB_CD45_0.250_MM1	PTPRC_4	protein tyrosine phosphatase receptor type C	5788	P08575		immunostep
AB_CD15_0.250_MM1	CDRT15L2	CMT1A duplicated region transcript 15 like 2	256223	A8MXV6		immunostep
AB_CD16_0.250_MM1	FCGR3A	Fc fragment of IgG receptor IIIa	2214	P08637		immunostep
AB_HLADR_0.250_MM1	HLA-DRB1	major histocompatibility complex, class II, DR beta 1	3123	Q29744		immunostep
AB_MCD11C_0.250_MM1	ITGAX	integrin subunit alpha X	3687	P20702		immunostep
AB_LY6G_0.250_MM1	LY6G6F	lymphocyte antigen 6 family member G6F	259215	Q5SQ64		immunostep
AB_mouseMCD8a_0.250_MM1	CD8A	CD8a molecule	925	P01732		immunostep
AB_CD14_0.250_MM1	CD14	CD14 molecule	929	P08571		immunostep
AB_CD9_0.250_MM1	CD9	CD9 molecule	928	P21926		immunostep
AB_CD64_0.250_MM1	FCGR1A	Fc fragment of IgG receptor Ia	2209	P12314		immunostep
AB_CD13_0.250_MM1	ANPEP	alanyl aminopeptidase, membrane	290	P15144		immunostep
AB_Hb_A0_0.250_MM1	Hb_A0					immunostep
AB_Hb_Alc_0.250_MM1	Hb_Alc					immunostep
AB_CD27_0.250_MM1	CD27	CD27 molecule	939	P26842		immunostep
AB_CSF_0.250_MM1	CSF1R	colony stimulating factor 1 receptor	1436	P07333		ab9667 abcam
AB_IL2_0.250_MM1	IL2_1	interleukin 2	3558	P60568		ab9618/554566/500301 abcam/PharMingen/PharMingen
AB_IL4_0.250_MM1	IL4	interleukin 4	3565	P05112		ab9622/554485/500706 abcam/PharMingen/Biolegend
AB_IL8_0.250_MM1	CXCL8	C-X-C motif chemokine ligand 8	3576	P10145		ab7747/514601 abcam/Biolegend
AB_IL5_0.250_MM1	IL5	interleukin 5	3567	P05113		ab22448/500907 abcam/Biolegend
AB_p16_1:200_MM1	CDKN2A	cyclin dependent kinase inhibitor 2A	1029	P42771		554079 BD Pharmingen
AB_IL-2_0.250_MM1	IL2_2	interleukin 2	3558	P60568		ab9618/554566/500301 abcam/PharMingen/PharMingen
AB_SERPINA4(1)_B1aochip_0.250_MM1	SERPINA4	serpin family A member 4	5267	P29622	HPA003607/HPA003607
AB_MIF_D1aochip_0.250_MM1	MIF	macrophage migration inhibitory factor	4282	P14174	HPA003868
AB_LGALS3BP_F1aochip_0.250_MM1	LGALS3BP	galectin 3 binding protein	3959	Q08380	HPA000554
AB_SRGN_H1aochip_0.250_MM1	SRGN	serglycin	5552	P10124	HPA000759
AB_NCF2(1)_I1aochip_0.250_MM1	NCF2	neutrophil cytosolic factor 2	4688	P19878	HPA002327
AB_C3_J1aochip_0.250_MM1	C3	complement C3	718	P01024	HPA003563
AB_CILP_K1aochip_0.250_MM1	CILP	cartilage intermediate layer protein	8483	O75339	HPA003195
AB_CSPG4(1)_I2aochip_0.250_MM1	CSPG4	chondroitin sulfate proteoglycan 4	1464	Q6UVK1	HPA002951/HPA042785
AB_ANXA6_J2aochip_0.250_MM1	ANXA6	annexin A6	309	P08133	HPA002462
AB_TNC_M2aochip_0.250_MM1	TNC	tenascin C	3371	P24821	HPA004823
AB_MMP1(1)_N2aochip_0.250_MM1	MMP1	matrix metallopeptidase 1	4312	P03956	HPA068864
AB_MMP3_O2aochip_0.250_MM1	MMP3	matrix metallopeptidase 3	4314	P08254	HPA007875
AB_OMD_P2aochip_0.250_MM1	OMD	osteomodulin	4958	Q99983	HPA005731
AB_FBP1_A3aochip_0.250_MM1	FBP1	fructose-bisphosphatase 1	2203	P09467	HPA005857
AB_LMNA_B3aochip_0.250_MM1	LMNA	lamin A/C	4000	P02545	HPA006660
AB_S100A6_C3aochip_0.250_MM1	S100A6	S100 calcium binding protein A6	6277	P06703	HPA007575
AB_COL1A1(1)_C4aochip_0.250_MM1	COL1A1	collagen type I alpha 1 chain	1277	P02452	HPA008405/HPA011795
AB_CST3(1)_E4aochip_0.250_MM1	CST3	cystatin C	1471	P01034	HPA013143/HPA013143
AB_MGP_F4aochip_0.250_MM1	MGP	matrix Gla protein	4256	P08493	HPA013949
AB_OGN_G4aochip_0.250_MM1	OGN	osteoglycin	4969	P20774	HPA013132
AB_GDF10_I4aochip_0.250_MM1	GDF10	growth differentiation factor 10	2662	P55107	HPA015498
AB_APBB1IP_J4aochip_0.250_MM1	APBB1IP	amyloid beta precursor protein binding family B member 1 interacting protein	54518	Q7Z5R6	HPA017009
AB_CHAD_L4aochip_0.250_MM1	CHAD	chondroadherin	1101	O15335	HPA018241
AB_C1S_N4aochip_0.250_MM1	C1S	complement C1s	716	P09871	HPA018852
AB_P4HB_O4aochip_0.250_MM1	P4HB	prolyl 4-hydroxylase subunit beta	5034	P07237	HPA018884
AB_PROS1_K5aochip_0.250_MM1	PROS1	protein S	5627	P07225	HPA023974
AB_IFI30_L5aochip_0.250_MM1	IFI30	IFI30 lysosomal thiol reductase	10437	P13284	HPA026650
AB_TNFRSF11B_M5aochip_0.250_MM1	TNFRSF11B	TNF receptor superfamily member 11b	4982	O00300	HPA027013
AB_MATN1_N5aochip_0.250_MM1	MATN1	matrilin 1	4146	P21941	HPA028580
AB_LILRB4_P5aochip_0.250_MM1	LILRB4	leukocyte immunoglobulin like receptor B4	11006	Q8NHJ6	HPA052807
AB_PRG4_A6aochip_0.250_MM1	PRG4	proteoglycan 4	10216	Q92954	HPA028523
AB_SERPINH1_C6aochip_0.250_MM1	SERPINH1	serpin family H member 1	871	P50454	HPA029198
AB_C9_D6aochip_0.250_MM1	C9	complement C9	735	P02748	HPA029577
AB_ECM2_A7aochip_0.250_MM1	ECM2	extracellular matrix protein 2	1842	O94769	HPA035347
AB_FETUB_B7aochip_0.250_MM1	FETUB	fetuin B	26998	Q9UGM5	HPA035132
AB_FSTL1_D7aochip_0.250_MM1	FSTL1	follistatin like 1	11167	Q12841	HPA035251
AB_HCK_E7aochip_0.250_MM1	HCK	HCK proto-oncogene, Src family tyrosine kinase	3055	P08631	HPA035534
AB_LCP2(1)_F7aochip_0.250_MM1	LCP2	lymphocyte cytosolic protein 2	3937	Q13094	HPA036396
AB_OLR1(1)_H7aochip_0.250_MM1	OLR1	oxidized low density lipoprotein receptor 1	4973	P78380	HPA035620/HPA050798
AB_GSTO1(1)_I7aochip_0.250_MM1	GSTO1	glutathione S-transferase omega 1	9446	P78417	HPA037604
AB_PRDX5(1)_J7aochip_0.250_MM1	PRDX5	peroxiredoxin 5	25824	P30044	HPA037916
AB_HSPA5_L7aochip_0.250_MM1	HSPA5	heat shock protein family A (Hsp70) member 5	3309	P11021	HPA038845
AB_C6_H8aochip_0.250_MM1	C6	complement C6	729	P13671	HPA043823
AB_C8A(1)_L8aochip_0.250_MM1	C8A_1	complement C8 alpha chain	731	P07357	HPA045794/HPA054317
AB_APOA1_N8aochip_0.250_MM1	APOA1	apolipoprotein A1	335	P02647	HPA046715
AB_UCMA_O8aochip_0.250_MM1	UCMA	upper zone of growth plate and cartilage matrix associated	221044	Q8WVF2	HPA046718
AB_PLTP_P8aochip_0.250_MM1	PLTP	phospholipid transfer protein	5360	P55058	HPA047207
AB_CD53_A9aochip_0.250_MM1	CD53	CD53 molecule	963	P19397	HPA047216
AB_IGF2-AS_C9aochip_0.250_MM1	IGF2-AS	IGF2 antisense RNA	51214	Q6U949	HPA047665
AB_COL5A2_D9aochip_0.250_MM1	COL5A2	collagen type V alpha 2 chain	1290	P05997	HPA047922
AB_ABI3BP_F9aochip_0.250_MM1	ABI3BP	ABI family member 3 binding protein	25890	Q7Z7G0	HPA048456
AB_C8A(2)_D10aochip_0.250_MM1	C8A_2	complement C8 alpha chain	731	P07357	HPA045794/HPA054317
AB_MMP13_E10aochip_0.250_MM1	MMP13	matrix metallopeptidase 13	4322	P45452	HPA054569
AB_SERPINE2_F10aochip_0.250_MM1	SERPINE2	serpin family E member 2	5270	P07093	HPA054656
AB_COMP_G10aochip_0.250_MM1	COMP	cartilage oligomeric matrix protein	1311	P49747	HPA055153
AB_COL9A2_H10aochip_0.250_MM1	COL9A2	collagen type IX alpha 2 chain	1298	Q14055	HPA056316
AB_MIA3_I10aochip_0.250_MM1	MIA3	MIA SH3 domain ER export factor 3	375056	Q5JRA6	HPA056816
AB_SERPINA1(2)_L10aochip_0.250_MM1	SERPINA1	serpin family A member 1	5265	P01009	HPA000927/HPA001626
AB_VWF(2)_M10aochip_0.250_MM1	VWF	von Willebrand factor	7450	P04275	HPA001815
AB_FBLN1(2)_N10aochip_0.250_MM1	FBLN1	fibulin 1	2192	P23142	HPA001612/HPA001613
AB_FBN1(2)_I11aochip_0.250_MM1	FBN1	fibrillin 1	2200	P35555	HPA017759
AB_COL6A1(2)_J11aochip_0.250_MM1	COL6A1	collagen type VI alpha 1 chain	1291	P12109	HPA019142/HPA029401
AB_SLC11A1(2)_K11aochip_0.250_MM1	SLC11A1	solute carrier family 11 member 1	6556	P49279	HPA029590/HPA031108
AB_IL1RAP(2)_L11aochip_0.250_MM1	IL1RAP	interleukin 1 receptor accessory protein	3556	Q9NPH3	HPA035293/HPA035294
AB_LCP2(2)_M11aochip_0.250_MM1	LCP2	lymphocyte cytosolic protein 2	3937	Q13094	HPA036396
AB_GSTO1(2)_N11aochip_0.250_MM1	GSTO1	glutathione S-transferase omega 1	9446	P78417	HPA037604
AB_PRDX5(2)_O11aochip_0.250_MM1	PRDX5	peroxiredoxin 5	25824	P30044	HPA037916
AB_CRLF1(2)_A12aochip_0.250_MM1	CRLF1	cytokine receptor like factor 1	9244	O75462	HPA041493/HPA041793
AB_IGSF6(2)_B12aochip_0.250_MM1	IGSF6	immunoglobulin superfamily member 6	10261	O95976	HPA041072/HPA041023
AB_RAIDD_1:200_MM4	CRADD	CASP2 and RIPK1 domain containing adaptor with death domain	8738	P78560		Ab52621 abcam
AB_CASPASA2_0.05_MM3	CASP2	caspase 2	835	P42575		Ab18737 abcam
AB_aCD31_1:200_MM2	PECAM1	platelet and endothelial cell adhesion molecule 1	5175	P16284
AB_OPN_1:200_MM5	SPP1	secreted phosphoprotein 1	6696	P10451		sc-21742 Santa Cruz Biotechnology
AB_HCAM_1:200_MM5	PDE1A	phosphodiesterase 1A	5136	P54750		sc-9960 Santa Cruz Biotechnology
AB_ACTINA(C-2)_1:200_MM5	ACTB	actin beta	60	P60709		sc-8432 Santa Cruz Biotechnology
AB_BCL2_1:200_MM5	BAD_2	BCL2 associated agonist of cell death	572	Q92934		sc-783 Santa Cruz Biotechnology
AB_CATHEPSINK_1:200_MM5	CTSK	cathepsin K	1513	P43235		sc-48353 Santa Cruz Biotechnology
AB_CREB2_1:200_MM5	ATF4	activating transcription factor 4	468	P18848		sc-22800 Santa Cruz Biotechnology
AB_CyclinB1_1:200_MM5	CCNB1	cyclin B1	891	P14635		sc-752 Santa Cruz Biotechnology
AB_ERK 2_1:200_MM5	MAPK1	mitogen-activated protein kinase 1	5594	P28482		sc-1647 Santa Cruz Biotechnology
AB_NEUREGULIN3_1:200_MM5	NRG3	neuregulin 3	10718	P56975		sc-67002 Santa Cruz Biotechnology
AB_NFATc1_1:200_MM5	NFATC1	nuclear factor of activated T cells 1	4772	O95644		sc-13033 Santa Cruz Biotechnology
AB_NFKappaBP65_1:200_MM5	RELA	RELA proto-oncogene, NF-kB subunit	5970	Q04206		sc-8008 Santa Cruz Biotechnology
AB_NOXA_1:200_MM5	PMAIP1	phorbol-12-myristate-13-acetate-induced protein 1	5366	Q13794		sc-30209 Santa Cruz Biotechnology
AB_p21_1:200_MM5	PAK1IP1	PAK1 interacting protein 1	55003	Q9NWT1		sc-397 Santa Cruz Biotechnology
AB_PDGFR_1:200_MM5	PDGFRB	platelet derived growth factor receptor beta	5159	P09619		sc-432 Santa Cruz Biotechnology
AB_pERK_1:200_MM5	p-MAPK1	mitogen-activated protein kinase 1	5594	P09620		sc-7383 Santa Cruz Biotechnology
AB_ pGAB 1_1:200_MM5	p-GAB1	GRB2 associated binding protein 1	2549	Q13480		sc-101685 Santa Cruz Biotechnology
AB_pHistoneH3_1:200_MM5	p-H3C1	H3 clustered histone 1	8350	P68431		sc-8656 Santa Cruz Biotechnology
AB_AcetylP53_1:200_MM6	TP53	tumor protein p53	7157	P04637		2525 Cell Signaling
AB_BAX_1:200_MM6	BAX	BCL2 associated X, apoptosis regulator	581	Q07812		2774 Cell Signaling
AB_BID_1:200_MM6	BID	BH3 interacting domain death agonist	637	P55957		2002 Cell Signaling
AB_BIM_1:200_MM6	BCL2L11	BCL2 like 11	10018	O43521		4582 Cell Signaling
AB_CASPASA12_1:200_MM6	CASP12	caspase 12 (gene/pseudogene)	100506742	Q6UXS9		2202 Cell Signaling
AB_CyclinD2_1:200_MM6	CCND2	cyclin D2	894	P30279		2924 Cell Signaling
AB_ a-Tubulina_1:200_MM5	TBCA	tubulin folding cofactor A	6902	O75347		CP06 CALBIOCHEM
AB_Phospho-P38_1:200_MM6	p-MAPK11	mitogen-activated protein kinase 11	5600	Q15759		9215 Cell Signaling
AB_p-M-CSF_1:200_MM6	p-CSF1	colony stimulating factor 1	1435	P09603		3155 Cell Signaling
AB_PU1_1:200_MM6	SPI1	Spi-1 proto-oncogene	6688	P17947		2258 Cell Signaling
AB_p-VEGF_1:200_MM6	p-VEGFA	vascular endothelial growth factor A	7422	P15692		2478 Cell Signaling
AB_SOCS6_1:200_MM6	SOCS6	suppressor of cytokine signaling 6	9306	O14544		2779 Cell Signaling
AB_GF-BETA_1:200_MM6	TGFB1	transforming growth factor beta 1	7040	P01137		3709 Cell Signaling
AB_GAPDH_1:200_MM6	GAPDH	glyceraldehyde-3-phosphate dehydrogenase	2597	P04406		2118 Cell Signaling
AB_Integrinalpha6_1:200_MM6	ITGA6	integrin subunit alpha 6	3655	P23229		3750 Cell Signaling
AB_CIAP1_1:200_MM6	BIRC2	baculoviral IAP repeat containing 2	329	Q13490		4952 Cell Signaling
