# Supplementary material for: Deciphering Biomarkers for Leptomeningeal Metastasis in Malignant Hemopathies (Lymphoma/Leukemia) Patients by Comprehensive Multipronged Proteomics Characterization of Cerebrospinal Fluid
Source: Cancers (Basel). 2022 Jan 17;14(2):449. doi: 10.3390/cancers14020449 (PMC8773653; doi:10.3390/cancers14020449)
Supplement: Supplementary file 1 [file cancers-14-00449-s001.zip › Supplementary-Material/Supplementary Table S3.xlsx]

## Sheet: Worksheet
Beads Suspension Microarrays
order	Plate	Plate pos	Binder ID	Name	Gene	Uniprot	Box	T-pos	Conc	Vol	Buffer vol	Bead ID
1	1	A1	4193	HPA004193	S100A9	P06702	PP_XP 22:62	62	105	16	84	97
2	1	B1	5785	HPA005785	CD44	P16070	PP_XP 92:8	8	62	26	74	98
3	1	C1	798	HPA000798	HSPA2 (HSP72)	P54652	PP_XP 241:1	1	53	31	69	99
4	1	D1	1275	HPA001275	HIF1A	Q16665	PP_XP 241:2	2	79	21	79	100
5	1	E1	1425	HPA001425	HSPA2 (HSP72)	P54652	PP_XP 241:3	3	110	15	85	101
6	1	F1	2933	HPA002933	TRAF3	Q13114	PP_XP 241:4	4	78	21	79	102
7	1	G1	3184	HPA003184	MED12	Q93074	PP_XP 241:5	5	153	11	89	103
8	1	H1	3185	HPA003185	MED12	Q93074	PP_XP 241:6	6	78	21	79	104
9	1	A2	3211	HPA003211	ZMYM3	Q14202	PP_XP 241:7	7	605	5	95	105
10	1	B2	5631	HPA005631	DDX3Y;DDX3X	O15523;O00571	PP_XP 241:8	8	58	28	72	106
11	1	C2	1471	HPA001471	C1QC	P02747	PP_XP 241:9	9	35	46	54	107
12	1	D2	764	HPA000764	KLK3;KLK2	P07288;P20151	PP_XP 241:10	10	58	28	72	108
13	1	E2	1069	HPA001069	PTPRC		PP_XP 241:11	11	40	40	60	109
14	1	F2	1328	HPA001328	BRAF	P15056	PP_XP 241:12	12	82	20	80	110
15	1	G2	893	HPA000893	SERPINA3	P01011	PP_XP 241:13	13	230	7	93	111
16	1	H2	1060	HPA001060	ERBB2	P04626	PP_XP 241:14	14	60	27	73	112
17	1	A3	3560	HPA003560	ERBB2	P04626	PP_XP 241:15	15	83	20	80	113
18	1	B3	1816	HPA001816	SERPINC1	P01008	PP_XP 241:16	16	70	23	77	114
19	1	C3	2692	HPA002692	NFKBIE	O00221	PP_XP 241:17	17	220	8	92	115
20	1	D3	5941	HPA005941	NFKBIE	O00221	PP_XP 241:18	18	150	11	89	116
21	1	E3	6080	HPA006080	CD44	P16070	PP_XP 241:19	19	90	18	82	117
22	1	F3	1888	HPA001888	LRG1	P02750	PP_XP 241:20	20	207	8	92	118
23	1	G3	2035	HPA002035	CD14	P08571	PP_XP 241:21	21	175	10	90	119
24	1	H3	2038	HPA002038	IRF4	Q15306	PP_XP 241:22	22	65	25	75	120
25	1	A4	2317	HPA002317	BIRC3	Q13489	PP_XP 241:23	23	138	12	88	121
26	1	B4	2531	HPA002531	IRF8	Q02556	PP_XP 241:24	24	115	14	86	122
27	1	C4	2698	HPA002698	IRF4	Q15306	PP_XP 241:25	25	43	38	62	123
28	1	D4	3282	HPA003282	ALDOC	P09972	PP_XP 241:26	26	47	35	65	124
29	1	E4	3941	HPA003941	PIM1	P11309	PP_XP 241:27	27	97	17	83	125
30	1	F4	4625	HPA004625	ANPEP	P15144	PP_XP 241:28	28	18	89	11	126
31	1	G4	4899	HPA004899	BCL6	P41182	PP_XP 241:29	29	188	9	91	127
32	1	H4	5562	HPA005562	SPP1	P10451	PP_XP 241:30	30	45	36	64	128
33	1	A5	2917	HPA002917	TRAF3	Q13114	PP_XP 241:31	31	480	5	95	129
34	1	B5	7703	HPA007703	SEZ6	Q53EL9	PP_XP 241:32	32	55	30	70	130
35	1	C5	7927	HPA007927	SPTAN1	Q13813	PP_XP 241:33	33	65	25	75	131
36	1	D5	7633	HPA007633	MAP3K7	O43318	PP_XP 241:34	34	75	22	78	132
37	1	E5	11777	HPA011777	SEZ6	Q53EL9	PP_XP 241:35	35	40	40	60	133
38	1	F5	13392	HPA013392	GAP43	P17677	PP_XP 241:36	36	480	5	95	134
39	1	G5	13603	HPA013603	GAP43	P17677	PP_XP 241:37	37	123	14	86	135
40	1	H5	13786	HPA013786	CD19	P15391	PP_XP 241:38	38	65	25	75	136
41	1	A6	14341	HPA014341	MS4A1	P11836	PP_XP 241:39	39	32	50	50	137
42	1	B6	15103	HPA015103	PTPRZ1	P23471	PP_XP 241:40	40	123	14	86	138
43	1	C6	13624	HPA013624	WBSCR17	Q6IS24	PP_XP 241:41	41	105	16	84	139
44	1	D6	18034	HPA018034	SLC30A7	Q8NEW0	PP_XP 241:42	42	125	13	87	140
45	1	E6	19592	HPA019592	S100A13	Q99584	PP_XP 241:43	43	455	5	95	141
46	1	F6	22132	HPA022132	CD38	P28907	PP_XP 241:44	44	201	8	92	142
47	1	G6	24512	HPA024512	KLHL6	Q8WZ60	PP_XP 241:45	45	60	27	73	143
48	1	H6	24353	HPA024353	CD22	P20273	PP_XP 241:46	46	460	5	95	144
49	1	A7	26910	HPA026910	FCGR1B;FCGR1A	Q92637;P12314	PP_XP 241:47	47	52	31	69	145
50	1	B7	27541	HPA027541	SPP1	P10451	PP_XP 241:48	48	300	6	94	146
51	1	C7	26659	HPA026659	MUC16	Q8WXI7	PP_XP 241:49	49	890	5	95	147
52	1	D7	29863	HPA029863	SLC25A20	O43772	PP_XP 241:50	50	86	19	81	148
53	1	E7	29063	HPA029063	FCGR1A	P12314	PP_XP 241:51	51	130	13	87	149
54	1	F7	29577	HPA029577	C9	P02748	PP_XP 241:52	52	589	5	95	150
55	1	G7	31165	HPA031165	EGR2	P11161	PP_XP 241:53	53	54	30	70	151
56	1	H7	32153	HPA032153	ZNF292	O60281	PP_XP 241:54	54	201	8	92	152
57	1	A8	36723	HPA036723	CD34	P28906	PP_XP 241:55	55	94	18	82	153
58	1	B8	36277	HPA036277	ANO2	Q9NQ90	PP_XP 241:56	56	97	17	83	154
59	1	C8	38171	HPA038171	NRGN	Q92686	PP_XP 241:57	57	143	12	88	155
60	1	D8	40373	HPA040373	TALDO1	P37837	PP_XP 241:58	58	100	16	84	156
61	1	E8	42323	HPA042323	CD19	P15391	PP_XP 241:59	59	212	8	92	157
62	1	F8	42278	HPA042278	MGA	Q8IWI9	PP_XP 241:60	60	194	9	91	158
63	1	G8	42919	HPA042919	MYD88	Q99836	PP_XP 241:62	62	87	19	81	159
64	1	H8	39835	HPA039835	NCAM1	P13591	PP_XP 241:63	63	26	62	38	160
65	1	A9	42962	HPA042962	POT1	Q9NUX5	PP_XP 241:64	64	872	5	95	161
66	1	B9	45197	HPA045197	NXF1	Q9UBU9	PP_XP 241:65	65	462	5	95	162
67	1	C9	43780	HPA043780	HBA2;HBA1	P69905	PP_XP 241:66	66	66	25	75	163
68	1	D9	42933	HPA042933	XPO1	O14980	PP_XP 241:67	67	529	5	95	164
69	1	E9	45952	HPA045952	PAGE2B	Q5JRK9;Q7Z2X7;Q96GU1	PP_XP 241:68	68	181	9	91	165
70	1	F9	45798	HPA045798	ATM	Q13315	PP_XP 241:69	69	345	5	95	166
71	1	G9	48089	HPA048089	TALDO1	P37837	PP_XP 241:70	70	39	42	58	167
72	1	H9	45958	HPA045958	FBXW7	Q969H0	PP_XP 241:71	71	162	10	90	168
73	1	A10	49138	HPA049138	CCND2	P30279	PP_XP 241:72	72	459	5	95	169
74	1	B10	49830	HPA049830	HRAS;KRAS;NRAS	P01112;P01116;P01111	PP_XP 241:73	73	24	67	33	170
75	1	C10	50015	HPA050015	MUC16	Q8WXI7	PP_XP 241:74	74	99	17	83	171
76	1	D10	50275	HPA050275	SF3B1	O75533	PP_XP 241:75	75	54	30	70	172
77	1	E10	50283	HPA050283	NT5C1A	Q9BXI3	PP_XP 241:76	76	111	15	85	173
78	1	F10	50618	HPA050618	ZNF292	O60281	PP_XP 241:77	77	501	5	95	174
79	1	G10	50645	HPA050645	BCL6	P41182	PP_XP 241:78	78	422	5	95	175
80	1	H10	51006	HPA051006	APOM	O95445	PP_XP 241:79	79	55	30	70	176
81	1	A11	51249	HPA051249	DTX1	Q86Y01	PP_XP 241:80	80	119	14	86	177
82	1	B11	51244	HPA051244	TP53	P04637	PP_XP 241:81	81	154	11	89	178
83	1	C11	51625	HPA051625	POT1	Q9NUX5	PP_XP 241:82	82	223	8	92	179
84	1	D11	52116	HPA052116	C1QB	P02746	PP_XP 241:83	83	68	24	76	180
85	1	E11	52381	HPA052381	CD38	P28907	PP_XP 241:84	84	422	5	95	181
86	1	F11	52583	HPA052583	MME	P08473	PP_XP 241:85	85	197	9	91	182
87	1	G11	53095	HPA053095	KLHL6	Q8WZ60	PP_XP 241:86	86	55	30	70	183
88	1	H11	53886	HPA053886	NRXN1	P58400;Q9ULB1	PP_XP 241:87	87	84	20	80	184
89	1	A12	54196	HPA054196	CCND2	P30279	PP_XP 241:88	88	159	11	89	185
90	1	B12	54510	HPA054510	RPS15	P62841	PP_XP 241:89	89	116	14	86	186
91	1	C12	55275	HPA055275	DTX1	Q86Y01	PP_XP 241:90	90	131	13	87	187
92	1	D12	55295	HPA055295	BCL2	P10415	PP_XP 241:91	91	148	11	89	188
93	1	E12	56444	HPA056444	CD79A	P11912	PP_XP 241:92	92	113	15	85	189
94	1	F12	56394	HPA056394	PAX5	Q02548	PP_XP 241:93	93	355	5	95	190
95	1	G12	57793	HPA057793	RPS15	P62841	PP_XP 241:94	94	19	85	15	191
96	1	H12	58480	HPA058480	NCAM1	P13591	PP_XP 241:95	95	21	77	23	192
97	2	A1	58183	HPA058183	MGA	Q8IWI9	PP_XP 241:96	96	47	35	65	193
98	2	B1	59585	HPA059585	DDX3X	O00571	PP_XP 242:1	1	104	16	84	194
99	2	C1	59882	HPA059882	METTL22	Q9BUU2	PP_XP 242:2	2	522	5	95	195
100	2	D1	62231	HPA062231	EFEMP1/FBLN3	Q12805	PP_XP 242:3	3	113	15	85	196
105	2	A2	62402	HPA062402	FUT4	P22083	PP_XP 242:4	4	105	16	84	201
106	2	B2	62758	HPA062758	EGR2	P11161	PP_XP 242:5	5	81	20	80	202
107	2	C2	63057	HPA063057	FBXW7	Q969H0	PP_XP 242:6	6	372	5	95	203
108	2	D2	63532	HPA063532	TP53	P04637	PP_XP 242:7	7	112	15	85	204
109	2	E2	63513	HPA063513	GFAP	P14136	PP_XP 242:8	8	141	12	88	205
110	2	F2	64429	HPA064429	NXF1	Q9UBU9	PP_XP 242:9	9	291	6	94	206
111	2	G2	65391	HPA065391	BCOR	Q6W2J9	PP_XP 242:10	10	481	5	95	207
112	2	H2	65440	HPA065440	PIP4K2A (PI42A)	P48426	PP_XP 242:11	11	294	6	94	208
113	2	A3	65600	HPA065600	MUC16	Q8WXI7	PP_XP 242:12	12	56	29	71	209
114	2	B3	65811	HPA065811	MYD88	Q99836	PP_XP 242:13	13	209	8	92	210
115	2	C3	66234	HPA066234	BCOR	Q6W2J9	PP_XP 242:14	14	270	6	94	211
116	2	D3	66523	HPA066523	CD22	P20273	PP_XP 242:15	15	136	12	88	212
117	2	E3	67168	HPA067168	NOTCH1	P46531	PP_XP 242:16	16	215	8	92	213
118	2	F3	67142	HPA067142	ATM	Q13315	PP_XP 242:17	17	227	8	92	214
119	2	G3	70532	HPA070532	SF3B1	O75533	PP_XP 242:19	19	64	25	75	215
120	2	H3	71024	HPA071024	PTPRZ1	P23471	PP_XP 242:20	20	104	16	84	216
121	2	A4	71048	HPA071048	BRAF	P15056	PP_XP 242:21	21	129	13	87	217
122	2	B4	70841	HPA070841	EFEMP1	Q12805	PP_XP 242:22	22	128	13	87	218
123	2	C4	69469	HPA069469	NOTCH1	P46531	PP_XP 242:23	23	185	9	91	219
124	2	D4	72042	HPA072042	PIM1	P11309	PP_XP 242:24	24	72	23	77	220
125	2	E4	68934	HPA068934	BCL2	P10415	PP_XP 242:25	25	243	7	93	221
126	2	F4	72761	HPA072761	HRAS;KRAS;NRAS	P01112;P01116;P01111	PP_XP 242:26	26	103	16	84	222
127	2	G4	74555	HPA074555	KRAS	P01116	PP_XP 242:27	27	141	12	88	223
128	2	H4	28727	HPA028727	RGS18	Q9NS28	PP_TP 190:3	3	90	18	82	224
129	2	A5	43241	HPA043241	TYR	P14679	PP XP 17:48	48		17	83	225
130	2	B5	67879	HPA067879	HBB;HBD;HBG1;HBG2;HBE1	P68871;P02042;P69891;P69892;P02100	PP XP 242:18	18	17	95	5	226
131	2	C5	26982	HPA043234	HBB;HBD;HBG1;HBG2;HBE1	P68871;P02042;P69891;P69892;P02100	PP XP 241:61	61	12	136.752	0	227
132	2	D5		MAB5136	VAMP2	P63027	RnD			4	46	228
137	2	A6		AF5136	VAMP2	P63027	RnD			4	46	233
