# Supplementary material for: Deciphering Biomarkers for Leptomeningeal Metastasis in Malignant Hemopathies (Lymphoma/Leukemia) Patients by Comprehensive Multipronged Proteomics Characterization of Cerebrospinal Fluid
Source: Cancers (Basel). 2022 Jan 17;14(2):449. doi: 10.3390/cancers14020449 (PMC8773653; doi:10.3390/cancers14020449)
Supplement: Supplementary file 1 [file cancers-14-00449-s001.zip › Supplementary-Material/Supplementary Table S4.xlsx]

## Sheet: Depletion
		CSF (408)				Non-D-CSF (246)						D-CSF (215)					Exclusives D-CSF (56)				Common Non-D-CSF + D-CSF (159)
	ACCESS	PROTEIN DESCRIPTION	emPai		ACCESS	PROTEIN DESCRIPTION	emPAI				ACCESS	PROTEIN DESCRIPTION	emPAI			ACCESS	PROTEIN DESCRIPTION	emPAI		ACCESS	PROTEIN DESCRIPTION	emPAI
	P01024	Complement C3 (CO3_HUMAN)	1.24421		A6NGN9	IgLON family member 5 (IGLO5_HUMAN)	0.0857111				P02768	Serum albumin (ALBU_HUMAN)	2.74258			O43790	Keratin, type II cuticular Hb6 (KRT86_HUMAN)	0.0391223		O00533	Neural cell adhesion molecule L1-like protein (NCHL1_HUMAN)	0.0608184
	P02768	Serum albumin (ALBU_HUMAN)	7.2155		B9A064	Immunoglobulin lambda-like polypeptide 5 (IGLL5_HUMAN)	0.832981				P04264	Keratin, type II cytoskeletal 1 (K2C1_HUMAN)	1.89427			O60437	Periplakin (PEPL_HUMAN)	0.0163476		O14498	Immunoglobulin superfamily containing leucine-rich repeat protein (ISLR_HUMAN)	0.649648
	P0C0L5	Complement C4-B (CO4B_HUMAN)	0.916399		O00233	26S proteasome non-ATPase regulatory subunit 9 (PSMD9_HUMAN)	0.0926009				P15924	Desmoplakin (DESP_HUMAN)	0.0526202			O95196	Chondroitin sulfate proteoglycan 5 (CSPG5_HUMAN)	0.070069		O14594	Neurocan core protein (NCAN_HUMAN)	0.0221716
	P0C0L4	Complement C4-A (CO4A_HUMAN)	0.873817		O00391	Sulfhydryl oxidase 1 (QSOX1_HUMAN)	0.0577676				P35908	Keratin, type II cytoskeletal 2 epidermal (K22E_HUMAN)	1.89427			P00403	Cytochrome c oxidase subunit 2 (COX2_HUMAN)	0.29155		O15240	Neurosecretory protein VGF (VGF_HUMAN)	0.152228
	P02787	Serotransferrin (TRFE_HUMAN)	3.17112		O00462	Beta-mannosidase (MANBA_HUMAN)	0.0339338				P13647	Keratin, type II cytoskeletal 5 (K2C5_HUMAN)	1.00923			P01593	Ig kappa chain V-I region AG (KV101_HUMAN)	0.778279		O43291	Kunitz-type protease inhibitor 2 (SPIT2_HUMAN)	0.0771051
	P01009	Alpha-1-antitrypsin (A1AT_HUMAN)	5.95193		O00584	Ribonuclease T2 (RNT2_HUMAN)	0.0771051				P13645	Keratin, type I cytoskeletal 10 (K1C10_HUMAN)	2.40341			P01768	Ig heavy chain V-III region CAM (HV307_HUMAN)	0.211528		O43505	Beta-1,4-glucuronyltransferase 1 (B4GA1_HUMAN)	0.400688
	P04264	Keratin, type II cytoskeletal 1 (K2C1_HUMAN)	1.79353		O14773	Tripeptidyl-peptidase 1 (TPP1_HUMAN)	0.0746078				P02787	Serotransferrin (TRFE_HUMAN)	0.641307			P02452	Collagen alpha-1(I) chain (CO1A1_HUMAN)	0.0193735		O75223	Gamma-glutamylcyclotransferase (GGCT_HUMAN)	0.122018
	P35908	Keratin, type II cytoskeletal 2 epidermal (K22E_HUMAN)	1.60246		O14791	Apolipoprotein L1 (APOL1_HUMAN)	0.053725				P02538	Keratin, type II cytoskeletal 6A (K2C6A_HUMAN)	0.467799			P02545	Prelamin-A/C (LMNA_HUMAN)	0		O94772	Lymphocyte antigen 6H (LY6H_HUMAN)	0.258925
	P01023	Alpha-2-macroglobulin (A2MG_HUMAN)	0.584893		O15394	Neural cell adhesion molecule 2 (NCAM2_HUMAN)	0.0519086				P01009	Alpha-1-antitrypsin (A1AT_HUMAN)	1.19839			P04040	Catalase (CATA_HUMAN)	0.0412233		O94919	Endonuclease domain-containing 1 protein (ENDD1_HUMAN)	0.221677
	P02647	Apolipoprotein A-I (APOA1_HUMAN)	2.35982		O43493	Trans-Golgi network integral membrane protein 2 (TGON2_HUMAN)	0.0391223				P02647	Apolipoprotein A-I (APOA1_HUMAN)	0.947483			P04083	Annexin A1 (ANXA1_HUMAN)	0.0481131		O94985	Calsyntenin-1 (CSTN1_HUMAN)	0.0846612
	P13645	Keratin, type I cytoskeletal 10 (K1C10_HUMAN)	2.40341		O60241	Adhesion G protein-coupled receptor B2 (AGRB2_HUMAN)	0.0163476				P01024	Complement C3 (CO3_HUMAN)	0.172597			P04792	Heat shock protein beta-1 (HSPB1_HUMAN)	0.115884		O95502	Neuronal pentraxin receptor (NPTXR_HUMAN)	0.30701
	P02751	Fibronectin (FINC_HUMAN)	0.245964		O60888	Protein CutA (CUTA_HUMAN)	0.193777				P02533	Keratin, type I cytoskeletal 14 (K1C14_HUMAN)	0.895736			P07355	Annexin A2 (ANXA2_HUMAN)	0		P00338	L-lactate dehydrogenase A chain (LDHA_HUMAN)	0.0608184
	P02649	Apolipoprotein E (APOE_HUMAN)	1.79775		O75326	Semaphorin-7A (SEM7A_HUMAN)	0.070069				P02649	Apolipoprotein E (APOE_HUMAN)	0.714125			P07476	Involucrin (INVO_HUMAN)	0.0502111		P00441	Superoxide dismutase [Cu-Zn] (SODC_HUMAN)	0.359356
	P06727	Apolipoprotein A-IV (APOA4_HUMAN)	1.09293		O75787	Renin receptor (RENR_HUMAN)	0				P08779	Keratin, type I cytoskeletal 16 (K1C16_HUMAN)	0.778279			P07477	Trypsin-1 (TRY1_HUMAN)	0.274275		P00450	Ceruloplasmin (CERU_HUMAN)	0.281868
	P02774	Vitamin D-binding protein (VTDB_HUMAN)	1.12611		O75874	Isocitrate dehydrogenase [NADP] cytoplasmic (IDHC_HUMAN)	0.0461834				P35527	Keratin, type I cytoskeletal 9 (K1C9_HUMAN)	0.737801			P07900	Heat shock protein HSP 90-alpha (HS90A_HUMAN)	0.0215491		P00738	Haptoglobin (HPT_HUMAN)	1.59797
	P02790	Hemopexin (HEMO_HUMAN)	1.08057		O94760	N(G),N(G)-dimethylarginine dimethylaminohydrolase 1 (DDAH1_HUMAN)	0.0771051				P06727	Apolipoprotein A-IV (APOA4_HUMAN)	0.189794			P08493	Matrix Gla protein (MGP_HUMAN)	0.145048		P00751	Complement factor B (CFAB_HUMAN)	0.30701
	Q9Y6R7	IgGFc-binding protein (FCGBP_HUMAN)	0.158133		O94856	Neurofascin (NFASC_HUMAN)	0.0505787				P25311	Zinc-alpha-2-glycoprotein (ZA2G_HUMAN)	0.519911			P08865	40S ribosomal protein SA (RSSA_HUMAN)	0.0926009		P00915	Carbonic anhydrase 1 (CAH1_HUMAN)	0.492496
	P13647	Keratin, type II cytoskeletal 5 (K2C5_HUMAN)	0.573873		P00734	Prothrombin (THRB_HUMAN)	0.187482				P13646	Keratin, type I cytoskeletal 13 (K1C13_HUMAN)	0.632172			P0DMV8	Heat shock 70 kDa protein 1A (HS71A_HUMAN)	0.0592537		P01008	Antithrombin-III (ANT3_HUMAN)	1.01174
	P35527	Keratin, type I cytoskeletal 9 (K1C9_HUMAN)	0.737801		P00736	Complement C1r subcomponent (C1R_HUMAN)	0				P0C0L4	Complement C4-A (CO4A_HUMAN)	0.053725			P11142	Heat shock cognate 71 kDa protein (HSP7C_HUMAN)	0.0585012		P01009	Alpha-1-antitrypsin (A1AT_HUMAN)	5.95193
	P01011	Alpha-1-antichymotrypsin (AACT_HUMAN)	1.07526		P00739	Haptoglobin-related protein (HPTR_HUMAN)	0.606506				P02774	Vitamin D-binding protein (VTDB_HUMAN)	0.373824			P13646	Keratin, type I cytoskeletal 13 (K1C13_HUMAN)	0.632172		P01011	Alpha-1-antichymotrypsin (AACT_HUMAN)	1.07526
	P00450	Ceruloplasmin (CERU_HUMAN)	0.281868		P00746	Complement factor D (CFAD_HUMAN)	0.221677				P00738	Haptoglobin (HPT_HUMAN)	0.400688			P14923	Junction plakoglobin (PLAK_HUMAN)	0.113974		P01019	Angiotensinogen (ANGT_HUMAN)	1.6827
	P10909	Clusterin (CLUS_HUMAN)	0.778279		P00747	Plasminogen (PLMN_HUMAN)	0.0846612				P01857	Ig gamma-1 chain C region (IGHG1_HUMAN)	1.15443			P15924	Desmoplakin (DESP_HUMAN)	0.0526202		P01023	Alpha-2-macroglobulin (A2MG_HUMAN)	0.584893
	P00738	Haptoglobin (HPT_HUMAN)	1.59797		P00748	Coagulation factor XII (FA12_HUMAN)	0.0444026				P01859	Ig gamma-2 chain C region (IGHG2_HUMAN)	1.27585			P18124	60S ribosomal protein L7 (RL7_HUMAN)	0.0384688		P01024	Complement C3 (CO3_HUMAN)	1.24421
	P01008	Antithrombin-III (ANT3_HUMAN)	1.01174		P00918	Carbonic anhydrase 2 (CAH2_HUMAN)	0.185971				Q04695	Keratin, type I cytoskeletal 17 (K1C17_HUMAN)	0.311134			P19013	Keratin, type II cytoskeletal 4 (K2C4_HUMAN)	0.0797752		P01034	Cystatin-C (CYTC_HUMAN)	2.98107
	P06396	Gelsolin (GELS_HUMAN)	0.602578		P01031	Complement C5 (CO5_HUMAN)	0.0722672				P10909	Clusterin (CLUS_HUMAN)	0.228247			P25705	ATP synthase subunit alpha, mitochondrial (ATPA_HUMAN)	0.0355034		P01040	Cystatin-A (CYTA_HUMAN)	0.232847
	P01019	Angiotensinogen (ANGT_HUMAN)	1.6827		P01033	Metalloproteinase inhibitor 1 (TIMP1_HUMAN)	0.128838				P41222	Prostaglandin-H2 D-isomerase (PTGDS_HUMAN)	2.16228			P27348	14-3-3 protein theta (1433T_HUMAN)	0.0797752		P01596	Ig kappa chain V-I region CAR (KV104_HUMAN)	0.778279
	P36955	Pigment epithelium-derived factor (PEDF_HUMAN)	1.48513		P01042	Kininogen-1 (KNG1_HUMAN)	0.263134				P05090	Apolipoprotein D (APOD_HUMAN)	3.64159			P29508	Serpin B3 (SPB3_HUMAN)	0.0502111		P01611	Ig kappa chain V-I region Wes (KV119_HUMAN)	0.930698
	P01857	Ig gamma-1 chain C region (IGHG1_HUMAN)	2.98107		P01210	Proenkephalin-A (PENK_HUMAN)	0.0624678				P01023	Alpha-2-macroglobulin (A2MG_HUMAN)	0.0375284			P31151	Protein S100-A7 (S10A7_HUMAN)	0.178769		P01613	Ig kappa chain V-I region Ni (KV121_HUMAN)	1.6827
	P00751	Complement factor B (CFAB_HUMAN)	0.30701		P01344	Insulin-like growth factor II (IGF2_HUMAN)	0.105295				P02766	Transthyretin (TTHY_HUMAN)	3.92388			P31947	14-3-3 protein sigma (1433S_HUMAN)	0.165914		P01617	Ig kappa chain V-II region TEW (KV204_HUMAN)	0.930698
	Q96KN2	Beta-Ala-His dipeptidase (CNDP1_HUMAN)	0.865664		P01601	Ig kappa chain V-ID region 16 (Fragment) (KV109_HUMAN)	1.6827				P68871	Hemoglobin subunit beta (HBB_HUMAN)	3.39397			P35754	Glutaredoxin-1 (GLRX1_HUMAN)	0.258925		P01620	Ig kappa chain V-III region SIE (KV302_HUMAN)	0.778279
	P01859	Ig gamma-2 chain C region (IGHG2_HUMAN)	2.72759		P01602	Ig heavy chain V-I region 5 (Fragment) (KV110_HUMAN)	1.37137				P36955	Pigment epithelium-derived factor (PEDF_HUMAN)	0.454758			P39059	Collagen alpha-1(XV) chain (COFA1_HUMAN)	0.0262093		P01625	Ig kappa chain V-IV region Len (KV402_HUMAN)	2.16228
	P01860	Ig gamma-3 chain C region (IGHG3_HUMAN)	2.16228		P01605	Ig kappa chain V-I region Lay (KV113_HUMAN)	0.467799				Q16270	Insulin-like growth factor-binding protein 7 (IBP7_HUMAN)	0.467799			P42261	Glutamate receptor 1 (GRIA1_HUMAN)	0.0247981		P01714	Ig lambda chain V-III region SH (LV301_HUMAN)	0.389495
	Q12860	Contactin-1 (CNTN1_HUMAN)	0.333521		P01609	Ig kappa chain V-I region Scw (KV117_HUMAN)	0.333521				Q8N1N4	Keratin, type II cytoskeletal 78 (K2C78_HUMAN)	0.122018			P47929	Galectin-7 (LEG7_HUMAN)	0.359356		P01717	Ig lambda chain V-IV region Hil (LV403_HUMAN)	0.584893
	P08603	Complement factor H (CFAH_HUMAN)	0.200508		P01610	Ig kappa chain V-I region WEA (KV118_HUMAN)	1.37137				P00450	Ceruloplasmin (CERU_HUMAN)	0.0944998			P58107	Epiplakin (EPIPL_HUMAN)	0.00432127		P01743	Ig heavy chain V-I region HG3 (HV102_HUMAN)	0.668101
	P02671	Fibrinogen alpha chain (FIBA_HUMAN)	0.262187		P01612	Ig kappa chain V-I region Mev (KV120_HUMAN)	0.389495				P02679	Fibrinogen gamma chain (FIBG_HUMAN)	0.113042			P60842	Eukaryotic initiation factor 4A-I (IF4A1_HUMAN)	0		P01763	Ig heavy chain V-III region WEA (HV302_HUMAN)	0.668101
	P02538	Keratin, type II cytoskeletal 6A (K2C6A_HUMAN)	0.467799		P01616	Ig kappa chain V-II region MIL (KV203_HUMAN)	1.15443				P01034	Cystatin-C (CYTC_HUMAN)	2.41455			P63104	14-3-3 protein zeta/delta (1433Z_HUMAN)	0.0771051		P01765	Ig heavy chain V-III region TIL (HV304_HUMAN)	0.258925
	Q14624	Inter-alpha-trypsin inhibitor heavy chain H4 (ITIH4_HUMAN)	0.442417		P01619	Ig kappa chain V-III region B6 (KV301_HUMAN)	0.930698				P19652	Alpha-1-acid glycoprotein 2 (A1AG2_HUMAN)	1.31013			P68363	Tubulin alpha-1B chain (TBA1B_HUMAN)	0.0608184		P01766	Ig heavy chain V-III region BRO (HV305_HUMAN)	0.29155
	P07339	Cathepsin D (CATD_HUMAN)	0.692667		P01621	Ig kappa chain V-III region NG9 (Fragment) (KV303_HUMAN)	2.16228				Q02413	Desmoglein-1 (DSG1_HUMAN)	0.205261			P68371	Tubulin beta-4B chain (TBB4B_HUMAN)	0.136464		P01781	Ig heavy chain V-III region GAL (HV320_HUMAN)	1.31013
	P23142	Fibulin-1 (FBLN1_HUMAN)	0.279802		P01624	Ig kappa chain V-III region POM (KV306_HUMAN)	0.389495				P02763	Alpha-1-acid glycoprotein 1 (A1AG1_HUMAN)	1.15443			P80188	Neutrophil gelatinase-associated lipocalin (NGAL_HUMAN)	0.105295		P01825	Ig heavy chain V-II region NEWM (HV207_HUMAN)	0.389495
	P01031	Complement C5 (CO5_HUMAN)	0.0722672		P01700	Ig lambda chain V-I region HA (LV102_HUMAN)	0.333521				P02042	Hemoglobin subunit delta (HBD_HUMAN)	1.51189			P89429	Portal protein UL6 (PORTL_HHV2H)	0.0262093		P01834	Ig kappa chain C region (IGKC_HUMAN)	2.16228
	P68871	Hemoglobin subunit beta (HBB_HUMAN)	6.19686		P01764	Ig heavy chain V-III region 23 (HV303_HUMAN)	0.668101				P01861	Ig gamma-4 chain C region (IGHG4_HUMAN)	0.637894			Q04756	Hepatocyte growth factor activator (HGFA_HUMAN)	0.0444026		P01857	Ig gamma-1 chain C region (IGHG1_HUMAN)	2.98107
	P02533	Keratin, type I cytoskeletal 14 (K1C14_HUMAN)	0.668101		P01767	Ig heavy chain V-III region BUT (HV306_HUMAN)	0.467799				Q7Z794	Keratin, type II cytoskeletal 1b (K2C1B_HUMAN)	0.172102			Q06830	Peroxiredoxin-1 (PRDX1_HUMAN)	0.110336		P01859	Ig gamma-2 chain C region (IGHG2_HUMAN)	2.72759
	P05155	Plasma protease C1 inhibitor (IC1_HUMAN)	0.378907		P01770	Ig heavy chain V-III region NIE (HV309_HUMAN)	0.232847				P02753	Retinol-binding protein 4 (RET4_HUMAN)	0.304321			Q08188	Protein-glutamine gamma-glutamyltransferase E (TGM3_HUMAN)	0.0360593		P01861	Ig gamma-4 chain C region (IGHG4_HUMAN)	1.91263
	P25311	Zinc-alpha-2-glycoprotein (ZA2G_HUMAN)	1.00923		P01775	Ig heavy chain V-III region LAY (HV314_HUMAN)	0.29155				P14923	Junction plakoglobin (PLAK_HUMAN)	0.113974			Q08554	Desmocollin-1 (DSC1_HUMAN)	0.0525003		P01876	Ig alpha-1 chain C region (IGHA1_HUMAN)	1.56502
	P02679	Fibrinogen gamma chain (FIBG_HUMAN)	0.619207		P01780	Ig heavy chain V-III region JON (HV319_HUMAN)	0.258925				P02760	Protein AMBP (AMBP_HUMAN)	0.365008			Q09666	Neuroblast differentiation-associated protein AHNAK (AHNK_HUMAN)	0.00267478		P02042	Hemoglobin subunit delta (HBD_HUMAN)	3.64159
	P02675	Fibrinogen beta chain (FIBB_HUMAN)	0.373824		P01860	Ig gamma-3 chain C region (IGHG3_HUMAN)	2.16228				P00751	Complement factor B (CFAB_HUMAN)	0.0271359			Q13835	Plakophilin-1 (PKP1_HUMAN)	0.106512		P02533	Keratin, type I cytoskeletal 14 (K1C14_HUMAN)	0.668101
	P36222	Chitinase-3-like protein 1 (CH3L1_HUMAN)	0.883649		P01871	Ig mu chain C region (IGHM_HUMAN)	0.199354				P02751	Fibronectin (FINC_HUMAN)	0.0668169			Q15517	Corneodesmosin (CDSN_HUMAN)	0.115884		P02538	Keratin, type II cytoskeletal 6A (K2C6A_HUMAN)	0.467799
	P01861	Ig gamma-4 chain C region (IGHG4_HUMAN)	1.91263		P01877	Ig alpha-2 chain C region (IGHA2_HUMAN)	1.15443				P05060	Secretogranin-1 (SCG1_HUMAN)	0.0985411			Q5T749	Keratinocyte proline-rich protein (KPRP_HUMAN)	0		P02647	Apolipoprotein A-I (APOA1_HUMAN)	2.35982
	P02042	Hemoglobin subunit delta (HBD_HUMAN)	3.64159		P02675	Fibrinogen beta chain (FIBB_HUMAN)	0.373824				Q13835	Plakophilin-1 (PKP1_HUMAN)	0.106512			Q6GTX8	Leukocyte-associated immunoglobulin-like receptor 1 (LAIR1_HUMAN)	0.115884		P02649	Apolipoprotein E (APOE_HUMAN)	1.79775
	P05090	Apolipoprotein D (APOD_HUMAN)	2.98107		P02745	Complement C1q subcomponent subunit A (C1QA_HUMAN)	0.100694				P69905	Hemoglobin subunit alpha (HBA_HUMAN)	1.03092			Q6KB66	Keratin, type II cytoskeletal 80 (K2C80_HUMAN)	0.0771051		P02652	Apolipoprotein A-II (APOA2_HUMAN)	1.61016
	P01876	Ig alpha-1 chain C region (IGHA1_HUMAN)	1.56502		P02748	Complement component C9 (CO9_HUMAN)	0.229001				P01011	Alpha-1-antichymotrypsin (AACT_HUMAN)	0.324193			Q7Z794	Keratin, type II cytoskeletal 1b (K2C1B_HUMAN)	0.172102		P02656	Apolipoprotein C-III (APOC3_HUMAN)	0.29155
	P51693	Amyloid-like protein 1 (APLP1_HUMAN)	0.149757		P02749	Beta-2-glycoprotein 1 (APOH_HUMAN)	0.501311				P01876	Ig alpha-1 chain C region (IGHA1_HUMAN)	0.368875			Q8N1N4	Keratin, type II cytoskeletal 78 (K2C78_HUMAN)	0.122018		P02671	Fibrinogen alpha chain (FIBA_HUMAN)	0.262187
	P01042	Kininogen-1 (KNG1_HUMAN)	0.263134		P03952	Plasma kallikrein (KLKB1_HUMAN)	0.0360593				P60709	Actin, cytoplasmic 1 (ACTB_HUMAN)	0.211528			Q96P63	Serpin B12 (SPB12_HUMAN)	0		P02679	Fibrinogen gamma chain (FIBG_HUMAN)	0.619207
	Q92520	Protein FAM3C (FAM3C_HUMAN)	1.34623		P04066	Tissue alpha-L-fucosidase (FUCO_HUMAN)	0.0608184				P31947	14-3-3 protein sigma (1433S_HUMAN)	0.165914			Q9NZT1	Calmodulin-like protein 5 (CALL5_HUMAN)	0.165914		P02743	Serum amyloid P-component (SAMP_HUMAN)	0.668101
	P01034	Cystatin-C (CYTC_HUMAN)	2.98107		P04075	Fructose-bisphosphate aldolase A (ALDOA_HUMAN)	0.199354				P08603	Complement factor H (CFAH_HUMAN)	0.0184425			Q9UI42	Carboxypeptidase A4 (CBPA4_HUMAN)	0.0592537		P02746	Complement C1q subcomponent subunit B (C1QB_HUMAN)	0.467799
	P08779	Keratin, type I cytoskeletal 16 (K1C16_HUMAN)	0.615598		P04114	Apolipoprotein B-100 (APOB_HUMAN)	0				P39060	Collagen alpha-1(XVIII) chain (COIA1_HUMAN)	0.0197051			Q9Y6F1	Poly [ADP-ribose] polymerase 3 (PARP3_HUMAN)	0.0391223		P02747	Complement C1q subcomponent subunit C (C1QC_HUMAN)	0.623777
	P05067	Amyloid beta A4 protein (A4_HUMAN)	0.202264		P04179	Superoxide dismutase [Mn], mitochondrial (SODM_HUMAN)	0.122018				P19013	Keratin, type II cytoskeletal 4 (K2C4_HUMAN)	0.0797752							P02750	Leucine-rich alpha-2-glycoprotein (A2GL_HUMAN)	0.487352
	P07195	L-lactate dehydrogenase B chain (LDHB_HUMAN)	0.719072		P04180	Phosphatidylcholine-sterol acyltransferase (LCAT_HUMAN)	0.178769				P01019	Angiotensinogen (ANGT_HUMAN)	0.483982							P02751	Fibronectin (FINC_HUMAN)	0.245964
	Q15113	Procollagen C-endopeptidase enhancer 1 (PCOC1_HUMAN)	0.778279		P04207	Ig kappa chain V-III region CLL (KV308_HUMAN)	0.333521				P18065	Insulin-like growth factor-binding protein 2 (IBP2_HUMAN)	0.145048							P02753	Retinol-binding protein 4 (RET4_HUMAN)	0.425103
	P02766	Transthyretin (TTHY_HUMAN)	6.01704		P04211	Ig lambda chain V region 4A (LV001_HUMAN)	0.778279				P02750	Leucine-rich alpha-2-glycoprotein (A2GL_HUMAN)	0.172102							P02760	Protein AMBP (AMBP_HUMAN)	0.645191
	P41222	Prostaglandin-H2 D-isomerase (PTGDS_HUMAN)	2.59381		P04217	Alpha-1B-glycoprotein (A1BG_HUMAN)	0.324193				P02790	Hemopexin (HEMO_HUMAN)	0.053725							P02763	Alpha-1-acid glycoprotein 1 (A1AG1_HUMAN)	1.6827
	P19652	Alpha-1-acid glycoprotein 2 (A1AG2_HUMAN)	1.31013		P04278	Sex hormone-binding globulin (SHBG_HUMAN)	0.154782				P04196	Histidine-rich glycoprotein (HRG_HUMAN)	0.100694							P02765	Alpha-2-HS-glycoprotein (FETUA_HUMAN)	0.389495
	P08571	Monocyte differentiation antigen CD14 (CD14_HUMAN)	0.711328		P04434	Ig kappa chain V-III region VH (Fragment) (KV310_HUMAN)	0.467799				P78324	Tyrosine-protein phosphatase non-receptor type substrate 1 (SHPS1_HUMAN)	0.158323							P02766	Transthyretin (TTHY_HUMAN)	6.01704
	O43505	Beta-1,4-glucuronyltransferase 1 (B4GA1_HUMAN)	0.400688		P05109	Protein S100-A8 (S10A8_HUMAN)	0.178769				P47929	Galectin-7 (LEG7_HUMAN)	0.359356							P02768	Serum albumin (ALBU_HUMAN)	7.2155
	Q12805	EGF-containing fibulin-like extracellular matrix protein 1 (FBLN3_HUMAN)	0.750827		P05154	Plasma serine protease inhibitor (IPSP_HUMAN)	0.30701				O00533	Neural cell adhesion molecule L1-like protein (NCHL1_HUMAN)	0.0401453							P02774	Vitamin D-binding protein (VTDB_HUMAN)	1.12611
	Q13822	Ectonucleotide pyrophosphatase/phosphodiesterase family member 2 (ENPP2_HUMAN)	0.134867		P05546	Heparin cofactor 2 (HEP2_HUMAN)	0.185971				P63104	14-3-3 protein zeta/delta (1433Z_HUMAN)	0.0771051							P02787	Serotransferrin (TRFE_HUMAN)	3.17112
	P05546	Heparin cofactor 2 (HEP2_HUMAN)	0.185971		P05937	Calbindin (CALB1_HUMAN)	0.0771051				P02671	Fibrinogen alpha chain (FIBA_HUMAN)	0.0262093							P02790	Hemopexin (HEMO_HUMAN)	1.08057
	Q16270	Insulin-like growth factor-binding protein 7 (IBP7_HUMAN)	0.467799		P06318	Ig lambda chain V-VI region WLT (LV604_HUMAN)	0.778279				Q08554	Desmocollin-1 (DSC1_HUMAN)	0.0525003							P04004	Vitronectin (VTNC_HUMAN)	0.492496
	P05154	Plasma serine protease inhibitor (IPSP_HUMAN)	0.30701		P06331	Ig heavy chain V-II region ARH-77 (HV209_HUMAN)	0.584893				Q09666	Neuroblast differentiation-associated protein AHNAK (AHNK_HUMAN)	0.00267478							P04156	Major prion protein (PRIO_HUMAN)	0.584893
	P20774	Mimecan (MIME_HUMAN)	0.467799		P06681	Complement C2 (CO2_HUMAN)	0.136464				Q8WXD2	Secretogranin-3 (SCG3_HUMAN)	0.0746078							P04196	Histidine-rich glycoprotein (HRG_HUMAN)	0.333521
	P12259	Coagulation factor V (FA5_HUMAN)	0.0341014		P06733	Alpha-enolase (ENOA_HUMAN)	0.185971				P01834	Ig kappa chain C region (IGKC_HUMAN)	2.16228							P04216	Thy-1 membrane glycoprotein (THY1_HUMAN)	0.359356
	P01877	Ig alpha-2 chain C region (IGHA2_HUMAN)	1.15443		P07093	Glia-derived nexin (GDN_HUMAN)	0.0592537				P08294	Extracellular superoxide dismutase [Cu-Zn] (SODE_HUMAN)	0.44544							P04264	Keratin, type II cytoskeletal 1 (K2C1_HUMAN)	1.79353
	Q14515	SPARC-like protein 1 (SPRL1_HUMAN)	0.276617		P07195	L-lactate dehydrogenase B chain (LDHB_HUMAN)	0.719072				P06396	Gelsolin (GELS_HUMAN)	0.117359							P04406	Glyceraldehyde-3-phosphate dehydrogenase (G3P_HUMAN)	0.389495
	Q92823	Neuronal cell adhesion molecule (NRCAM_HUMAN)	0.146363		P07225	Vitamin K-dependent protein S (PROS_HUMAN)	0				Q92520	Protein FAM3C (FAM3C_HUMAN)	0.406527							P04430	Ig kappa chain V-I region BAN (KV122_HUMAN)	0.467799
	P04004	Vitronectin (VTNC_HUMAN)	0.492496		P07357	Complement component C8 alpha chain (CO8A_HUMAN)	0.0722672				O43790	Keratin, type II cuticular Hb6 (KRT86_HUMAN)	0.0391223							P04433	Ig kappa chain V-III region VG (Fragment) (KV309_HUMAN)	1.15443
	P04196	Histidine-rich glycoprotein (HRG_HUMAN)	0.333521		P07585	Decorin (PGS2_HUMAN)	0.0608184				P04004	Vitronectin (VTNC_HUMAN)	0.105295							P05060	Secretogranin-1 (SCG1_HUMAN)	0.178769
	P00747	Plasminogen (PLMN_HUMAN)	0.0846612		P07686	Beta-hexosaminidase subunit beta (HEXB_HUMAN)	0.0444026				P05452	Tetranectin (TETN_HUMAN)	0.389495							P05067	Amyloid beta A4 protein (A4_HUMAN)	0.202264
	Q92876	Kallikrein-6 (KLK6_HUMAN)	0.778279		P07737	Profilin-1 (PROF1_HUMAN)	0.584893				P20774	Mimecan (MIME_HUMAN)	0.0660505							P05090	Apolipoprotein D (APOD_HUMAN)	2.98107
	P60709	Actin, cytoplasmic 1 (ACTB_HUMAN)	0.467799		P07858	Cathepsin B (CATB_HUMAN)	0				P27348	14-3-3 protein theta (1433T_HUMAN)	0.0797752							P05155	Plasma protease C1 inhibitor (IC1_HUMAN)	0.378907
	P13591	Neural cell adhesion molecule 1 (NCAM1_HUMAN)	0.127063		P07998	Ribonuclease pancreatic (RNAS1_HUMAN)	0.128838				P00915	Carbonic anhydrase 1 (CAH1_HUMAN)	0.221677							P05156	Complement factor I (CFAI_HUMAN)	0.145048
	P55058	Phospholipid transfer protein (PLTP_HUMAN)	0.350314		P08185	Corticosteroid-binding globulin (CBG_HUMAN)	0.304321				P01008	Antithrombin-III (ANT3_HUMAN)	0.131283							P05452	Tetranectin (TETN_HUMAN)	0.930698
	P10643	Complement component C7 (CO7_HUMAN)	0.178769		P08253	72 kDa type IV collagenase (MMP2_HUMAN)	0.0349643				P02743	Serum amyloid P-component (SAMP_HUMAN)	0.29155							P05543	Thyroxine-binding globulin (THBG_HUMAN)	0.0746078
	P02753	Retinol-binding protein 4 (RET4_HUMAN)	0.425103		P08670	Vimentin (VIME_HUMAN)	0.0378367				P22352	Glutathione peroxidase 3 (GPX3_HUMAN)	0.105295							P06396	Gelsolin (GELS_HUMAN)	0.602578
	P06681	Complement C2 (CO2_HUMAN)	0.136464		P08697	Alpha-2-antiplasmin (A2AP_HUMAN)	0.218188				P68363	Tubulin alpha-1B chain (TBA1B_HUMAN)	0.0608184							P06702	Protein S100-A9 (S10A9_HUMAN)	0.193777
	Q14118	Dystroglycan (DAG1_HUMAN)	0.276093		P09104	Gamma-enolase (ENOG_HUMAN)	0.221677				Q6KB66	Keratin, type II cytoskeletal 80 (K2C80_HUMAN)	0.0771051							P06727	Apolipoprotein A-IV (APOA4_HUMAN)	1.09293
	Q8WXD2	Secretogranin-3 (SCG3_HUMAN)	0.113974		P09382	Galectin-1 (LEG1_HUMAN)	0.211528				P0CG05	Ig lambda-2 chain C regions (LAC2_HUMAN)	1.15443							P07339	Cathepsin D (CATD_HUMAN)	0.692667
	P78509	Reelin (RELN_HUMAN)	0.0183689		P09417	Dihydropteridine reductase (DHPR_HUMAN)	0.110336				P01040	Cystatin-A (CYTA_HUMAN)	0.873817							P07360	Complement component C8 gamma chain (CO8G_HUMAN)	0.778279
	P02763	Alpha-1-acid glycoprotein 1 (A1AG1_HUMAN)	1.6827		P09486	SPARC (SPRC_HUMAN)	0				P36222	Chitinase-3-like protein 1 (CH3L1_HUMAN)	0.122018							P07602	Prosaposin (SAP_HUMAN)	0.0513302
	P69905	Hemoglobin subunit alpha (HBA_HUMAN)	2.45511		P09668	Pro-cathepsin H (CATH_HUMAN)	0.165914				Q9UBP4	Dickkopf-related protein 3 (DKK3_HUMAN)	0.333521							P08294	Extracellular superoxide dismutase [Cu-Zn] (SODE_HUMAN)	0.44544
	Q9UBP4	Dickkopf-related protein 3 (DKK3_HUMAN)	1.15443		P09871	Complement C1s subcomponent (C1S_HUMAN)	0.119903				P62805	Histone H4 (H4_HUMAN)	0.211528							P08571	Monocyte differentiation antigen CD14 (CD14_HUMAN)	0.711328
	P02750	Leucine-rich alpha-2-glycoprotein (A2GL_HUMAN)	0.487352		P09972	Fructose-bisphosphate aldolase C (ALDOC_HUMAN)	0.343399				O43505	Beta-1,4-glucuronyltransferase 1 (B4GA1_HUMAN)	0.118872							P08603	Complement factor H (CFAH_HUMAN)	0.200508
	P02760	Protein AMBP (AMBP_HUMAN)	0.645191		P0C0L5	Complement C4-B (CO4B_HUMAN)	0.916399				P05155	Plasma protease C1 inhibitor (IC1_HUMAN)	0.174269							P08779	Keratin, type I cytoskeletal 16 (K1C16_HUMAN)	0.615598
	P27169	Serum paraoxonase/arylesterase 1 (PON1_HUMAN)	0.701254		P10412	Histone H1.4 (H14_HUMAN)	0.0419746				P29508	Serpin B3 (SPB3_HUMAN)	0.0502111							P0C0L4	Complement C4-A (CO4A_HUMAN)	0.873817
	O00533	Neural cell adhesion molecule L1-like protein (NCHL1_HUMAN)	0.0608184		P10643	Complement component C7 (CO7_HUMAN)	0.178769				P61626	Lysozyme C (LYSC_HUMAN)	0.122018							P0CG05	Ig lambda-2 chain C regions (LAC2_HUMAN)	2.59381
	P19021	Peptidyl-glycine alpha-amidating monooxygenase (AMD_HUMAN)	0.102943		P11021	78 kDa glucose-regulated protein (GRP78_HUMAN)	0.0271359				P68371	Tubulin beta-4B chain (TBB4B_HUMAN)	0.136464							P0CG47	Polyubiquitin-B (UBB_HUMAN)	0.0722672
	Q07954	Prolow-density lipoprotein receptor-related protein 1 (LRP1_HUMAN)	0.00536921		P11362	Fibroblast growth factor receptor 1 (FGFR1_HUMAN)	0.0303553				Q14624	Inter-alpha-trypsin inhibitor heavy chain H4 (ITIH4_HUMAN)	0.053725							P10451	Osteopontin (OSTP_HUMAN)	0.279802
	P04217	Alpha-1B-glycoprotein (A1BG_HUMAN)	0.324193		P12109	Collagen alpha-1(VI) chain (CO6A1_HUMAN)	0.0435626				Q92823	Neuronal cell adhesion molecule (NRCAM_HUMAN)	0.0197051							P10599	Thioredoxin (THIO_HUMAN)	0.232847
	P51884	Lumican (LUM_HUMAN)	0.501311		P12111	Collagen alpha-3(VI) chain (CO6A3_HUMAN)	0.00733658				P24592	Insulin-like growth factor-binding protein 6 (IBP6_HUMAN)	0.318257							P10645	Chromogranin-A (CMGA_HUMAN)	0.136464
	P05452	Tetranectin (TETN_HUMAN)	0.930698		P13473	Lysosome-associated membrane glycoprotein 2 (LAMP2_HUMAN)	0.193777				P0CG47	Polyubiquitin-B (UBB_HUMAN)	0.0722672							P10909	Clusterin (CLUS_HUMAN)	0.778279
	P29622	Kallistatin (KAIN_HUMAN)	0.324193		P13521	Secretogranin-2 (SCG2_HUMAN)	0.0324972				P00441	Superoxide dismutase [Cu-Zn] (SODC_HUMAN)	0.359356							P12259	Coagulation factor V (FA5_HUMAN)	0.0341014
	P00734	Prothrombin (THRB_HUMAN)	0.187482		P13591	Neural cell adhesion molecule 1 (NCAM1_HUMAN)	0.127063				P01617	Ig kappa chain V-II region TEW (KV204_HUMAN)	1.6827							P12273	Prolactin-inducible protein (PIP_HUMAN)	0.154782
	P08697	Alpha-2-antiplasmin (A2AP_HUMAN)	0.218188		P13611	Versican core protein (CSPG2_HUMAN)	0.0101502				P01625	Ig kappa chain V-IV region Len (KV402_HUMAN)	1.37137							P13645	Keratin, type I cytoskeletal 10 (K1C10_HUMAN)	2.40341
	P09871	Complement C1s subcomponent (C1S_HUMAN)	0.119903		P13671	Complement component C6 (CO6_HUMAN)	0.0211532				P10451	Osteopontin (OSTP_HUMAN)	0.178769							P13647	Keratin, type II cytoskeletal 5 (K2C5_HUMAN)	0.573873
	O95502	Neuronal pentraxin receptor (NPTXR_HUMAN)	0.30701		P13987	CD59 glycoprotein (CD59_HUMAN)	0.29155				P81605	Dermcidin (DCD_HUMAN)	0.193777							P16035	Metalloproteinase inhibitor 2 (TIMP2_HUMAN)	0.304321
	P05060	Secretogranin-1 (SCG1_HUMAN)	0.178769		P14314	Glucosidase 2 subunit beta (GLU2B_HUMAN)	0.0491397				Q9Y6F1	Poly [ADP-ribose] polymerase 3 (PARP3_HUMAN)	0.0391223							P18065	Insulin-like growth factor-binding protein 2 (IBP2_HUMAN)	0.22528
	P05156	Complement factor I (CFAI_HUMAN)	0.145048		P14543	Nidogen-1 (NID1_HUMAN)	0				O14594	Neurocan core protein (NCAN_HUMAN)	0.0448348							P19022	Cadherin-2 (CADH2_HUMAN)	0.102183
	P17174	Aspartate aminotransferase, cytoplasmic (AATC_HUMAN)	0.378907		P14618	Pyruvate kinase PKM (KPYM_HUMAN)	0.0784174				O60437	Periplakin (PEPL_HUMAN)	0.0163476							P19652	Alpha-1-acid glycoprotein 2 (A1AG2_HUMAN)	1.31013
	P22352	Glutathione peroxidase 3 (GPX3_HUMAN)	0.350314		P15259	Phosphoglycerate mutase 2 (PGAM2_HUMAN)	0.0680004				O75223	Gamma-glutamylcyclotransferase (GGCT_HUMAN)	0.122018							P19827	Inter-alpha-trypsin inhibitor heavy chain H1 (ITIH1_HUMAN)	0.054359
	P02748	Complement component C9 (CO9_HUMAN)	0.229001		P15291	Beta-1,4-galactosyltransferase 1 (B4GT1_HUMAN)	0.0680004				P04083	Annexin A1 (ANXA1_HUMAN)	0.0481131							P20774	Mimecan (MIME_HUMAN)	0.467799
	P16870	Carboxypeptidase E (CBPE_HUMAN)	0.227125		P15814	Immunoglobulin lambda-like polypeptide 1 (IGLL1_HUMAN)	0.122018				P08571	Monocyte differentiation antigen CD14 (CD14_HUMAN)	0.165914							P22352	Glutathione peroxidase 3 (GPX3_HUMAN)	0.350314
	Q04695	Keratin, type I cytoskeletal 17 (K1C17_HUMAN)	0.253254		P16070	CD44 antigen (CD44_HUMAN)	0.0907767				Q92876	Kallikrein-6 (KLK6_HUMAN)	0.122018							P24592	Insulin-like growth factor-binding protein 6 (IBP6_HUMAN)	0.318257
	P19823	Inter-alpha-trypsin inhibitor heavy chain H2 (ITIH2_HUMAN)	0.0985411		P16870	Carboxypeptidase E (CBPE_HUMAN)	0.227125				Q9UHG2	ProSAAS (PCSK1_HUMAN)	0.268961							P25311	Zinc-alpha-2-glycoprotein (ZA2G_HUMAN)	1.00923
	P00915	Carbonic anhydrase 1 (CAH1_HUMAN)	0.492496		P17174	Aspartate aminotransferase, cytoplasmic (AATC_HUMAN)	0.378907				O15240	Neurosecretory protein VGF (VGF_HUMAN)	0.0360593							P30086	Phosphatidylethanolamine-binding protein 1 (PEBP1_HUMAN)	0.550516
	P02652	Apolipoprotein A-II (APOA2_HUMAN)	1.61016		P17900	Ganglioside GM2 activator (SAP3_HUMAN)	0.389495				O94919	Endonuclease domain-containing 1 protein (ENDD1_HUMAN)	0.0513302							P35527	Keratin, type I cytoskeletal 9 (K1C9_HUMAN)	0.737801
	P02746	Complement C1q subcomponent subunit B (C1QB_HUMAN)	0.467799		P19021	Peptidyl-glycine alpha-amidating monooxygenase (AMD_HUMAN)	0.102943				P02746	Complement C1q subcomponent subunit B (C1QB_HUMAN)	0.100694							P35908	Keratin, type II cytoskeletal 2 epidermal (K22E_HUMAN)	1.60246
	P10645	Chromogranin-A (CMGA_HUMAN)	0.136464		P19823	Inter-alpha-trypsin inhibitor heavy chain H2 (ITIH2_HUMAN)	0.0985411				P02747	Complement C1q subcomponent subunit C (C1QC_HUMAN)	0.274275							P36222	Chitinase-3-like protein 1 (CH3L1_HUMAN)	0.883649
	Q08380	Galectin-3-binding protein (LG3BP_HUMAN)	0.221677		P20933	N(4)-(beta-N-acetylglucosaminyl)-L-asparaginase (ASPG_HUMAN)	0.0797752				P04406	Glyceraldehyde-3-phosphate dehydrogenase (G3P_HUMAN)	0.0680004							P36955	Pigment epithelium-derived factor (PEDF_HUMAN)	1.48513
	Q15818	Neuronal pentraxin-1 (NPTX1_HUMAN)	0.169989		P21802	Fibroblast growth factor receptor 2 (FGFR2_HUMAN)	0.0288349				P04792	Heat shock protein beta-1 (HSPB1_HUMAN)	0.115884							P39060	Collagen alpha-1(XVIII) chain (COIA1_HUMAN)	0.102485
	O14498	Immunoglobulin superfamily containing leucine-rich repeat protein (ISLR_HUMAN)	0.649648		P22692	Insulin-like growth factor-binding protein 4 (IBP4_HUMAN)	0.0857111				P10599	Thioredoxin (THIO_HUMAN)	0.232847							P41222	Prostaglandin-H2 D-isomerase (PTGDS_HUMAN)	2.59381
	O15240	Neurosecretory protein VGF (VGF_HUMAN)	0.152228		P22792	Carboxypeptidase N subunit 2 (CPN2_HUMAN)	0.0826367				P11142	Heat shock cognate 71 kDa protein (HSP7C_HUMAN)	0.0585012							P43652	Afamin (AFAM_HUMAN)	0
	O94919	Endonuclease domain-containing 1 protein (ENDD1_HUMAN)	0.221677		P23083	Ig heavy chain V-I region V35 (HV103_HUMAN)	0.232847				P12273	Prolactin-inducible protein (PIP_HUMAN)	0.154782							P48745	Protein NOV homolog (NOV_HUMAN)	0.125336
	P39060	Collagen alpha-1(XVIII) chain (COIA1_HUMAN)	0.102485		P23142	Fibulin-1 (FBLN1_HUMAN)	0.279802				P16035	Metalloproteinase inhibitor 2 (TIMP2_HUMAN)	0.193777							P49908	Selenoprotein P (SEPP1_HUMAN)	0.115884
	P60174	Triosephosphate isomerase (TPIS_HUMAN)	0.258925		P23471	Receptor-type tyrosine-protein phosphatase zeta (PTPRZ_HUMAN)	0.014315				P80748	Ig lambda chain V-III region LOI (LV302_HUMAN)	1.51189							P51693	Amyloid-like protein 1 (APLP1_HUMAN)	0.149757
	O94856	Neurofascin (NFASC_HUMAN)	0.0505787		P23515	Oligodendrocyte-myelin glycoprotein (OMGP_HUMAN)	0.149757				Q08380	Galectin-3-binding protein (LG3BP_HUMAN)	0.0513302							P55290	Cadherin-13 (CAD13_HUMAN)	0.175372
	Q02246	Contactin-2 (CNTN2_HUMAN)	0.127414		P25774	Cathepsin S (CATS_HUMAN)	0.0592537				Q13228	Selenium-binding protein 1 (SBP1_HUMAN)	0.105295							P60709	Actin, cytoplasmic 1 (ACTB_HUMAN)	0.467799
	P0CG05	Ig lambda-2 chain C regions (LAC2_HUMAN)	2.59381		P25789	Proteasome subunit alpha type-4 (PSA4_HUMAN)	0.0660505				Q15904	V-type proton ATPase subunit S1 (VAS1_HUMAN)	0.0746078							P61626	Lysozyme C (LYSC_HUMAN)	0.122018
	P02749	Beta-2-glycoprotein 1 (APOH_HUMAN)	0.501311		P27169	Serum paraoxonase/arylesterase 1 (PON1_HUMAN)	0.701254				P01620	Ig kappa chain V-III region SIE (KV302_HUMAN)	0.778279							P62805	Histone H4 (H4_HUMAN)	0.333521
	P02765	Alpha-2-HS-glycoprotein (FETUA_HUMAN)	0.389495		P29622	Kallistatin (KAIN_HUMAN)	0.324193				P01593	Ig kappa chain V-I region AG (KV101_HUMAN)	0.778279							P68871	Hemoglobin subunit beta (HBB_HUMAN)	6.19686
	P78324	Tyrosine-protein phosphatase non-receptor type substrate 1 (SHPS1_HUMAN)	0.216484		P30041	Peroxiredoxin-6 (PRDX6_HUMAN)	0.0797752				P01596	Ig kappa chain V-I region CAR (KV104_HUMAN)	0.778279							P69905	Hemoglobin subunit alpha (HBA_HUMAN)	2.45511
	Q96GW7	Brevican core protein (PGCB_HUMAN)	0.0670113		P30043	Flavin reductase (NADPH) (BLVRB_HUMAN)	0				P01714	Ig lambda chain V-III region SH (LV301_HUMAN)	0.389495							P78324	Tyrosine-protein phosphatase non-receptor type substrate 1 (SHPS1_HUMAN)	0.216484
	P05543	Thyroxine-binding globulin (THBG_HUMAN)	0.0746078		P30530	Tyrosine-protein kinase receptor UFO (UFO_HUMAN)	0.0324972				P07477	Trypsin-1 (TRY1_HUMAN)	0.274275							P80748	Ig lambda chain V-III region LOI (LV302_HUMAN)	0.584893
	P08185	Corticosteroid-binding globulin (CBG_HUMAN)	0.304321		P31944	Caspase-14 (CASPE_HUMAN)	0.0722672				P01611	Ig kappa chain V-I region Wes (KV119_HUMAN)	0.389495							P81605	Dermcidin (DCD_HUMAN)	0.425103
	P12109	Collagen alpha-1(VI) chain (CO6A1_HUMAN)	0.0435626		P31946	14-3-3 protein beta/alpha (1433B_HUMAN)	0.0797752				P04216	Thy-1 membrane glycoprotein (THY1_HUMAN)	0.165914							Q02413	Desmoglein-1 (DSG1_HUMAN)	0.0316052
	P07360	Complement component C8 gamma chain (CO8G_HUMAN)	0.778279		P32004	Neural cell adhesion molecule L1 (L1CAM_HUMAN)	0.0213493				P05067	Amyloid beta A4 protein (A4_HUMAN)	0.0311773							Q03591	Complement factor H-related protein 1 (FHR1_HUMAN)	0.070069
	P32119	Peroxiredoxin-2 (PRDX2_HUMAN)	0.389495		P32119	Peroxiredoxin-2 (PRDX2_HUMAN)	0.389495				Q14515	SPARC-like protein 1 (SPRL1_HUMAN)	0.0355034							Q04695	Keratin, type I cytoskeletal 17 (K1C17_HUMAN)	0.253254
	P07602	Prosaposin (SAP_HUMAN)	0.0513302		P35030	Trypsin-3 (TRY3_HUMAN)	0.0797752				O14498	Immunoglobulin superfamily containing leucine-rich repeat protein (ISLR_HUMAN)	0.105295							Q08380	Galectin-3-binding protein (LG3BP_HUMAN)	0.221677
	P09104	Gamma-enolase (ENOG_HUMAN)	0.221677		P35237	Serpin B6 (SPB6_HUMAN)	0.183507				P00338	L-lactate dehydrogenase A chain (LDHA_HUMAN)	0.0608184							Q12805	EGF-containing fibulin-like extracellular matrix protein 1 (FBLN3_HUMAN)	0.750827
	P30086	Phosphatidylethanolamine-binding protein 1 (PEBP1_HUMAN)	0.550516		P35542	Serum amyloid A-4 protein (SAA4_HUMAN)	0.501311				P01768	Ig heavy chain V-III region CAM (HV307_HUMAN)	0.211528							Q12860	Contactin-1 (CNTN1_HUMAN)	0.333521
	P40925	Malate dehydrogenase, cytoplasmic (MDHC_HUMAN)	0.251875		P35858	Insulin-like growth factor-binding protein complex acid labile subunit (ALS_HUMAN)	0.193777				P01781	Ig heavy chain V-III region GAL (HV320_HUMAN)	0.519911							Q13228	Selenium-binding protein 1 (SBP1_HUMAN)	0.16203
	Q8NFZ8	Cell adhesion molecule 4 (CADM4_HUMAN)	0.26638		P36980	Complement factor H-related protein 2 (FHR2_HUMAN)	0.221677				P04156	Major prion protein (PRIO_HUMAN)	0.165914							Q14118	Dystroglycan (DAG1_HUMAN)	0.276093
	Q9P2S2	Neurexin-2 (NRX2A_HUMAN)	0.0449807		P40925	Malate dehydrogenase, cytoplasmic (MDHC_HUMAN)	0.251875				P05156	Complement factor I (CFAI_HUMAN)	0.0344414							Q14515	SPARC-like protein 1 (SPRL1_HUMAN)	0.276617
	O15394	Neural cell adhesion molecule 2 (NCAM2_HUMAN)	0.0519086		P42785	Lysosomal Pro-X carboxypeptidase (PCP_HUMAN)	0.0624678				P07476	Involucrin (INVO_HUMAN)	0.0502111							Q14624	Inter-alpha-trypsin inhibitor heavy chain H4 (ITIH4_HUMAN)	0.442417
	P02743	Serum amyloid P-component (SAMP_HUMAN)	0.668101		P43121	Cell surface glycoprotein MUC18 (MUC18_HUMAN)	0.0690192				P0DMV8	Heat shock 70 kDa protein 1A (HS71A_HUMAN)	0.0592537							Q15904	V-type proton ATPase subunit S1 (VAS1_HUMAN)	0.240938
	P04075	Fructose-bisphosphate aldolase A (ALDOA_HUMAN)	0.199354		P43251	Biotinidase (BTD_HUMAN)	0.183507				P18124	60S ribosomal protein L7 (RL7_HUMAN)	0.0384688							Q16270	Insulin-like growth factor-binding protein 7 (IBP7_HUMAN)	0.467799
	P61916	Epididymal secretory protein E1 (NPC2_HUMAN)	1.03092		P45877	Peptidyl-prolyl cis-trans isomerase C (PPIC_HUMAN)	0.245197				P30086	Phosphatidylethanolamine-binding protein 1 (PEBP1_HUMAN)	0.245197							Q5D862	Filaggrin-2 (FILA2_HUMAN)	0.0136368
	P80108	Phosphatidylinositol-glycan-specific phospholipase D (PHLD_HUMAN)	0.108603		P48058	Glutamate receptor 4 (GRIA4_HUMAN)	0.048621				P39059	Collagen alpha-1(XV) chain (COFA1_HUMAN)	0.0262093							Q6UXS9	Inactive caspase-12 (CASPC_HUMAN)	0.0797752
	Q92859	Neogenin (NEO1_HUMAN)	0.0582546		P48740	Mannan-binding lectin serine protease 1 (MASP1_HUMAN)	0.0360593				P43652	Afamin (AFAM_HUMAN)	0.032045							Q8TAG5	V-set and transmembrane domain-containing protein 2A (VTM2A_HUMAN)	0.105295
	P01834	Ig kappa chain C region (IGKC_HUMAN)	2.16228		P49641	Alpha-mannosidase 2x (MA2A2_HUMAN)	0				P48745	Protein NOV homolog (NOV_HUMAN)	0.0608184							Q8WXD2	Secretogranin-3 (SCG3_HUMAN)	0.113974
	B9A064	Immunoglobulin lambda-like polypeptide 5 (IGLL5_HUMAN)	0.832981		P51884	Lumican (LUM_HUMAN)	0.501311				P49908	Selenoprotein P (SEPP1_HUMAN)	0.0563541							Q92520	Protein FAM3C (FAM3C_HUMAN)	1.34623
	P61769	Beta-2-microglobulin (B2MG_HUMAN)	1.27585		P51888	Prolargin (PRELP_HUMAN)	0.0660505				Q04756	Hepatocyte growth factor activator (HGFA_HUMAN)	0.0444026							Q92823	Neuronal cell adhesion molecule (NRCAM_HUMAN)	0.146363
	Q9NQ79	Cartilage acidic protein 1 (CRAC1_HUMAN)	0.12421		P52797	Ephrin-A3 (EFNA3_HUMAN)	0.136464				Q06830	Peroxiredoxin-1 (PRDX1_HUMAN)	0.110336							Q92844	TRAF family member-associated NF-kappa-B activator (TANK_HUMAN)	0.0491397
	O94985	Calsyntenin-1 (CSTN1_HUMAN)	0.0846612		P52823	Stanniocalcin-1 (STC1_HUMAN)	0.0771051				Q08188	Protein-glutamine gamma-glutamyltransferase E (TGM3_HUMAN)	0.0360593							Q92876	Kallikrein-6 (KLK6_HUMAN)	0.778279
	P01871	Ig mu chain C region (IGHM_HUMAN)	0.199354		P54289	Voltage-dependent calcium channel subunit alpha-2/delta-1 (CA2D1_HUMAN)	0.0439786				Q12805	EGF-containing fibulin-like extracellular matrix protein 1 (FBLN3_HUMAN)	0.132541							Q96KN2	Beta-Ala-His dipeptidase (CNDP1_HUMAN)	0.865664
	P02747	Complement C1q subcomponent subunit C (C1QC_HUMAN)	0.623777		P54764	Ephrin type-A receptor 4 (EPHA4_HUMAN)	0.0226069				Q5D862	Filaggrin-2 (FILA2_HUMAN)	0.0274595							Q99574	Neuroserpin (NEUS_HUMAN)	0.22528
	P04406	Glyceraldehyde-3-phosphate dehydrogenase (G3P_HUMAN)	0.389495		P55058	Phospholipid transfer protein (PLTP_HUMAN)	0.350314				Q99574	Neuroserpin (NEUS_HUMAN)	0.070069							Q99674	Cell growth regulator with EF hand domain protein 1 (CGRE1_HUMAN)	0.122018
	P08294	Extracellular superoxide dismutase [Cu-Zn] (SODE_HUMAN)	0.44544		P55283	Cadherin-4 (CADH4_HUMAN)	0.0349643				P01766	Ig heavy chain V-III region BRO (HV305_HUMAN)	0.29155							Q9NQX5	Neural proliferation differentiation and control protein 1 (NPDC1_HUMAN)	0.0797752
	P09972	Fructose-bisphosphate aldolase C (ALDOC_HUMAN)	0.343399		P60174	Triosephosphate isomerase (TPIS_HUMAN)	0.258925				P01765	Ig heavy chain V-III region TIL (HV304_HUMAN)	0.258925							Q9UBP4	Dickkopf-related protein 3 (DKK3_HUMAN)	1.15443
	P19022	Cadherin-2 (CADH2_HUMAN)	0.102183		P61769	Beta-2-microglobulin (B2MG_HUMAN)	1.27585				P01717	Ig lambda chain V-IV region Hil (LV403_HUMAN)	0.584893							Q9UHG2	ProSAAS (PCSK1_HUMAN)	0.373824
	P43251	Biotinidase (BTD_HUMAN)	0.183507		P61916	Epididymal secretory protein E1 (NPC2_HUMAN)	1.03092				P01763	Ig heavy chain V-III region WEA (HV302_HUMAN)	0.29155							Q9Y6R7	IgGFc-binding protein (FCGBP_HUMAN)	0.158133
	P12111	Collagen alpha-3(VI) chain (CO6A3_HUMAN)	0.00733658		P61981	14-3-3 protein gamma (1433G_HUMAN)	0.0797752				P02656	Apolipoprotein C-III (APOC3_HUMAN)	0.29155
	P16035	Metalloproteinase inhibitor 2 (TIMP2_HUMAN)	0.304321		P62937	Peptidyl-prolyl cis-trans isomerase A (PPIA_HUMAN)	0.122018				P04433	Ig kappa chain V-III region VG (Fragment) (KV309_HUMAN)	0.467799
	P18065	Insulin-like growth factor-binding protein 2 (IBP2_HUMAN)	0.22528		P63010	AP-2 complex subunit beta (AP2B1_HUMAN)	0.0268198				Q14118	Dystroglycan (DAG1_HUMAN)	0.0274595
	P19827	Inter-alpha-trypsin inhibitor heavy chain H1 (ITIH1_HUMAN)	0.054359		P78509	Reelin (RELN_HUMAN)	0.0183689				Q96KN2	Beta-Ala-His dipeptidase (CNDP1_HUMAN)	0.0491397
	P54289	Voltage-dependent calcium channel subunit alpha-2/delta-1 (CA2D1_HUMAN)	0.0439786		P80108	Phosphatidylinositol-glycan-specific phospholipase D (PHLD_HUMAN)	0.108603				O43291	Kunitz-type protease inhibitor 2 (SPIT2_HUMAN)	0.0771051
	P62805	Histone H4 (H4_HUMAN)	0.333521		P83593	Ig kappa chain V-IV region STH (Fragment) (KV405_HUMAN)	0.389495				O94772	Lymphocyte antigen 6H (LY6H_HUMAN)	0.258925
	Q15582	Transforming growth factor-beta-induced protein ig-h3 (BGH3_HUMAN)	0.106924		P98160	Basement membrane-specific heparan sulfate proteoglycan core protein (PGBM_HUMAN)	0.0312832				O95196	Chondroitin sulfate proteoglycan 5 (CSPG5_HUMAN)	0.070069
	Q7Z3B1	Neuronal growth regulator 1 (NEGR1_HUMAN)	0.202264		Q01995	Transgelin (TAGL_HUMAN)	0.202264				P00403	Cytochrome c oxidase subunit 2 (COX2_HUMAN)	0.29155
	Q99435	Protein kinase C-binding protein NELL2 (NELL2_HUMAN)	0.0324972		Q02246	Contactin-2 (CNTN2_HUMAN)	0.127414				P01613	Ig kappa chain V-I region Ni (KV121_HUMAN)	0.389495
	Q9UHG2	ProSAAS (PCSK1_HUMAN)	0.373824		Q07954	Prolow-density lipoprotein receptor-related protein 1 (LRP1_HUMAN)	0.00536921				P01743	Ig heavy chain V-I region HG3 (HV102_HUMAN)	0.29155
	Q9ULB1	Neurexin-1 (NRX1A_HUMAN)	0.0324972		Q08629	Testican-1 (TICN1_HUMAN)	0.0471285				P01825	Ig heavy chain V-II region NEWM (HV207_HUMAN)	0.389495
	P06733	Alpha-enolase (ENOA_HUMAN)	0.185971		Q12841	Follistatin-related protein 1 (FSTL1_HUMAN)	0.0608184				P02452	Collagen alpha-1(I) chain (CO1A1_HUMAN)	0.0193735
	P13521	Secretogranin-2 (SCG2_HUMAN)	0.0324972		Q12907	Vesicular integral-membrane protein VIP36 (LMAN2_HUMAN)	0.0642092				P04040	Catalase (CATA_HUMAN)	0.0412233
	P35858	Insulin-like growth factor-binding protein complex acid labile subunit (ALS_HUMAN)	0.193777		Q13332	Receptor-type tyrosine-protein phosphatase S (PTPRS_HUMAN)	0.0244039				P04430	Ig kappa chain V-I region BAN (KV122_HUMAN)	0.467799
	P55290	Cadherin-13 (CAD13_HUMAN)	0.175372		Q13449	Limbic system-associated membrane protein (LSAMP_HUMAN)	0.0660505				P05543	Thyroxine-binding globulin (THBG_HUMAN)	0.0746078
	P98160	Basement membrane-specific heparan sulfate proteoglycan core protein (PGBM_HUMAN)	0.0312832		Q13508	Ecto-ADP-ribosyltransferase 3 (NAR3_HUMAN)	0.0680004				P07360	Complement component C8 gamma chain (CO8G_HUMAN)	0.154782
	Q15904	V-type proton ATPase subunit S1 (VAS1_HUMAN)	0.240938		Q13740	CD166 antigen (CD166_HUMAN)	0.0797752				P07900	Heat shock protein HSP 90-alpha (HS90A_HUMAN)	0.0215491
	Q99574	Neuroserpin (NEUS_HUMAN)	0.22528		Q13790	Apolipoprotein F (APOF_HUMAN)	0.100694				P08493	Matrix Gla protein (MGP_HUMAN)	0.145048
	Q9NT99	Leucine-rich repeat-containing protein 4B (LRC4B_HUMAN)	0.128838		Q13822	Ectonucleotide pyrophosphatase/phosphodiesterase family member 2 (ENPP2_HUMAN)	0.134867				P08865	40S ribosomal protein SA (RSSA_HUMAN)	0.0926009
	Q9Y4C0	Neurexin-3 (NRX3A_HUMAN)	0.0152639		Q14112	Nidogen-2 (NID2_HUMAN)	0.0502111				P19022	Cadherin-2 (CADH2_HUMAN)	0.0329624
	Q5U7I5	Transthyretin (TTHY_PANTR)	1.03092		Q14393	Growth arrest-specific protein 6 (GAS6_HUMAN)	0.032045				P19827	Inter-alpha-trypsin inhibitor heavy chain H1 (ITIH1_HUMAN)	0.0268198
	P01621	Ig kappa chain V-III region NG9 (Fragment) (KV303_HUMAN)	2.16228		Q14525	Keratin, type I cuticular Ha3-II (KT33B_HUMAN)	0.0608184				P25705	ATP synthase subunit alpha, mitochondrial (ATPA_HUMAN)	0.0355034
	P01610	Ig kappa chain V-I region WEA (KV118_HUMAN)	1.37137		Q14982	Opioid-binding protein/cell adhesion molecule (OPCM_HUMAN)	0.0746078				P31151	Protein S100-A7 (S10A7_HUMAN)	0.178769
	P01781	Ig heavy chain V-III region GAL (HV320_HUMAN)	1.31013		Q14CN4	Keratin, type II cytoskeletal 72 (K2C72_HUMAN)	0.0711511				P35754	Glutaredoxin-1 (GLRX1_HUMAN)	0.258925
	P01625	Ig kappa chain V-IV region Len (KV402_HUMAN)	2.16228		Q15113	Procollagen C-endopeptidase enhancer 1 (PCOC1_HUMAN)	0.778279				P58107	Epiplakin (EPIPL_HUMAN)	0.00432127
	P07998	Ribonuclease pancreatic (RNAS1_HUMAN)	0.128838		Q15582	Transforming growth factor-beta-induced protein ig-h3 (BGH3_HUMAN)	0.106924				P80188	Neutrophil gelatinase-associated lipocalin (NGAL_HUMAN)	0.105295
	P10451	Osteopontin (OSTP_HUMAN)	0.279802		Q15782	Chitinase-3-like protein 2 (CH3L2_HUMAN)	0.0660505				Q03591	Complement factor H-related protein 1 (FHR1_HUMAN)	0.070069
	P80748	Ig lambda chain V-III region LOI (LV302_HUMAN)	0.584893		Q15818	Neuronal pentraxin-1 (NPTX1_HUMAN)	0.169989				Q15517	Corneodesmosin (CDSN_HUMAN)	0.115884
	Q5D862	Filaggrin-2 (FILA2_HUMAN)	0.0136368		Q16610	Extracellular matrix protein 1 (ECM1_HUMAN)	0				Q6GTX8	Leukocyte-associated immunoglobulin-like receptor 1 (LAIR1_HUMAN)	0.115884
	Q6UX73	UPF0764 protein C16orf89 (CP089_HUMAN)	0.29155		Q16674	Melanoma-derived growth regulatory protein (MIA_HUMAN)	0.154782				Q8TAG5	V-set and transmembrane domain-containing protein 2A (VTM2A_HUMAN)	0.105295
	Q86UX2	Inter-alpha-trypsin inhibitor heavy chain H5 (ITIH5_HUMAN)	0.0466512		Q5BLP8	Neuropeptide-like protein C4orf48 (CD048_HUMAN)	0.29155				Q99674	Cell growth regulator with EF hand domain protein 1 (CGRE1_HUMAN)	0.122018
	Q9Y2T3	Guanine deaminase (GUAD_HUMAN)	0.115884		Q5IS42	Ly-6/neurotoxin-like protein 1 (LYNX1_PANTR)	0.389495				Q9NQX5	Neural proliferation differentiation and control protein 1 (NPDC1_HUMAN)	0.0797752
	O00391	Sulfhydryl oxidase 1 (QSOX1_HUMAN)	0.0577676		Q5U7I5	Transthyretin (TTHY_PANTR)	1.03092				Q9NZT1	Calmodulin-like protein 5 (CALL5_HUMAN)	0.165914
	O60241	Adhesion G protein-coupled receptor B2 (AGRB2_HUMAN)	0.0163476		Q68798	Genome polyprotein (POLG_HCVJL)	0.00921585				Q9UI42	Carboxypeptidase A4 (CBPA4_HUMAN)	0.0592537
	P07357	Complement component C8 alpha chain (CO8A_HUMAN)	0.0722672		Q6MZW2	Follistatin-related protein 4 (FSTL4_HUMAN)	0.100694				P51693	Amyloid-like protein 1 (APLP1_HUMAN)	0.0355034
	P08670	Vimentin (VIME_HUMAN)	0.0378367		Q6NW40	RGM domain family member B (RGMB_HUMAN)	0.0660505				P02545	Prelamin-A/C (LMNA_HUMAN)	0
	P30530	Tyrosine-protein kinase receptor UFO (UFO_HUMAN)	0.0324972		Q6UW01	Cerebellin-3 (CBLN3_HUMAN)	0.178769				P07339	Cathepsin D (CATD_HUMAN)	0
	P31944	Caspase-14 (CASPE_HUMAN)	0.0722672		Q6UX71	Plexin domain-containing protein 2 (PXDC2_HUMAN)	0.0985411				P07602	Prosaposin (SAP_HUMAN)	0
	P35237	Serpin B6 (SPB6_HUMAN)	0.183507		Q6UX73	UPF0764 protein C16orf89 (CP089_HUMAN)	0.29155				P10645	Chromogranin-A (CMGA_HUMAN)	0
	P43121	Cell surface glycoprotein MUC18 (MUC18_HUMAN)	0.0690192		Q6UXB8	Peptidase inhibitor 16 (PI16_HUMAN)	0.0746078				Q9Y6R7	IgGFc-binding protein (FCGBP_HUMAN)	0
	P61626	Lysozyme C (LYSC_HUMAN)	0.122018		Q6UXD5	Seizure 6-like protein 2 (SE6L2_HUMAN)	0.0452755				P07355	Annexin A2 (ANXA2_HUMAN)	0
	Q12841	Follistatin-related protein 1 (FSTL1_HUMAN)	0.0608184		Q7Z3B1	Neuronal growth regulator 1 (NEGR1_HUMAN)	0.202264				P60842	Eukaryotic initiation factor 4A-I (IF4A1_HUMAN)	0
	Q13228	Selenium-binding protein 1 (SBP1_HUMAN)	0.16203		Q86UD1	Out at first protein homolog (OAF_HUMAN)	0.178769				P02652	Apolipoprotein A-II (APOA2_HUMAN)	0.211528
	Q9UBX5	Fibulin-5 (FBLN5_HUMAN)	0.268961		Q86UX2	Inter-alpha-trypsin inhibitor heavy chain H5 (ITIH5_HUMAN)	0.0466512				P42261	Glutamate receptor 1 (GRIA1_HUMAN)	0.0247981
	Q9UHL4	Dipeptidyl peptidase 2 (DPP2_HUMAN)	0.0513302		Q8IV08	Phospholipase D3 (PLD3_HUMAN)	0.0624678				P55290	Cadherin-13 (CAD13_HUMAN)	0
	P48058	Glutamate receptor 4 (GRIA4_HUMAN)	0.048621		Q8IWV2	Contactin-4 (CNTN4_HUMAN)	0.0230597				Q6UXS9	Inactive caspase-12 (CASPC_HUMAN)	0.0797752
	P01601	Ig kappa chain V-ID region 16 (Fragment) (KV109_HUMAN)	1.6827		Q8N126	Cell adhesion molecule 3 (CADM3_HUMAN)	0.154782				Q12860	Contactin-1 (CNTN1_HUMAN)	0
	P04216	Thy-1 membrane glycoprotein (THY1_HUMAN)	0.359356		Q8NCW5	NAD(P)H-hydrate epimerase (NNRE_HUMAN)	0.0926009				Q92844	TRAF family member-associated NF-kappa-B activator (TANK_HUMAN)	0.0491397
	Q13449	Limbic system-associated membrane protein (LSAMP_HUMAN)	0.0660505		Q8NE71	ATP-binding cassette sub-family F member 1 (ABCF1_HUMAN)	0.0168254				P89429	Portal protein UL6 (PORTL_HHV2H)	0.0262093
	O14594	Neurocan core protein (NCAN_HUMAN)	0.0221716		Q8NFZ8	Cell adhesion molecule 4 (CADM4_HUMAN)	0.26638				P12259	Coagulation factor V (FA5_HUMAN)	0
	P00746	Complement factor D (CFAD_HUMAN)	0.221677		Q8TDY2	RB1-inducible coiled-coil protein 1 (RBCC1_HUMAN)	0.0112954				Q5T749	Keratinocyte proline-rich protein (KPRP_HUMAN)	0
	P01714	Ig lambda chain V-III region SH (LV301_HUMAN)	0.389495		Q8WVQ1	Soluble calcium-activated nucleotidase 1 (CANT1_HUMAN)	0.0592537				P06702	Protein S100-A9 (S10A9_HUMAN)	0.193777
	P01763	Ig heavy chain V-III region WEA (HV302_HUMAN)	0.668101		Q8WZ42	Titin (TITIN_HUMAN)	0				O95502	Neuronal pentraxin receptor (NPTXR_HUMAN)	0
	P04278	Sex hormone-binding globulin (SHBG_HUMAN)	0.154782		Q8WZA1	Protein O-linked-mannose beta-1,2-N-acetylglucosaminyltransferase 1 (PMGT1_HUMAN)	0.0292005				O94985	Calsyntenin-1 (CSTN1_HUMAN)	0.0274595
	P08253	72 kDa type IV collagenase (MMP2_HUMAN)	0.0349643		Q92743	Serine protease HTRA1 (HTRA1_HUMAN)	0.0857111				Q96P63	Serpin B12 (SPB12_HUMAN)	0
	P24592	Insulin-like growth factor-binding protein 6 (IBP6_HUMAN)	0.318257		Q92765	Secreted frizzled-related protein 3 (SFRP3_HUMAN)	0.0563541				P02765	Alpha-2-HS-glycoprotein (FETUA_HUMAN)	0.0857111
	Q14CN4	Keratin, type II cytoskeletal 72 (K2C72_HUMAN)	0.0711511		Q92859	Neogenin (NEO1_HUMAN)	0.0582546
	O94760	N(G),N(G)-dimethylarginine dimethylaminohydrolase 1 (DDAH1_HUMAN)	0.0771051		Q92945	Far upstream element-binding protein 2 (FUBP2_HUMAN)	0.0391223
	P01613	Ig kappa chain V-I region Ni (KV121_HUMAN)	1.6827		Q93091	Ribonuclease K6 (RNAS6_HUMAN)	0.178769
	P06702	Protein S100-A9 (S10A9_HUMAN)	0.193777		Q969P0	Immunoglobulin superfamily member 8 (IGSF8_HUMAN)	0.0907767
	P13987	CD59 glycoprotein (CD59_HUMAN)	0.29155		Q969T7	7-methylguanosine phosphate-specific 5'-nucleotidase (5NT3B_HUMAN)	0.0746078
	P14618	Pyruvate kinase PKM (KPYM_HUMAN)	0.0784174		Q96FE7	Phosphoinositide-3-kinase-interacting protein 1 (P3IP1_HUMAN)	0.122018
	P17900	Ganglioside GM2 activator (SAP3_HUMAN)	0.389495		Q96GW7	Brevican core protein (PGCB_HUMAN)	0.0670113
	P49908	Selenoprotein P (SEPP1_HUMAN)	0.115884		Q96IY4	Carboxypeptidase B2 (CBPB2_HUMAN)	0.0577676
	Q969P0	Immunoglobulin superfamily member 8 (IGSF8_HUMAN)	0.0907767		Q96PD5	N-acetylmuramoyl-L-alanine amidase (PGRP2_HUMAN)	0.105295
	Q9Y646	Carboxypeptidase Q (CBPQ_HUMAN)	0.178769		Q99435	Protein kinase C-binding protein NELL2 (NELL2_HUMAN)	0.0324972
	O75326	Semaphorin-7A (SEM7A_HUMAN)	0.070069		Q99497	Protein deglycase DJ-1 (PARK7_HUMAN)	0.105295
	P01612	Ig kappa chain V-I region Mev (KV120_HUMAN)	0.389495		Q99969	Retinoic acid receptor responder protein 2 (RARR2_HUMAN)	0
	P01743	Ig heavy chain V-I region HG3 (HV102_HUMAN)	0.668101		Q9NQ79	Cartilage acidic protein 1 (CRAC1_HUMAN)	0.12421
	P04156	Major prion protein (PRIO_HUMAN)	0.584893		Q9NT99	Leucine-rich repeat-containing protein 4B (LRC4B_HUMAN)	0.128838
	P04180	Phosphatidylcholine-sterol acyltransferase (LCAT_HUMAN)	0.178769		Q9NTU7	Cerebellin-4 (CBLN4_HUMAN)	0.136464
	P07737	Profilin-1 (PROF1_HUMAN)	0.584893		Q9NTX9	Protein FAM217B (F217B_HUMAN)	0.0412233
	P09382	Galectin-1 (LEG1_HUMAN)	0.211528		Q9NX62	Inositol monophosphatase 3 (IMPA3_HUMAN)	0.0660505
	P09417	Dihydropteridine reductase (DHPR_HUMAN)	0.110336		Q9NZC2	Triggering receptor expressed on myeloid cells 2 (TREM2_HUMAN)	0.145048
	P22792	Carboxypeptidase N subunit 2 (CPN2_HUMAN)	0.0826367		Q9P121	Neurotrimin (NTRI_HUMAN)	0.0722672
	P35542	Serum amyloid A-4 protein (SAA4_HUMAN)	0.501311		Q9P2S2	Neurexin-2 (NRX2A_HUMAN)	0.0449807
	P36980	Complement factor H-related protein 2 (FHR2_HUMAN)	0.221677		Q9UBX5	Fibulin-5 (FBLN5_HUMAN)	0.268961
	P54764	Ephrin type-A receptor 4 (EPHA4_HUMAN)	0.0226069		Q9UHI8	A disintegrin and metalloproteinase with thrombospondin motifs 1 (ATS1_HUMAN)	0.0242752
	Q01995	Transgelin (TAGL_HUMAN)	0.202264		Q9UHL4	Dipeptidyl peptidase 2 (DPP2_HUMAN)	0.0513302
	Q02413	Desmoglein-1 (DSG1_HUMAN)	0.0316052		Q9ULB1	Neurexin-1 (NRX1A_HUMAN)	0.0324972
	Q13508	Ecto-ADP-ribosyltransferase 3 (NAR3_HUMAN)	0.0680004		Q9UN36	Protein NDRG2 (NDRG2_HUMAN)	0.100694
	Q6MZW2	Follistatin-related protein 4 (FSTL4_HUMAN)	0.100694		Q9UNN8	Endothelial protein C receptor (EPCR_HUMAN)	0.154782
	Q8IWV2	Contactin-4 (CNTN4_HUMAN)	0.0230597		Q9UQM7	Calcium/calmodulin-dependent protein kinase type II subunit alpha (KCC2A_HUMAN)	0.0419746
	Q92743	Serine protease HTRA1 (HTRA1_HUMAN)	0.0857111		Q9Y240	C-type lectin domain family 11 member A (CLC11_HUMAN)	0.0771051
	Q9NX62	Inositol monophosphatase 3 (IMPA3_HUMAN)	0.0660505		Q9Y2T3	Guanine deaminase (GUAD_HUMAN)	0.115884
	Q92844	TRAF family member-associated NF-kappa-B activator (TANK_HUMAN)	0.0491397		Q9Y4C0	Neurexin-3 (NRX3A_HUMAN)	0.0152639
	P01620	Ig kappa chain V-III region SIE (KV302_HUMAN)	0.778279		Q9Y646	Carboxypeptidase Q (CBPQ_HUMAN)	0.178769
	P01619	Ig kappa chain V-III region B6 (KV301_HUMAN)	0.930698
	P01596	Ig kappa chain V-I region CAR (KV104_HUMAN)	0.778279
	P01764	Ig heavy chain V-III region 23 (HV303_HUMAN)	0.668101
	Q9P121	Neurotrimin (NTRI_HUMAN)	0.0722672
	P00918	Carbonic anhydrase 2 (CAH2_HUMAN)	0.185971
	P01605	Ig kappa chain V-I region Lay (KV113_HUMAN)	0.467799
	P01611	Ig kappa chain V-I region Wes (KV119_HUMAN)	0.930698
	P01616	Ig kappa chain V-II region MIL (KV203_HUMAN)	1.15443
	P01617	Ig kappa chain V-II region TEW (KV204_HUMAN)	0.930698
	P01767	Ig heavy chain V-III region BUT (HV306_HUMAN)	0.467799
	P13473	Lysosome-associated membrane glycoprotein 2 (LAMP2_HUMAN)	0.193777
	O00584	Ribonuclease T2 (RNT2_HUMAN)	0.0771051
	P00441	Superoxide dismutase [Cu-Zn] (SODC_HUMAN)	0.359356
	P01766	Ig heavy chain V-III region BRO (HV305_HUMAN)	0.29155
	P04433	Ig kappa chain V-III region VG (Fragment) (KV309_HUMAN)	1.15443
	P22692	Insulin-like growth factor-binding protein 4 (IBP4_HUMAN)	0.0857111
	P23515	Oligodendrocyte-myelin glycoprotein (OMGP_HUMAN)	0.149757
	P81605	Dermcidin (DCD_HUMAN)	0.425103
	Q13332	Receptor-type tyrosine-protein phosphatase S (PTPRS_HUMAN)	0.0244039
	Q8N126	Cell adhesion molecule 3 (CADM3_HUMAN)	0.154782
	Q96PD5	N-acetylmuramoyl-L-alanine amidase (PGRP2_HUMAN)	0.105295
	Q9UHI8	A disintegrin and metalloproteinase with thrombospondin motifs 1 (ATS1_HUMAN)	0.0242752
	O14773	Tripeptidyl-peptidase 1 (TPP1_HUMAN)	0.0746078
	O75874	Isocitrate dehydrogenase [NADP] cytoplasmic (IDHC_HUMAN)	0.0461834
	P01210	Proenkephalin-A (PENK_HUMAN)	0.0624678
	P01344	Insulin-like growth factor II (IGF2_HUMAN)	0.105295
	P01624	Ig kappa chain V-III region POM (KV306_HUMAN)	0.389495
	P03952	Plasma kallikrein (KLKB1_HUMAN)	0.0360593
	P04179	Superoxide dismutase [Mn], mitochondrial (SODM_HUMAN)	0.122018
	P07093	Glia-derived nexin (GDN_HUMAN)	0.0592537
	P09668	Pro-cathepsin H (CATH_HUMAN)	0.165914
	P0CG47	Polyubiquitin-B (UBB_HUMAN)	0.0722672
	P11362	Fibroblast growth factor receptor 1 (FGFR1_HUMAN)	0.0303553
	P13671	Complement component C6 (CO6_HUMAN)	0.0211532
	P14314	Glucosidase 2 subunit beta (GLU2B_HUMAN)	0.0491397
	P16070	CD44 antigen (CD44_HUMAN)	0.0907767
	P31946	14-3-3 protein beta/alpha (1433B_HUMAN)	0.0797752
	P32004	Neural cell adhesion molecule L1 (L1CAM_HUMAN)	0.0213493
	P45877	Peptidyl-prolyl cis-trans isomerase C (PPIC_HUMAN)	0.245197
	P48740	Mannan-binding lectin serine protease 1 (MASP1_HUMAN)	0.0360593
	P48745	Protein NOV homolog (NOV_HUMAN)	0.125336
	P61981	14-3-3 protein gamma (1433G_HUMAN)	0.0797752
	Q13740	CD166 antigen (CD166_HUMAN)	0.0797752
	Q14112	Nidogen-2 (NID2_HUMAN)	0.0502111
	Q5IS42	Ly-6/neurotoxin-like protein 1 (LYNX1_PANTR)	0.389495
	Q86UD1	Out at first protein homolog (OAF_HUMAN)	0.178769
	Q8WVQ1	Soluble calcium-activated nucleotidase 1 (CANT1_HUMAN)	0.0592537
	Q96FE7	Phosphoinositide-3-kinase-interacting protein 1 (P3IP1_HUMAN)	0.122018
	Q96IY4	Carboxypeptidase B2 (CBPB2_HUMAN)	0.0577676
	Q9NTU7	Cerebellin-4 (CBLN4_HUMAN)	0.136464
	P25789	Proteasome subunit alpha type-4 (PSA4_HUMAN)	0.0660505
	P01765	Ig heavy chain V-III region TIL (HV304_HUMAN)	0.258925
	P01766	Ig heavy chain V-III region BRO (HV305_HUMAN)	0.29155
	P01717	Ig lambda chain V-IV region Hil (LV403_HUMAN)	0.584893
	P04430	Ig kappa chain V-I region BAN (KV122_HUMAN)	0.467799
	P01780	Ig heavy chain V-III region JON (HV319_HUMAN)	0.258925
	P01825	Ig heavy chain V-II region NEWM (HV207_HUMAN)	0.389495
	P02656	Apolipoprotein C-III (APOC3_HUMAN)	0.29155
	P04434	Ig kappa chain V-III region VH (Fragment) (KV310_HUMAN)	0.467799
	P23083	Ig heavy chain V-I region V35 (HV103_HUMAN)	0.232847
	Q14982	Opioid-binding protein/cell adhesion molecule (OPCM_HUMAN)	0.0746078
	Q6UXB8	Peptidase inhibitor 16 (PI16_HUMAN)	0.0746078
	A6NGN9	IgLON family member 5 (IGLO5_HUMAN)	0.0857111
	O14791	Apolipoprotein L1 (APOL1_HUMAN)	0.053725
	O43291	Kunitz-type protease inhibitor 2 (SPIT2_HUMAN)	0.0771051
	Q14525	Keratin, type I cuticular Ha3-II (KT33B_HUMAN)	0.0608184
	O94772	Lymphocyte antigen 6H (LY6H_HUMAN)	0.258925
	P01609	Ig kappa chain V-I region Scw (KV117_HUMAN)	0.333521
	P01765	Ig heavy chain V-III region TIL (HV304_HUMAN)	0.258925
	P01770	Ig heavy chain V-III region NIE (HV309_HUMAN)	0.232847
	P01775	Ig heavy chain V-III region LAY (HV314_HUMAN)	0.29155
	P02745	Complement C1q subcomponent subunit A (C1QA_HUMAN)	0.100694
	P05109	Protein S100-A8 (S10A8_HUMAN)	0.178769
	P83593	Ig kappa chain V-IV region STH (Fragment) (KV405_HUMAN)	0.389495
	P06318	Ig lambda chain V-VI region WLT (LV604_HUMAN)	0.778279
	P35030	Trypsin-3 (TRY3_HUMAN)	0.0797752
	P07585	Decorin (PGS2_HUMAN)	0.0608184
	P10412	Histone H1.4 (H14_HUMAN)	0.0419746
	P10599	Thioredoxin (THIO_HUMAN)	0.232847
	P15259	Phosphoglycerate mutase 2 (PGAM2_HUMAN)	0.0680004
	P20933	N(4)-(beta-N-acetylglucosaminyl)-L-asparaginase (ASPG_HUMAN)	0.0797752
	P23471	Receptor-type tyrosine-protein phosphatase zeta (PTPRZ_HUMAN)	0.014315
	P42785	Lysosomal Pro-X carboxypeptidase (PCP_HUMAN)	0.0624678
	P51888	Prolargin (PRELP_HUMAN)	0.0660505
	P52797	Ephrin-A3 (EFNA3_HUMAN)	0.136464
	P55283	Cadherin-4 (CADH4_HUMAN)	0.0349643
	P62937	Peptidyl-prolyl cis-trans isomerase A (PPIA_HUMAN)	0.122018
	Q03591	Complement factor H-related protein 1 (FHR1_HUMAN)	0.070069
	Q13790	Apolipoprotein F (APOF_HUMAN)	0.100694
	Q14393	Growth arrest-specific protein 6 (GAS6_HUMAN)	0.032045
	Q16674	Melanoma-derived growth regulatory protein (MIA_HUMAN)	0.154782
	Q5BLP8	Neuropeptide-like protein C4orf48 (CD048_HUMAN)	0.29155
	Q6NW40	RGM domain family member B (RGMB_HUMAN)	0.0660505
	Q6UXD5	Seizure 6-like protein 2 (SE6L2_HUMAN)	0.0452755
	Q8NCW5	NAD(P)H-hydrate epimerase (NNRE_HUMAN)	0.0926009
	Q8TAG5	V-set and transmembrane domain-containing protein 2A (VTM2A_HUMAN)	0.105295
	Q99674	Cell growth regulator with EF hand domain protein 1 (CGRE1_HUMAN)	0.122018
	Q9NQX5	Neural proliferation differentiation and control protein 1 (NPDC1_HUMAN)	0.0797752
	Q9NZC2	Triggering receptor expressed on myeloid cells 2 (TREM2_HUMAN)	0.145048
	Q9UN36	Protein NDRG2 (NDRG2_HUMAN)	0.100694
	Q9UQM7	Calcium/calmodulin-dependent protein kinase type II subunit alpha (KCC2A_HUMAN)	0.0419746
	P43652	Afamin (AFAM_HUMAN)	0
	P01033	Metalloproteinase inhibitor 1 (TIMP1_HUMAN)	0.128838
	Q6UXS9	Inactive caspase-12 (CASPC_HUMAN)	0.0797752
	Q68798	Genome polyprotein (POLG_HCVJL)	0.00921585
	P00748	Coagulation factor XII (FA12_HUMAN)	0.0444026
	Q6UX71	Plexin domain-containing protein 2 (PXDC2_HUMAN)	0.0985411
	O75223	Gamma-glutamylcyclotransferase (GGCT_HUMAN)	0.122018
	Q9NTX9	Protein FAM217B (F217B_HUMAN)	0.0412233
	P06331	Ig heavy chain V-II region ARH-77 (HV209_HUMAN)	0.584893
	P21802	Fibroblast growth factor receptor 2 (FGFR2_HUMAN)	0.0288349
	P15814	Immunoglobulin lambda-like polypeptide 1 (IGLL1_HUMAN)	0.122018
	P07225	Vitamin K-dependent protein S (PROS_HUMAN)	0
	P05937	Calbindin (CALB1_HUMAN)	0.0771051
	P07686	Beta-hexosaminidase subunit beta (HEXB_HUMAN)	0.0444026
	Q16610	Extracellular matrix protein 1 (ECM1_HUMAN)	0
	P15291	Beta-1,4-galactosyltransferase 1 (B4GT1_HUMAN)	0.0680004
	P13611	Versican core protein (CSPG2_HUMAN)	0.0101502
	P30043	Flavin reductase (NADPH) (BLVRB_HUMAN)	0
	Q99497	Protein deglycase DJ-1 (PARK7_HUMAN)	0.105295
	P00736	Complement C1r subcomponent (C1R_HUMAN)	0
	O75787	Renin receptor (RENR_HUMAN)	0
	Q9Y240	C-type lectin domain family 11 member A (CLC11_HUMAN)	0.0771051
	Q92765	Secreted frizzled-related protein 3 (SFRP3_HUMAN)	0.0563541
	Q8WZA1	Protein O-linked-mannose beta-1,2-N-acetylglucosaminyltransferase 1 (PMGT1_HUMAN)	0.0292005
	P00338	L-lactate dehydrogenase A chain (LDHA_HUMAN)	0.0608184
	Q8NE71	ATP-binding cassette sub-family F member 1 (ABCF1_HUMAN)	0.0168254
	P01040	Cystatin-A (CYTA_HUMAN)	0.232847
	P04207	Ig kappa chain V-III region CLL (KV308_HUMAN)	0.333521
	P04211	Ig lambda chain V region 4A (LV001_HUMAN)	0.778279
	P25774	Cathepsin S (CATS_HUMAN)	0.0592537
	P52823	Stanniocalcin-1 (STC1_HUMAN)	0.0771051
	P63010	AP-2 complex subunit beta (AP2B1_HUMAN)	0.0268198
	Q8IV08	Phospholipase D3 (PLD3_HUMAN)	0.0624678
	P04066	Tissue alpha-L-fucosidase (FUCO_HUMAN)	0.0608184
	P11021	78 kDa glucose-regulated protein (GRP78_HUMAN)	0.0271359
	Q8TDY2	RB1-inducible coiled-coil protein 1 (RBCC1_HUMAN)	0.0112954
	O00462	Beta-mannosidase (MANBA_HUMAN)	0.0339338
	O00233	26S proteasome non-ATPase regulatory subunit 9 (PSMD9_HUMAN)	0.0926009
	P09486	SPARC (SPRC_HUMAN)	0
	Q8WZ42	Titin (TITIN_HUMAN)	0
	P00739	Haptoglobin-related protein (HPTR_HUMAN)	0.606506
	Q08629	Testican-1 (TICN1_HUMAN)	0.0471285
	Q6UW01	Cerebellin-3 (CBLN3_HUMAN)	0.178769
	O43493	Trans-Golgi network integral membrane protein 2 (TGON2_HUMAN)	0.0391223
	Q93091	Ribonuclease K6 (RNAS6_HUMAN)	0.178769
	P12273	Prolactin-inducible protein (PIP_HUMAN)	0.154782
	Q12907	Vesicular integral-membrane protein VIP36 (LMAN2_HUMAN)	0.0642092
	P01620	Ig kappa chain V-III region SIE (KV302_HUMAN)	1.37137
	P14543	Nidogen-1 (NID1_HUMAN)	0
	P07858	Cathepsin B (CATB_HUMAN)	0
	P49641	Alpha-mannosidase 2x (MA2A2_HUMAN)	0
	P04114	Apolipoprotein B-100 (APOB_HUMAN)	0
	P01700	Ig lambda chain V-I region HA (LV102_HUMAN)	0.333521
	P30041	Peroxiredoxin-6 (PRDX6_HUMAN)	0.0797752
	Q15782	Chitinase-3-like protein 2 (CH3L2_HUMAN)	0.0660505
	Q9UNN8	Endothelial protein C receptor (EPCR_HUMAN)	0.154782
	Q969T7	7-methylguanosine phosphate-specific 5'-nucleotidase (5NT3B_HUMAN)	0.0746078
	O60888	Protein CutA (CUTA_HUMAN)	0.193777
	P01602	Ig heavy chain V-I region 5 (Fragment) (KV110_HUMAN)	1.37137
	Q92945	Far upstream element-binding protein 2 (FUBP2_HUMAN)	0.0391223
	Q99969	Retinoic acid receptor responder protein 2 (RARR2_HUMAN)	0

## Sheet: Transfix
		CSF-TM (268)				Common(202)					Exclusives CSF-TM (65)					CSF+TM (297)			Exlusives CSF+TM (95)
		ACCESS	PROTEIN DESCRIPTION	emPAI		ACCESS	PROTEIN DESCRIPTION	emPAI			ACCESS	PROTEIN DESCRIPTION	emPAI		ACCESS	PROTEIN DESCRIPTION	emPAI		ACCESS	PROTEIN DESCRIPTION	emPAI
		P01024	Complement C3 (CO3_HUMAN)	1.24421		O00533	Neural cell adhesion molecule L1-like protein (NCHL1_HUMAN)	0.0198751			A6NGN9	IgLON family member 5 (IGLO5_HUMAN)	0		P01024	Complement C3 (CO3_HUMAN)	0.822377		O00462	Beta-mannosidase (MANBA_HUMAN)	0.0690192
		P02768	Serum albumin (ALBU_HUMAN)	5.94166		O14498	Immunoglobulin superfamily containing leucine-rich repeat protein (ISLR_HUMAN)	0.221677			B9A064	Immunoglobulin lambda-like polypeptide 5 (IGLL5_HUMAN)	0.623777		P02768	Serum albumin (ALBU_HUMAN)	3.55551		O00468	Agrin (AGRIN_HUMAN)	0.0128743
		P02787	Serotransferrin (TRFE_HUMAN)	2.2087		O15240	Neurosecretory protein VGF (VGF_HUMAN)	0			O14791	Apolipoprotein L1 (APOL1_HUMAN)	0.053725		P35908	Keratin, type II cytoskeletal 2 epidermal (K22E_HUMAN)	2.10676		O14594	Neurocan core protein (NCAN_HUMAN)	0.0221716
		P0C0L5	Complement C4-B (CO4B_HUMAN)	0.477378		O15394	Neural cell adhesion molecule 2 (NCAM2_HUMAN)	0			O43291	Kunitz-type protease inhibitor 2 (SPIT2_HUMAN)	0.0771051		P04264	Keratin, type II cytoskeletal 1 (K2C1_HUMAN)	2.98107		O43157	Plexin-B1 (PLXB1_HUMAN)	0.0140529
		P0C0L4	Complement C4-A (CO4A_HUMAN)	0.461412		O43505	Beta-1,4-glucuronyltransferase 1 (B4GA1_HUMAN)	0.251875			O75144	ICOS ligand (ICOSL_HUMAN)	0		P01009	Alpha-1-antitrypsin (A1AT_HUMAN)	6.8476		O75326	Semaphorin-7A (SEM7A_HUMAN)	0.0344414
		P04264	Keratin, type II cytoskeletal 1 (K2C1_HUMAN)	1.69631		O94919	Endonuclease domain-containing 1 protein (ENDD1_HUMAN)	0.105295			O76009	Keratin, type I cuticular Ha3-I (KT33A_HUMAN)	0		P0C0L5	Complement C4-B (CO4B_HUMAN)	0.51632		O75882	Attractin (ATRN_HUMAN)	0.0188965
		P01009	Alpha-1-antitrypsin (A1AT_HUMAN)	4.13483		O94985	Calsyntenin-1 (CSTN1_HUMAN)	0			O95678	Keratin, type II cytoskeletal 75 (K2C75_HUMAN)	0.190577		P0C0L4	Complement C4-A (CO4A_HUMAN)	0.480657		O94856	Neurofascin (NFASC_HUMAN)	0.0505787
		P01011	Alpha-1-antichymotrypsin (AACT_HUMAN)	2.44021		O95502	Neuronal pentraxin receptor (NPTXR_HUMAN)	0.0550081			P00736	Complement C1r subcomponent (C1R_HUMAN)	0.0349643		P13645	Keratin, type I cytoskeletal 10 (K1C10_HUMAN)	2.08576		P00338	L-lactate dehydrogenase A chain (LDHA_HUMAN)	0.125336
		P01008	Antithrombin-III (ANT3_HUMAN)	1.47091		P00441	Superoxide dismutase [Cu-Zn] (SODC_HUMAN)	0.359356			P00915	Carbonic anhydrase 1 (CAH1_HUMAN)	0		P02787	Serotransferrin (TRFE_HUMAN)	1.32857		P00505	Aspartate aminotransferase, mitochondrial (AATM_HUMAN)	0.0513302
		P13645	Keratin, type I cytoskeletal 10 (K1C10_HUMAN)	0.985511		P00450	Ceruloplasmin (CERU_HUMAN)	0.19793			P01610	Ig kappa chain V-I region WEA (KV118_HUMAN)	1.37137		P01023	Alpha-2-macroglobulin (A2MG_HUMAN)	0.527566		P01593	Ig kappa chain V-I region AG (KV101_HUMAN)	0.778279
		P02671	Fibrinogen alpha chain (FIBA_HUMAN)	0.399805		P00734	Prothrombin (THRB_HUMAN)	0.187482			P01612	Ig kappa chain V-I region Mev (KV120_HUMAN)	0.389495		P35527	Keratin, type I cytoskeletal 9 (K1C9_HUMAN)	1.63027		P01620	Ig kappa chain V-III region SIE (KV302_HUMAN)	0.778279
		P02647	Apolipoprotein A-I (APOA1_HUMAN)	1.33572		P00738	Haptoglobin (HPT_HUMAN)	1.32195			P01773	Ig heavy chain V-III region BUR (HV312_HUMAN)	0.232847		P13647	Keratin, type II cytoskeletal 5 (K2C5_HUMAN)	0.873817		P01621	Ig kappa chain V-III region NG9 (Fragment) (KV303_HUMAN)	2.16228
		P02649	Apolipoprotein E (APOE_HUMAN)	1.66399		P00747	Plasminogen (PLMN_HUMAN)	0.0274595			P01860	Ig gamma-3 chain C region (IGHG3_HUMAN)	1.61016		P02538	Keratin, type II cytoskeletal 6A (K2C6A_HUMAN)	0.629751		P01889	HLA class I histocompatibility antigen, B-7 alpha chain (1B07_HUMAN)	0.0642092
		P02790	Hemopexin (HEMO_HUMAN)	1.08057		P00751	Complement factor B (CFAB_HUMAN)	0.143246			P01871	Ig mu chain C region (IGHM_HUMAN)	0.199354		P02649	Apolipoprotein E (APOE_HUMAN)	1.93823		P01891	HLA class I histocompatibility antigen, A-68 alpha chain (1A68_HUMAN)	0.0642092
		P00738	Haptoglobin (HPT_HUMAN)	1.32195		P01008	Antithrombin-III (ANT3_HUMAN)	1.47091			P02746	Complement C1q subcomponent subunit B (C1QB_HUMAN)	0.100694		P04259	Keratin, type II cytoskeletal 6B (K2C6B_HUMAN)	0.573873		P02792	Ferritin light chain (FRIL_HUMAN)	0.245197
		P35908	Keratin, type II cytoskeletal 2 epidermal (K22E_HUMAN)	0.7626		P01009	Alpha-1-antitrypsin (A1AT_HUMAN)	4.13483			P04003	C4b-binding protein alpha chain (C4BPA_HUMAN)	0.0412233		P02774	Vitamin D-binding protein (VTDB_HUMAN)	0.743329		P04066	Tissue alpha-L-fucosidase (FUCO_HUMAN)	0.0608184
		P35527	Keratin, type I cytoskeletal 9 (K1C9_HUMAN)	0.659587		P01011	Alpha-1-antichymotrypsin (AACT_HUMAN)	2.44021			P04083	Annexin A1 (ANXA1_HUMAN)	0.0481131		P01008	Antithrombin-III (ANT3_HUMAN)	0.852922		P04075	Fructose-bisphosphate aldolase A (ALDOA_HUMAN)	0.128838
		P13647	Keratin, type II cytoskeletal 5 (K2C5_HUMAN)	0.467799		P01019	Angiotensinogen (ANGT_HUMAN)	1.35195			P04180	Phosphatidylcholine-sterol acyltransferase (LCAT_HUMAN)	0.0857111		P02647	Apolipoprotein A-I (APOA1_HUMAN)	1.97635		P04259	Keratin, type II cytoskeletal 6B (K2C6B_HUMAN)	0.573873
		P01023	Alpha-2-macroglobulin (A2MG_HUMAN)	0.224616		P01023	Alpha-2-macroglobulin (A2MG_HUMAN)	0.224616			P04206	Ig kappa chain V-III region GOL (KV307_HUMAN)	0.995262		P00738	Haptoglobin (HPT_HUMAN)	2.25233		P04278	Sex hormone-binding globulin (SHBG_HUMAN)	0.0746078
		P01031	Complement C5 (CO5_HUMAN)	0.0722672		P01024	Complement C3 (CO3_HUMAN)	1.24421			P04434	Ig kappa chain V-III region VH (Fragment) (KV310_HUMAN)	0.467799		P36955	Pigment epithelium-derived factor (PEDF_HUMAN)	1.35555		P05089	Arginase-1 (ARGI1_HUMAN)	0.070069
		P06727	Apolipoprotein A-IV (APOA4_HUMAN)	0.13921		P01031	Complement C5 (CO5_HUMAN)	0.0722672			P04745	Alpha-amylase 1 (AMY1_HUMAN)	0.0471285		P00450	Ceruloplasmin (CERU_HUMAN)	0.253254		P06702	Protein S100-A9 (S10A9_HUMAN)	0.193777
		P01860	Ig gamma-3 chain C region (IGHG3_HUMAN)	1.61016		P01033	Metalloproteinase inhibitor 1 (TIMP1_HUMAN)	0.128838			P07357	Complement component C8 alpha chain (CO8A_HUMAN)	0.0355034		P06727	Apolipoprotein A-IV (APOA4_HUMAN)	0.544114		P07477	Trypsin-1 (TRY1_HUMAN)	0.274275
		P01857	Ig gamma-1 chain C region (IGHG1_HUMAN)	2.16228		P01034	Cystatin-C (CYTC_HUMAN)	0.584893			P08493	Matrix Gla protein (MGP_HUMAN)	0.145048		P02533	Keratin, type I cytoskeletal 14 (K1C14_HUMAN)	0.740767		P07585	Decorin (PGS2_HUMAN)	0.0608184
		P02774	Vitamin D-binding protein (VTDB_HUMAN)	0.743329		P01040	Cystatin-A (CYTA_HUMAN)	0.232847			P08519	Apolipoprotein(a) (APOA_HUMAN)	0		P08779	Keratin, type I cytoskeletal 16 (K1C16_HUMAN)	0.694988		P07998	Ribonuclease pancreatic (RNAS1_HUMAN)	0.128838
		P02679	Fibrinogen gamma chain (FIBG_HUMAN)	0.901384		P01042	Kininogen-1 (KNG1_HUMAN)	0.443512			P08758	Annexin A5 (ANXA5_HUMAN)	0		P02790	Hemopexin (HEMO_HUMAN)	0.687612		P09486	SPARC (SPRC_HUMAN)	0
		P02675	Fibrinogen beta chain (FIBB_HUMAN)	0.610262		P01596	Ig kappa chain V-I region CAR (KV104_HUMAN)	0.778279			P13796	Plastin-2 (PLSL_HUMAN)	0.0329624		P01857	Ig gamma-1 chain C region (IGHG1_HUMAN)	2.16228		P09603	Macrophage colony-stimulating factor 1 (CSF1_HUMAN)	0.0577676
		Q9Y6R7	IgGFc-binding protein (FCGBP_HUMAN)	0.0971562		P01605	Ig kappa chain V-I region Lay (KV113_HUMAN)	0.467799			P18428	Lipopolysaccharide-binding protein (LBP_HUMAN)	0		P01859	Ig gamma-2 chain C region (IGHG2_HUMAN)	1.27585		P09972	Fructose-bisphosphate aldolase C (ALDOC_HUMAN)	0.193777
		Q96KN2	Beta-Ala-His dipeptidase (CNDP1_HUMAN)	0.615598		P01611	Ig kappa chain V-I region Wes (KV119_HUMAN)	0.930698			P21802	Fibroblast growth factor receptor 2 (FGFR2_HUMAN)	0.0288349		P01019	Angiotensinogen (ANGT_HUMAN)	1.2022		P0CG47	Polyubiquitin-B (UBB_HUMAN)	0.0722672
		P13646	Keratin, type I cytoskeletal 13 (K1C13_HUMAN)	0.216484		P01613	Ig kappa chain V-I region Ni (KV121_HUMAN)	1.6827			P27797	Calreticulin (CALR_HUMAN)	0.053725		P01034	Cystatin-C (CYTC_HUMAN)	2.41455		P0DJI8	Serum amyloid A-1 protein (SAA1_HUMAN)	0.178769
		P19013	Keratin, type II cytoskeletal 4 (K2C4_HUMAN)	0.211528		P01614	Ig kappa chain V-II region Cum (KV201_HUMAN)	0.29155			P30530	Tyrosine-protein kinase receptor UFO (UFO_HUMAN)	0.0324972		P05155	Plasma protease C1 inhibitor (IC1_HUMAN)	0.708276		P10586	Receptor-type tyrosine-protein phosphatase F (PTPRF_HUMAN)	0.0125242
		P01859	Ig gamma-2 chain C region (IGHG2_HUMAN)	1.6827		P01625	Ig kappa chain V-IV region Len (KV402_HUMAN)	1.37137			P35030	Trypsin-3 (TRY3_HUMAN)	0.0797752		P41222	Prostaglandin-H2 D-isomerase (PTGDS_HUMAN)	3.64159		P12109	Collagen alpha-1(VI) chain (CO6A1_HUMAN)	0.0215491
		P01019	Angiotensinogen (ANGT_HUMAN)	1.35195		P01700	Ig lambda chain V-I region HA (LV102_HUMAN)	0.333521			P48058	Glutamate receptor 4 (GRIA4_HUMAN)	0.048621		P10909	Clusterin (CLUS_HUMAN)	0.447819		P12259	Coagulation factor V (FA5_HUMAN)	0.0112403
		P00450	Ceruloplasmin (CERU_HUMAN)	0.19793		P01714	Ig lambda chain V-III region SH (LV301_HUMAN)	0.389495			P51884	Lumican (LUM_HUMAN)	0.311134		Q96KN2	Beta-Ala-His dipeptidase (CNDP1_HUMAN)	0.694988		P13473	Lysosome-associated membrane glycoprotein 2 (LAMP2_HUMAN)	0.193777
		P02538	Keratin, type II cytoskeletal 6A (K2C6A_HUMAN)	0.276617		P01717	Ig lambda chain V-IV region Hil (LV403_HUMAN)	0.584893			P55283	Cadherin-4 (CADH4_HUMAN)	0.0349643		P13646	Keratin, type I cytoskeletal 13 (K1C13_HUMAN)	0.409082		P13671	Complement component C6 (CO6_HUMAN)	0.0211532
		P02748	Complement component C9 (CO9_HUMAN)	0.316446		P01743	Ig heavy chain V-I region HG3 (HV102_HUMAN)	0.668101			P80188	Neutrophil gelatinase-associated lipocalin (NGAL_HUMAN)	0.105295		P25311	Zinc-alpha-2-glycoprotein (ZA2G_HUMAN)	0.519911		P14543	Nidogen-1 (NID1_HUMAN)	0.025068
		P25311	Zinc-alpha-2-glycoprotein (ZA2G_HUMAN)	0.321941		P01763	Ig heavy chain V-III region WEA (HV302_HUMAN)	0.29155			Q03591	Complement factor H-related protein 1 (FHR1_HUMAN)	0.070069		P02766	Transthyretin (TTHY_HUMAN)	9		P15924	Desmoplakin (DESP_HUMAN)	0.00514142
		P08603	Complement factor H (CFAH_HUMAN)	0.0563541		P01765	Ig heavy chain V-III region TIL (HV304_HUMAN)	0.258925			Q06033	Inter-alpha-trypsin inhibitor heavy chain H3 (ITIH3_HUMAN)	0		Q12860	Contactin-1 (CNTN1_HUMAN)	0.182815		P17900	Ganglioside GM2 activator (SAP3_HUMAN)	0.389495
		P01861	Ig gamma-4 chain C region (IGHG4_HUMAN)	1.47091		P01766	Ig heavy chain V-III region BRO (HV305_HUMAN)	0.29155			Q07866	Kinesin light chain 1 (KLC1_HUMAN)	0.0281304		P01011	Alpha-1-antichymotrypsin (AACT_HUMAN)	0.657724		P19021	Peptidyl-glycine alpha-amidating monooxygenase (AMD_HUMAN)	0.0502111
		P36955	Pigment epithelium-derived factor (PEDF_HUMAN)	0.708276		P01768	Ig heavy chain V-III region CAM (HV307_HUMAN)	0.467799			Q15075	Early endosome antigen 1 (EEA1_HUMAN)	0.0104734		P19652	Alpha-1-acid glycoprotein 2 (A1AG2_HUMAN)	1.56502		P19827	Inter-alpha-trypsin inhibitor heavy chain H1 (ITIH1_HUMAN)	0.0826367
		P01042	Kininogen-1 (KNG1_HUMAN)	0.443512		P01781	Ig heavy chain V-III region GAL (HV320_HUMAN)	1.31013			Q15113	Procollagen C-endopeptidase enhancer 1 (PCOC1_HUMAN)	0.188502		P05090	Apolipoprotein D (APOD_HUMAN)	2.41455		P20062	Transcobalamin-2 (TCO2_HUMAN)	0.0624678
		P01876	Ig alpha-1 chain C region (IGHA1_HUMAN)	1.56502		P01825	Ig heavy chain V-II region NEWM (HV207_HUMAN)	0.389495			Q5QJE6	Deoxynucleotidyltransferase terminal-interacting protein 2 (TDIF2_HUMAN)	0		P07339	Cathepsin D (CATD_HUMAN)	0.584893		P22792	Carboxypeptidase N subunit 2 (CPN2_HUMAN)	0.0826367
		P10909	Clusterin (CLUS_HUMAN)	0.333521		P01834	Ig kappa chain C region (IGKC_HUMAN)	2.16228			Q6UX71	Plexin domain-containing protein 2 (PXDC2_HUMAN)	0		Q92520	Protein FAM3C (FAM3C_HUMAN)	0.668101		P23284	Peptidyl-prolyl cis-trans isomerase B (PPIB_HUMAN)	0.0722672
		P02533	Keratin, type I cytoskeletal 14 (K1C14_HUMAN)	0.347813		P01857	Ig gamma-1 chain C region (IGHG1_HUMAN)	2.16228			Q7Z3B1	Neuronal growth regulator 1 (NEGR1_HUMAN)	0		P01861	Ig gamma-4 chain C region (IGHG4_HUMAN)	1.09618		P31944	Caspase-14 (CASPE_HUMAN)	0.149757
		P08779	Keratin, type I cytoskeletal 16 (K1C16_HUMAN)	0.39905		P01859	Ig gamma-2 chain C region (IGHG2_HUMAN)	1.6827			Q7Z4N2	Transient receptor potential cation channel subfamily M member 1 (TRPM1_HUMAN)	0		P02763	Alpha-1-acid glycoprotein 1 (A1AG1_HUMAN)	1.6827		P32004	Neural cell adhesion molecule L1 (L1CAM_HUMAN)	0
		Q9UBP4	Dickkopf-related protein 3 (DKK3_HUMAN)	1.61016		P01861	Ig gamma-4 chain C region (IGHG4_HUMAN)	1.47091			Q8WZ42	Titin (TITIN_HUMAN)	0		O00533	Neural cell adhesion molecule L1-like protein (NCHL1_HUMAN)	0.147702		P32119	Peroxiredoxin-2 (PRDX2_HUMAN)	0.245197
		P04217	Alpha-1B-glycoprotein (A1BG_HUMAN)	0.567191		P01876	Ig alpha-1 chain C region (IGHA1_HUMAN)	1.56502			Q92736	Ryanodine receptor 2 (RYR2_HUMAN)	0		P68871	Hemoglobin subunit beta (HBB_HUMAN)	3.39397		P35237	Serpin B6 (SPB6_HUMAN)	0.0577676
		P00751	Complement factor B (CFAB_HUMAN)	0.143246		P01877	Ig alpha-2 chain C region (IGHA2_HUMAN)	0.930698			Q969P0	Immunoglobulin superfamily member 8 (IGSF8_HUMAN)	0		P06396	Gelsolin (GELS_HUMAN)	0.283612		P42261	Glutamate receptor 1 (GRIA1_HUMAN)	0.0247981
		P09871	Complement C1s subcomponent (C1S_HUMAN)	0.162984		P02042	Hemoglobin subunit delta (HBD_HUMAN)	0.359356			Q96DA0	Zymogen granule protein 16 homolog B (ZG16B_HUMAN)	0.165914		P01042	Kininogen-1 (KNG1_HUMAN)	0.221677		P42658	Dipeptidyl aminopeptidase-like protein 6 (DPP6_HUMAN)	0.0525003
		Q92823	Neuronal cell adhesion molecule (NRCAM_HUMAN)	0.0602877		P02533	Keratin, type I cytoskeletal 14 (K1C14_HUMAN)	0.347813			Q96GW7	Brevican core protein (PGCB_HUMAN)	0.0329624		Q14624	Inter-alpha-trypsin inhibitor heavy chain H4 (ITIH4_HUMAN)	0.232847		P42785	Lysosomal Pro-X carboxypeptidase (PCP_HUMAN)	0.0624678
		P36222	Chitinase-3-like protein 1 (CH3L1_HUMAN)	0.678804		P02538	Keratin, type II cytoskeletal 6A (K2C6A_HUMAN)	0.276617			Q96IY4	Carboxypeptidase B2 (CBPB2_HUMAN)	0.0577676		Q13822	Ectonucleotide pyrophosphatase/phosphodiesterase family member 2 (ENPP2_HUMAN)	0.134867		P43121	Cell surface glycoprotein MUC18 (MUC18_HUMAN)	0.105295
		P05090	Apolipoprotein D (APOD_HUMAN)	2.98107		P02647	Apolipoprotein A-I (APOA1_HUMAN)	1.33572			Q96NN9	Apoptosis-inducing factor 3 (AIFM3_HUMAN)	0		Q9Y6R7	IgGFc-binding protein (FCGBP_HUMAN)	0.03939		P43146	Netrin receptor DCC (DCC_HUMAN)	0.0195379
		P43652	Afamin (AFAM_HUMAN)	0.170828		P02649	Apolipoprotein E (APOE_HUMAN)	1.66399			Q96PD5	N-acetylmuramoyl-L-alanine amidase (PGRP2_HUMAN)	0.105295		P02675	Fibrinogen beta chain (FIBB_HUMAN)	0.21957		P45877	Peptidyl-prolyl cis-trans isomerase C (PPIC_HUMAN)	0.115884
		P02751	Fibronectin (FINC_HUMAN)	0.0262093		P02652	Apolipoprotein A-II (APOA2_HUMAN)	0.467799			Q9BQG2	Peroxisomal NADH pyrophosphatase NUDT12 (NUD12_HUMAN)	0.0444026		P02679	Fibrinogen gamma chain (FIBG_HUMAN)	0.454758		P47929	Galectin-7 (LEG7_HUMAN)	0.165914
		P01877	Ig alpha-2 chain C region (IGHA2_HUMAN)	0.930698		P02656	Apolipoprotein C-III (APOC3_HUMAN)	0.29155			Q9BTY2	Plasma alpha-L-fucosidase (FUCO2_HUMAN)	0.0592537		O43505	Beta-1,4-glucuronyltransferase 1 (B4GA1_HUMAN)	0.251875		P49641	Alpha-mannosidase 2x (MA2A2_HUMAN)	0.089023
		P00734	Prothrombin (THRB_HUMAN)	0.187482		P02671	Fibrinogen alpha chain (FIBA_HUMAN)	0.399805			Q9BYH1	Seizure 6-like protein (SE6L1_HUMAN)	0		P02750	Leucine-rich alpha-2-glycoprotein (A2GL_HUMAN)	0.487352		P60174	Triosephosphate isomerase (TPIS_HUMAN)	0.165914
		P05546	Heparin cofactor 2 (HEP2_HUMAN)	0.136464		P02675	Fibrinogen beta chain (FIBB_HUMAN)	0.610262			Q9H6N6	Putative uncharacterized protein MYH16 (MYH16_HUMAN)	0		P08571	Monocyte differentiation antigen CD14 (CD14_HUMAN)	0.84785		P61769	Beta-2-microglobulin (B2MG_HUMAN)	0.178769
		P05543	Thyroxine-binding globulin (THBG_HUMAN)	0.333521		P02679	Fibrinogen gamma chain (FIBG_HUMAN)	0.901384			Q9NRD5	PRKCA-binding protein (PICK1_HUMAN)	0.0452755		P16870	Carboxypeptidase E (CBPE_HUMAN)	0.29155		P61916	Epididymal secretory protein E1 (NPC2_HUMAN)	0.193777
		P41222	Prostaglandin-H2 D-isomerase (PTGDS_HUMAN)	1.44844		P02741	C-reactive protein (CRP_HUMAN)	0			Q9NSD9	Phenylalanine--tRNA ligase beta subunit (SYFB_HUMAN)	0		P02751	Fibronectin (FINC_HUMAN)	0.109031		P78509	Reelin (RELN_HUMAN)	0.00914267
		P02763	Alpha-1-acid glycoprotein 1 (A1AG1_HUMAN)	1.6827		P02743	Serum amyloid P-component (SAMP_HUMAN)	0.467799			Q9NZP8	Complement C1r subcomponent-like protein (C1RL_HUMAN)	0.0624678		P01834	Ig kappa chain C region (IGKC_HUMAN)	2.98107		P80108	Phosphatidylinositol-glycan-specific phospholipase D (PHLD_HUMAN)	0.0349643
		P02766	Transthyretin (TTHY_HUMAN)	3.92388		P02747	Complement C1q subcomponent subunit C (C1QC_HUMAN)	0.128838			Q9P2D1	Chromodomain-helicase-DNA-binding protein 7 (CHD7_HUMAN)	0		Q7Z794	Keratin, type II cytoskeletal 1b (K2C1B_HUMAN)	0.172102		Q02413	Desmoglein-1 (DSG1_HUMAN)	0.0642092
		P02760	Protein AMBP (AMBP_HUMAN)	0.452654		P02748	Complement component C9 (CO9_HUMAN)	0.316446			Q9UK55	Protein Z-dependent protease inhibitor (ZPI_HUMAN)	0.0452755		Q92823	Neuronal cell adhesion molecule (NRCAM_HUMAN)	0.168952		Q04695	Keratin, type I cytoskeletal 17 (K1C17_HUMAN)	0.253254
		P04004	Vitronectin (VTNC_HUMAN)	0.419626		P02749	Beta-2-glycoprotein 1 (APOH_HUMAN)	0.145048			Q9Y2F5	Little elongation complex subunit 1 (ICE1_HUMAN)	0.0101057		P05543	Thyroxine-binding globulin (THBG_HUMAN)	0.333521		Q04726	Transducin-like enhancer protein 3 (TLE3_HUMAN)	0.0344414
		P23142	Fibulin-1 (FBLN1_HUMAN)	0.178769		P02750	Leucine-rich alpha-2-glycoprotein (A2GL_HUMAN)	0.373824			Q9Y2K9	Syntaxin-binding protein 5-like (STB5L_HUMAN)	0.0207716		P36222	Chitinase-3-like protein 1 (CH3L1_HUMAN)	0.258925		Q08188	Protein-glutamine gamma-glutamyltransferase E (TGM3_HUMAN)	0.0734189
		P19652	Alpha-1-acid glycoprotein 2 (A1AG2_HUMAN)	0.687612		P02751	Fibronectin (FINC_HUMAN)	0.0262093			Q9Y2T3	Guanine deaminase (GUAD_HUMAN)	0.0563541		Q16270	Insulin-like growth factor-binding protein 7 (IBP7_HUMAN)	0.258925		Q08J23	tRNA (cytosine(34)-C(5))-methyltransferase (NSUN2_HUMAN)	0.0247981
		P04196	Histidine-rich glycoprotein (HRG_HUMAN)	0.211528		P02753	Retinol-binding protein 4 (RET4_HUMAN)	0.557068			Q9Y6F1	Poly [ADP-ribose] polymerase 3 (PARP3_HUMAN)	0.0391223		P02671	Fibrinogen alpha chain (FIBA_HUMAN)	0.109031		Q13228	Selenium-binding protein 1 (SBP1_HUMAN)	0.0513302
		P06396	Gelsolin (GELS_HUMAN)	0.181107		P02760	Protein AMBP (AMBP_HUMAN)	0.452654							P08603	Complement factor H (CFAH_HUMAN)	0.0758359		Q13332	Receptor-type tyrosine-protein phosphatase S (PTPRS_HUMAN)	0.0121284
		O95678	Keratin, type II cytoskeletal 75 (K2C75_HUMAN)	0.190577		P02763	Alpha-1-acid glycoprotein 1 (A1AG1_HUMAN)	1.6827							P01031	Complement C5 (CO5_HUMAN)	0.0427539		Q13867	Bleomycin hydrolase (BLMH_HUMAN)	0.0471285
		P05155	Plasma protease C1 inhibitor (IC1_HUMAN)	0.238863		P02765	Alpha-2-HS-glycoprotein (FETUA_HUMAN)	0.279802							P02753	Retinol-binding protein 4 (RET4_HUMAN)	0.304321		Q14982	Opioid-binding protein/cell adhesion molecule (OPCM_HUMAN)	0.240938
		P08571	Monocyte differentiation antigen CD14 (CD14_HUMAN)	0.359356		P02766	Transthyretin (TTHY_HUMAN)	3.92388							P01876	Ig alpha-1 chain C region (IGHA1_HUMAN)	1.08057		Q15517	Corneodesmosin (CDSN_HUMAN)	0.115884
		P07339	Cathepsin D (CATD_HUMAN)	0.218188		P02768	Serum albumin (ALBU_HUMAN)	5.94166							P69905	Hemoglobin subunit alpha (HBA_HUMAN)	1.89427		Q15582	Transforming growth factor-beta-induced protein ig-h3 (BGH3_HUMAN)	0.106924
		Q12805	EGF-containing fibulin-like extracellular matrix protein 1 (FBLN3_HUMAN)	0.132541		P02774	Vitamin D-binding protein (VTDB_HUMAN)	0.743329							Q9UBP4	Dickkopf-related protein 3 (DKK3_HUMAN)	0.778279		Q15818	Neuronal pentraxin-1 (NPTX1_HUMAN)	0.053725
		P08697	Alpha-2-antiplasmin (A2AP_HUMAN)	0.140625		P02787	Serotransferrin (TRFE_HUMAN)	2.2087							Q04695	Keratin, type I cytoskeletal 17 (K1C17_HUMAN)	0.253254		Q16270	Insulin-like growth factor-binding protein 7 (IBP7_HUMAN)	0.258925
		P07195	L-lactate dehydrogenase B chain (LDHB_HUMAN)	0.311134		P02790	Hemopexin (HEMO_HUMAN)	1.08057							P02749	Beta-2-glycoprotein 1 (APOH_HUMAN)	0.501311		Q24JP5	Transmembrane protein 132A (T132A_HUMAN)	0.0259144
		P68871	Hemoglobin subunit beta (HBB_HUMAN)	1.27585		P04004	Vitronectin (VTNC_HUMAN)	0.419626							P02760	Protein AMBP (AMBP_HUMAN)	0.545928		Q5U7I5	Transthyretin (TTHY_PANTR)	1.89427
		P02750	Leucine-rich alpha-2-glycoprotein (A2GL_HUMAN)	0.373824		P04156	Major prion protein (PRIO_HUMAN)	0.165914							Q08380	Galectin-3-binding protein (LG3BP_HUMAN)	0.284386		Q6KB66	Keratin, type II cytoskeletal 80 (K2C80_HUMAN)	0.0771051
		O43505	Beta-1,4-glucuronyltransferase 1 (B4GA1_HUMAN)	0.251875		P04196	Histidine-rich glycoprotein (HRG_HUMAN)	0.211528							P78324	Tyrosine-protein phosphatase non-receptor type substrate 1 (SHPS1_HUMAN)	0.216484		Q6UW01	Cerebellin-3 (CBLN3_HUMAN)	0.178769
		P08185	Corticosteroid-binding globulin (CBG_HUMAN)	0.557068		P04216	Thy-1 membrane glycoprotein (THY1_HUMAN)	0.165914							O95502	Neuronal pentraxin receptor (NPTXR_HUMAN)	0.113042		Q6UX73	UPF0764 protein C16orf89 (CP089_HUMAN)	0.0660505
		P01871	Ig mu chain C region (IGHM_HUMAN)	0.199354		P04217	Alpha-1B-glycoprotein (A1BG_HUMAN)	0.567191							P00751	Complement factor B (CFAB_HUMAN)	0.143246		Q6UXB8	Peptidase inhibitor 16 (PI16_HUMAN)	0.0746078
		P13591	Neural cell adhesion molecule 1 (NCAM1_HUMAN)	0.0938582		P04264	Keratin, type II cytoskeletal 1 (K2C1_HUMAN)	1.69631							P07195	L-lactate dehydrogenase B chain (LDHB_HUMAN)	0.22528		Q6UXD5	Seizure 6-like protein 2 (SE6L2_HUMAN)	0.0452755
		Q12860	Contactin-1 (CNTN1_HUMAN)	0.0491397		P04430	Ig kappa chain V-I region BAN (KV122_HUMAN)	0.467799							P10643	Complement component C7 (CO7_HUMAN)	0.178769		Q6ZMI3	Gliomedin (GLDN_HUMAN)	0.0419746
		Q14624	Inter-alpha-trypsin inhibitor heavy chain H4 (ITIH4_HUMAN)	0.0816603		P04433	Ig kappa chain V-III region VG (Fragment) (KV309_HUMAN)	0.467799							P17174	Aspartate aminotransferase, cytoplasmic (AATC_HUMAN)	0.238863		Q7Z794	Keratin, type II cytoskeletal 1b (K2C1B_HUMAN)	0.172102
		Q16610	Extracellular matrix protein 1 (ECM1_HUMAN)	0.0471285		P05060	Secretogranin-1 (SCG1_HUMAN)	0.0730309							P54289	Voltage-dependent calcium channel subunit alpha-2/delta-1 (CA2D1_HUMAN)	0.113599		Q8N1N4	Keratin, type II cytoskeletal 78 (K2C78_HUMAN)	0.122018
		O00533	Neural cell adhesion molecule L1-like protein (NCHL1_HUMAN)	0.0198751		P05067	Amyloid beta A4 protein (A4_HUMAN)	0.0633266							O15394	Neural cell adhesion molecule 2 (NCAM2_HUMAN)	0.0788648		Q92673	Sortilin-related receptor (SORL_HUMAN)	0.0113511
		P54289	Voltage-dependent calcium channel subunit alpha-2/delta-1 (CA2D1_HUMAN)	0.0217527		P05090	Apolipoprotein D (APOD_HUMAN)	2.98107							P00338	L-lactate dehydrogenase A chain (LDHA_HUMAN)	0.125336		Q92752	Tenascin-R (TENR_HUMAN)	0.024022
		P02753	Retinol-binding protein 4 (RET4_HUMAN)	0.557068		P05109	Protein S100-A8 (S10A8_HUMAN)	0							P13591	Neural cell adhesion molecule 1 (NCAM1_HUMAN)	0.0938582		Q96M20	Cyclic nucleotide-binding domain-containing protein 2 (CNBD2_HUMAN)	0.0288349
		P51884	Lumican (LUM_HUMAN)	0.311134		P05154	Plasma serine protease inhibitor (IPSP_HUMAN)	0.113042							P78509	Reelin (RELN_HUMAN)	0.00914267		Q96P63	Serpin B12 (SPB12_HUMAN)	0.053725
		P55058	Phospholipid transfer protein (PLTP_HUMAN)	0.284386		P05155	Plasma protease C1 inhibitor (IC1_HUMAN)	0.238863							Q14515	SPARC-like protein 1 (SPRL1_HUMAN)	0.232847		Q96PE2	Rho guanine nucleotide exchange factor 17 (ARHGH_HUMAN)	0.0114642
		P05067	Amyloid beta A4 protein (A4_HUMAN)	0.0633266		P05156	Complement factor I (CFAI_HUMAN)	0.106924							O94985	Calsyntenin-1 (CSTN1_HUMAN)	0.055673		Q96S96	Phosphatidylethanolamine-binding protein 4 (PEBP4_HUMAN)	0.0964782
		P60709	Actin, cytoplasmic 1 (ACTB_HUMAN)	0.211528		P05452	Tetranectin (TETN_HUMAN)	0.389495							P08185	Corticosteroid-binding globulin (CBG_HUMAN)	0.425103		Q9BY67	Cell adhesion molecule 1 (CADM1_HUMAN)	0.0746078
		P05452	Tetranectin (TETN_HUMAN)	0.389495		P05543	Thyroxine-binding globulin (THBG_HUMAN)	0.333521							Q92876	Kallikrein-6 (KLK6_HUMAN)	0.778279		Q9NQZ2	Something about silencing protein 10 (SAS10_HUMAN)	0.0274595
		P10643	Complement component C7 (CO7_HUMAN)	0.0277909		P05546	Heparin cofactor 2 (HEP2_HUMAN)	0.136464							P27169	Serum paraoxonase/arylesterase 1 (PON1_HUMAN)	0.193777		Q9NX62	Inositol monophosphatase 3 (IMPA3_HUMAN)	0.0660505
		P29622	Kallistatin (KAIN_HUMAN)	0.183507		P06396	Gelsolin (GELS_HUMAN)	0.181107							P09871	Complement C1s subcomponent (C1S_HUMAN)	0.0784174		Q9UBQ6	Exostosin-like 2 (EXTL2_HUMAN)	0.149757
		Q96PD5	N-acetylmuramoyl-L-alanine amidase (PGRP2_HUMAN)	0.105295		P06681	Complement C2 (CO2_HUMAN)	0							P19827	Inter-alpha-trypsin inhibitor heavy chain H1 (ITIH1_HUMAN)	0.0826367		Q9UBR2	Cathepsin Z (CATZ_HUMAN)	0.089023
		P02743	Serum amyloid P-component (SAMP_HUMAN)	0.467799		P06727	Apolipoprotein A-IV (APOA4_HUMAN)	0.13921							P20774	Mimecan (MIME_HUMAN)	0.376857		Q9Y4C0	Neurexin-3 (NRX3A_HUMAN)	0.0464942
		P05060	Secretogranin-1 (SCG1_HUMAN)	0.0730309		P07195	L-lactate dehydrogenase B chain (LDHB_HUMAN)	0.311134							P51693	Amyloid-like protein 1 (APLP1_HUMAN)	0.149757		Q9Y646	Carboxypeptidase Q (CBPQ_HUMAN)	0.115884
		P20774	Mimecan (MIME_HUMAN)	0.0660505		P07225	Vitamin K-dependent protein S (PROS_HUMAN)	0.0355034							P19823	Inter-alpha-trypsin inhibitor heavy chain H2 (ITIH2_HUMAN)	0.0985411
		Q96IY4	Carboxypeptidase B2 (CBPB2_HUMAN)	0.0577676		P07339	Cathepsin D (CATD_HUMAN)	0.218188							Q9Y4C0	Neurexin-3 (NRX3A_HUMAN)	0.0464942
		P01834	Ig kappa chain C region (IGKC_HUMAN)	2.16228		P07355	Annexin A2 (ANXA2_HUMAN)	0.0452755							Q02413	Desmoglein-1 (DSG1_HUMAN)	0.0642092
		P0CG05	Ig lambda-2 chain C regions (LAC2_HUMAN)	2.59381		P07360	Complement component C8 gamma chain (CO8G_HUMAN)	0.154782							Q5U7I5	Transthyretin (TTHY_PANTR)	1.89427
		P10451	Osteopontin (OSTP_HUMAN)	0.389495		P07602	Prosaposin (SAP_HUMAN)	0.0513302							P0CG05	Ig lambda-2 chain C regions (LAC2_HUMAN)	3.64159
		P05156	Complement factor I (CFAI_HUMAN)	0.106924		P08185	Corticosteroid-binding globulin (CBG_HUMAN)	0.557068							P01877	Ig alpha-2 chain C region (IGHA2_HUMAN)	0.730196
		P00736	Complement C1r subcomponent (C1R_HUMAN)	0.0349643		P08253	72 kDa type IV collagenase (MMP2_HUMAN)	0							P02652	Apolipoprotein A-II (APOA2_HUMAN)	0.778279
		P16870	Carboxypeptidase E (CBPE_HUMAN)	0.107757		P08294	Extracellular superoxide dismutase [Cu-Zn] (SODE_HUMAN)	0.202264							P19013	Keratin, type II cytoskeletal 4 (K2C4_HUMAN)	0.122018
		P27169	Serum paraoxonase/arylesterase 1 (PON1_HUMAN)	0.193777		P08571	Monocyte differentiation antigen CD14 (CD14_HUMAN)	0.359356							P02042	Hemoglobin subunit delta (HBD_HUMAN)	1.15443
		Q08380	Galectin-3-binding protein (LG3BP_HUMAN)	0.105295		P08603	Complement factor H (CFAH_HUMAN)	0.0563541							Q13449	Limbic system-associated membrane protein (LSAMP_HUMAN)	0.211528
		P19022	Cadherin-2 (CADH2_HUMAN)	0.0670113		P08697	Alpha-2-antiplasmin (A2AP_HUMAN)	0.140625							P05452	Tetranectin (TETN_HUMAN)	0.550516
		P78324	Tyrosine-protein phosphatase non-receptor type substrate 1 (SHPS1_HUMAN)	0.158323		P08779	Keratin, type I cytoskeletal 16 (K1C16_HUMAN)	0.39905							P22352	Glutathione peroxidase 3 (GPX3_HUMAN)	0.221677
		Q15113	Procollagen C-endopeptidase enhancer 1 (PCOC1_HUMAN)	0.188502		P09871	Complement C1s subcomponent (C1S_HUMAN)	0.162984							P29622	Kallistatin (KAIN_HUMAN)	0.0577676
		Q9NQ79	Cartilage acidic protein 1 (CRAC1_HUMAN)	0.0397984		P0C0L4	Complement C4-A (CO4A_HUMAN)	0.461412							Q15818	Neuronal pentraxin-1 (NPTX1_HUMAN)	0.053725
		P10645	Chromogranin-A (CMGA_HUMAN)	0.0435626		P0C0L5	Complement C4-B (CO4B_HUMAN)	0.477378							Q9NT99	Leucine-rich repeat-containing protein 4B (LRC4B_HUMAN)	0.128838
		P13796	Plastin-2 (PLSL_HUMAN)	0.0329624		P0CG04	Ig lambda-1 chain C regions (LAC1_HUMAN)	1.15443							P00747	Plasminogen (PLMN_HUMAN)	0.0846612
		P22352	Glutathione peroxidase 3 (GPX3_HUMAN)	0.350314		P0CG05	Ig lambda-2 chain C regions (LAC2_HUMAN)	2.59381							P98160	Basement membrane-specific heparan sulfate proteoglycan core protein (PGBM_HUMAN)	0.0155211
		P35858	Insulin-like growth factor-binding protein complex acid labile subunit (ALS_HUMAN)	0.0926009		P10451	Osteopontin (OSTP_HUMAN)	0.389495							P02743	Serum amyloid P-component (SAMP_HUMAN)	0.467799
		P39060	Collagen alpha-1(XVIII) chain (COIA1_HUMAN)	0.0197051		P10599	Thioredoxin (THIO_HUMAN)	0.232847							P05154	Plasma serine protease inhibitor (IPSP_HUMAN)	0.30701
		P01781	Ig heavy chain V-III region GAL (HV320_HUMAN)	1.31013		P10643	Complement component C7 (CO7_HUMAN)	0.0277909							P10645	Chromogranin-A (CMGA_HUMAN)	0.136464
		P02765	Alpha-2-HS-glycoprotein (FETUA_HUMAN)	0.279802		P10645	Chromogranin-A (CMGA_HUMAN)	0.0435626							P12109	Collagen alpha-1(VI) chain (CO6A1_HUMAN)	0.0215491
		P48058	Glutamate receptor 4 (GRIA4_HUMAN)	0.048621		P10909	Clusterin (CLUS_HUMAN)	0.333521							Q7Z7M0	Multiple epidermal growth factor-like domains protein 8 (MEGF8_HUMAN)	0.0110781
		P80748	Ig lambda chain V-III region LOI (LV302_HUMAN)	1.51189		P12273	Prolactin-inducible protein (PIP_HUMAN)	0.333521							P02748	Complement component C9 (CO9_HUMAN)	0.108603
		P02749	Beta-2-glycoprotein 1 (APOH_HUMAN)	0.145048		P13591	Neural cell adhesion molecule 1 (NCAM1_HUMAN)	0.0938582							Q9UHG2	ProSAAS (PCSK1_HUMAN)	0.373824
		P69905	Hemoglobin subunit alpha (HBA_HUMAN)	0.425103		P13645	Keratin, type I cytoskeletal 10 (K1C10_HUMAN)	0.985511							Q8N1N4	Keratin, type II cytoskeletal 78 (K2C78_HUMAN)	0.122018
		P54764	Ephrin type-A receptor 4 (EPHA4_HUMAN)	0.045725		P13646	Keratin, type I cytoskeletal 13 (K1C13_HUMAN)	0.216484							Q9P121	Neurotrimin (NTRI_HUMAN)	0.321941
		O94919	Endonuclease domain-containing 1 protein (ENDD1_HUMAN)	0.105295		P13647	Keratin, type II cytoskeletal 5 (K2C5_HUMAN)	0.467799							P02765	Alpha-2-HS-glycoprotein (FETUA_HUMAN)	0.389495
		P02652	Apolipoprotein A-II (APOA2_HUMAN)	0.467799		P14618	Pyruvate kinase PKM (KPYM_HUMAN)	0.0384688							P04075	Fructose-bisphosphate aldolase A (ALDOA_HUMAN)	0.128838
		P07225	Vitamin K-dependent protein S (PROS_HUMAN)	0.0355034		P14625	Endoplasmin (ENPL_HUMAN)	0							P05067	Amyloid beta A4 protein (A4_HUMAN)	0.0964782
		P14618	Pyruvate kinase PKM (KPYM_HUMAN)	0.0384688		P16870	Carboxypeptidase E (CBPE_HUMAN)	0.107757							P43652	Afamin (AFAM_HUMAN)	0.0651169
		Q9UHG2	ProSAAS (PCSK1_HUMAN)	0.172102		P17174	Aspartate aminotransferase, cytoplasmic (AATC_HUMAN)	0.0550081							P61769	Beta-2-microglobulin (B2MG_HUMAN)	0.178769
		O14498	Immunoglobulin superfamily containing leucine-rich repeat protein (ISLR_HUMAN)	0.221677		P18065	Insulin-like growth factor-binding protein 2 (IBP2_HUMAN)	0.145048							Q12805	EGF-containing fibulin-like extracellular matrix protein 1 (FBLN3_HUMAN)	0.28265
		P00747	Plasminogen (PLMN_HUMAN)	0.0274595		P19013	Keratin, type II cytoskeletal 4 (K2C4_HUMAN)	0.211528							Q9P2S2	Neurexin-2 (NRX2A_HUMAN)	0.0147742
		P05154	Plasma serine protease inhibitor (IPSP_HUMAN)	0.113042		P19022	Cadherin-2 (CADH2_HUMAN)	0.0670113							O00462	Beta-mannosidase (MANBA_HUMAN)	0.0690192
		P07357	Complement component C8 alpha chain (CO8A_HUMAN)	0.0355034		P19652	Alpha-1-acid glycoprotein 2 (A1AG2_HUMAN)	0.687612							O94856	Neurofascin (NFASC_HUMAN)	0.0505787
		P07602	Prosaposin (SAP_HUMAN)	0.0513302		P19823	Inter-alpha-trypsin inhibitor heavy chain H2 (ITIH2_HUMAN)	0							P60709	Actin, cytoplasmic 1 (ACTB_HUMAN)	0.211528
		P49908	Selenoprotein P (SEPP1_HUMAN)	0.178769		P20774	Mimecan (MIME_HUMAN)	0.0660505							Q02246	Contactin-2 (CNTN2_HUMAN)	0.0491397
		Q15075	Early endosome antigen 1 (EEA1_HUMAN)	0.0104734		P22352	Glutathione peroxidase 3 (GPX3_HUMAN)	0.350314							Q6KB66	Keratin, type II cytoskeletal 80 (K2C80_HUMAN)	0.0771051
		Q92520	Protein FAM3C (FAM3C_HUMAN)	0.089023		P23083	Ig heavy chain V-I region V35 (HV103_HUMAN)	0.232847							Q92673	Sortilin-related receptor (SORL_HUMAN)	0.0113511
		Q9P2S2	Neurexin-2 (NRX2A_HUMAN)	0.0147742		P23142	Fibulin-1 (FBLN1_HUMAN)	0.178769							P0CG04	Ig lambda-1 chain C regions (LAC1_HUMAN)	1.15443
		P0CG04	Ig lambda-1 chain C regions (LAC1_HUMAN)	1.15443		P24592	Insulin-like growth factor-binding protein 6 (IBP6_HUMAN)	0.0964782							P01781	Ig heavy chain V-III region GAL (HV320_HUMAN)	1.31013
		P04206	Ig kappa chain V-III region GOL (KV307_HUMAN)	0.995262		P25311	Zinc-alpha-2-glycoprotein (ZA2G_HUMAN)	0.321941							P01625	Ig kappa chain V-IV region Len (KV402_HUMAN)	1.37137
		P01034	Cystatin-C (CYTC_HUMAN)	0.584893		P27169	Serum paraoxonase/arylesterase 1 (PON1_HUMAN)	0.193777							P04217	Alpha-1B-glycoprotein (A1BG_HUMAN)	0.118872
		Q68798	Genome polyprotein (POLG_HCVJL)	0.00921585		P29622	Kallistatin (KAIN_HUMAN)	0.183507							Q14CN4	Keratin, type II cytoskeletal 72 (K2C72_HUMAN)	0.108603
		P01610	Ig kappa chain V-I region WEA (KV118_HUMAN)	1.37137		P30086	Phosphatidylethanolamine-binding protein 1 (PEBP1_HUMAN)	0.245197							P0CG47	Polyubiquitin-B (UBB_HUMAN)	0.0722672
		P01613	Ig kappa chain V-I region Ni (KV121_HUMAN)	1.6827		P31151	Protein S100-A7 (S10A7_HUMAN)	0.178769							P30086	Phosphatidylethanolamine-binding protein 1 (PEBP1_HUMAN)	0.245197
		Q13449	Limbic system-associated membrane protein (LSAMP_HUMAN)	0.136464		P35527	Keratin, type I cytoskeletal 9 (K1C9_HUMAN)	0.659587							P05060	Secretogranin-1 (SCG1_HUMAN)	0.0730309
		P00441	Superoxide dismutase [Cu-Zn] (SODC_HUMAN)	0.359356		P35542	Serum amyloid A-4 protein (SAA4_HUMAN)	0.501311							P05156	Complement factor I (CFAI_HUMAN)	0.106924
		P01625	Ig kappa chain V-IV region Len (KV402_HUMAN)	1.37137		P35858	Insulin-like growth factor-binding protein complex acid labile subunit (ALS_HUMAN)	0.0926009							P24592	Insulin-like growth factor-binding protein 6 (IBP6_HUMAN)	0.318257
		P07360	Complement component C8 gamma chain (CO8G_HUMAN)	0.154782		P35908	Keratin, type II cytoskeletal 2 epidermal (K22E_HUMAN)	0.7626							P31151	Protein S100-A7 (S10A7_HUMAN)	0.178769
		P35542	Serum amyloid A-4 protein (SAA4_HUMAN)	0.501311		P36222	Chitinase-3-like protein 1 (CH3L1_HUMAN)	0.678804							O14498	Immunoglobulin superfamily containing leucine-rich repeat protein (ISLR_HUMAN)	0.221677
		Q5D862	Filaggrin-2 (FILA2_HUMAN)	0.0274595		P36955	Pigment epithelium-derived factor (PEDF_HUMAN)	0.708276							O94919	Endonuclease domain-containing 1 protein (ENDD1_HUMAN)	0.16203
		Q92876	Kallikrein-6 (KLK6_HUMAN)	0.122018		P39060	Collagen alpha-1(XVIII) chain (COIA1_HUMAN)	0.0197051							P00441	Superoxide dismutase [Cu-Zn] (SODC_HUMAN)	0.359356
		O95502	Neuronal pentraxin receptor (NPTXR_HUMAN)	0.0550081		P41222	Prostaglandin-H2 D-isomerase (PTGDS_HUMAN)	1.44844							P02741	C-reactive protein (CRP_HUMAN)	0.145048
		P02042	Hemoglobin subunit delta (HBD_HUMAN)	0.359356		P43251	Biotinidase (BTD_HUMAN)	0.0577676							P06702	Protein S100-A9 (S10A9_HUMAN)	0.193777
		P02746	Complement C1q subcomponent subunit B (C1QB_HUMAN)	0.100694		P43652	Afamin (AFAM_HUMAN)	0.170828							P08294	Extracellular superoxide dismutase [Cu-Zn] (SODE_HUMAN)	0.318257
		P04003	C4b-binding protein alpha chain (C4BPA_HUMAN)	0.0412233		P49908	Selenoprotein P (SEPP1_HUMAN)	0.178769							P19021	Peptidyl-glycine alpha-amidating monooxygenase (AMD_HUMAN)	0.0502111
		P10599	Thioredoxin (THIO_HUMAN)	0.232847		P51693	Amyloid-like protein 1 (APLP1_HUMAN)	0.0355034							P23142	Fibulin-1 (FBLN1_HUMAN)	0.0419746
		P12273	Prolactin-inducible protein (PIP_HUMAN)	0.333521		P54289	Voltage-dependent calcium channel subunit alpha-2/delta-1 (CA2D1_HUMAN)	0.0217527							P31944	Caspase-14 (CASPE_HUMAN)	0.149757
		P18065	Insulin-like growth factor-binding protein 2 (IBP2_HUMAN)	0.145048		P54764	Ephrin type-A receptor 4 (EPHA4_HUMAN)	0.045725							Q96P63	Serpin B12 (SPB12_HUMAN)	0.053725
		P23083	Ig heavy chain V-I region V35 (HV103_HUMAN)	0.232847		P55058	Phospholipid transfer protein (PLTP_HUMAN)	0.284386							P05089	Arginase-1 (ARGI1_HUMAN)	0.070069
		P30086	Phosphatidylethanolamine-binding protein 1 (PEBP1_HUMAN)	0.245197		P55290	Cadherin-13 (CAD13_HUMAN)	0							P06681	Complement C2 (CO2_HUMAN)	0.100694
		P43251	Biotinidase (BTD_HUMAN)	0.0577676		P60709	Actin, cytoplasmic 1 (ACTB_HUMAN)	0.211528							P09972	Fructose-bisphosphate aldolase C (ALDOC_HUMAN)	0.193777
		P98160	Basement membrane-specific heparan sulfate proteoglycan core protein (PGBM_HUMAN)	0.00773068		P68871	Hemoglobin subunit beta (HBB_HUMAN)	1.27585							P14618	Pyruvate kinase PKM (KPYM_HUMAN)	0.0384688
		Q8NFZ8	Cell adhesion molecule 4 (CADM4_HUMAN)	0.0608184		P69905	Hemoglobin subunit alpha (HBA_HUMAN)	0.425103							P18065	Insulin-like growth factor-binding protein 2 (IBP2_HUMAN)	0.22528
		Q96DA0	Zymogen granule protein 16 homolog B (ZG16B_HUMAN)	0.165914		P78324	Tyrosine-protein phosphatase non-receptor type substrate 1 (SHPS1_HUMAN)	0.158323							P32119	Peroxiredoxin-2 (PRDX2_HUMAN)	0.245197
		Q99574	Neuroserpin (NEUS_HUMAN)	0.145048		P80748	Ig lambda chain V-III region LOI (LV302_HUMAN)	1.51189							P49641	Alpha-mannosidase 2x (MA2A2_HUMAN)	0.089023
		Q9NZP8	Complement C1r subcomponent-like protein (C1RL_HUMAN)	0.0624678		P81605	Dermcidin (DCD_HUMAN)	0.193777							Q08188	Protein-glutamine gamma-glutamyltransferase E (TGM3_HUMAN)	0.0734189
		Q9UBX5	Fibulin-5 (FBLN5_HUMAN)	0.0826367		P83593	Ig kappa chain V-IV region STH (Fragment) (KV405_HUMAN)	0.389495							Q8NFZ8	Cell adhesion molecule 4 (CADM4_HUMAN)	0.125336
		Q9Y2T3	Guanine deaminase (GUAD_HUMAN)	0.0563541		P98160	Basement membrane-specific heparan sulfate proteoglycan core protein (PGBM_HUMAN)	0.00773068							P01621	Ig kappa chain V-III region NG9 (Fragment) (KV303_HUMAN)	2.16228
		P01596	Ig kappa chain V-I region CAR (KV104_HUMAN)	0.778279		Q02246	Contactin-2 (CNTN2_HUMAN)	0							P04004	Vitronectin (VTNC_HUMAN)	0.105295
		P01768	Ig heavy chain V-III region CAM (HV307_HUMAN)	0.467799		Q08380	Galectin-3-binding protein (LG3BP_HUMAN)	0.105295							P00734	Prothrombin (THRB_HUMAN)	0.0711511
		Q14CN4	Keratin, type II cytoskeletal 72 (K2C72_HUMAN)	0.0711511		Q12805	EGF-containing fibulin-like extracellular matrix protein 1 (FBLN3_HUMAN)	0.132541							P81605	Dermcidin (DCD_HUMAN)	0.701254
		P01611	Ig kappa chain V-I region Wes (KV119_HUMAN)	0.930698		Q12860	Contactin-1 (CNTN1_HUMAN)	0.0491397							P01714	Ig lambda chain V-III region SH (LV301_HUMAN)	0.389495
		P01714	Ig lambda chain V-III region SH (LV301_HUMAN)	0.389495		Q13449	Limbic system-associated membrane protein (LSAMP_HUMAN)	0.136464							P04156	Major prion protein (PRIO_HUMAN)	0.359356
		P01743	Ig heavy chain V-I region HG3 (HV102_HUMAN)	0.668101		Q13822	Ectonucleotide pyrophosphatase/phosphodiesterase family member 2 (ENPP2_HUMAN)	0							P04216	Thy-1 membrane glycoprotein (THY1_HUMAN)	0.165914
		P04216	Thy-1 membrane glycoprotein (THY1_HUMAN)	0.165914		Q14118	Dystroglycan (DAG1_HUMAN)	0.0274595							P10451	Osteopontin (OSTP_HUMAN)	0.178769
		P01605	Ig kappa chain V-I region Lay (KV113_HUMAN)	0.467799		Q14515	SPARC-like protein 1 (SPRL1_HUMAN)	0.0355034							P80748	Ig lambda chain V-III region LOI (LV302_HUMAN)	1.51189
		P04434	Ig kappa chain V-III region VH (Fragment) (KV310_HUMAN)	0.467799		Q14624	Inter-alpha-trypsin inhibitor heavy chain H4 (ITIH4_HUMAN)	0.0816603							Q14982	Opioid-binding protein/cell adhesion molecule (OPCM_HUMAN)	0.240938
		P08294	Extracellular superoxide dismutase [Cu-Zn] (SODE_HUMAN)	0.202264		Q14CN4	Keratin, type II cytoskeletal 72 (K2C72_HUMAN)	0.0711511							O15240	Neurosecretory protein VGF (VGF_HUMAN)	0.0360593
		Q9P121	Neurotrimin (NTRI_HUMAN)	0.149757		Q15904	V-type proton ATPase subunit S1 (VAS1_HUMAN)	0.0746078							P02747	Complement C1q subcomponent subunit C (C1QC_HUMAN)	0.274275
		P07355	Annexin A2 (ANXA2_HUMAN)	0.0452755		Q16610	Extracellular matrix protein 1 (ECM1_HUMAN)	0.0471285							P02792	Ferritin light chain (FRIL_HUMAN)	0.245197
		O14791	Apolipoprotein L1 (APOL1_HUMAN)	0.053725		Q5D862	Filaggrin-2 (FILA2_HUMAN)	0.0274595							P07225	Vitamin K-dependent protein S (PROS_HUMAN)	0.0355034
		P02747	Complement C1q subcomponent subunit C (C1QC_HUMAN)	0.128838		Q68798	Genome polyprotein (POLG_HCVJL)	0.00921585							P10599	Thioredoxin (THIO_HUMAN)	0.519911
		P04156	Major prion protein (PRIO_HUMAN)	0.165914		Q6UXS9	Inactive caspase-12 (CASPC_HUMAN)	0.0797752							P43251	Biotinidase (BTD_HUMAN)	0.0577676
		P04745	Alpha-amylase 1 (AMY1_HUMAN)	0.0471285		Q7Z7M0	Multiple epidermal growth factor-like domains protein 8 (MEGF8_HUMAN)	0							Q99435	Protein kinase C-binding protein NELL2 (NELL2_HUMAN)	0.0660505
		P17174	Aspartate aminotransferase, cytoplasmic (AATC_HUMAN)	0.0550081		Q86UX2	Inter-alpha-trypsin inhibitor heavy chain H5 (ITIH5_HUMAN)	0							Q9UBQ6	Exostosin-like 2 (EXTL2_HUMAN)	0.149757
		P27797	Calreticulin (CALR_HUMAN)	0.053725		Q8NFZ8	Cell adhesion molecule 4 (CADM4_HUMAN)	0.0608184							O14594	Neurocan core protein (NCAN_HUMAN)	0.0221716
		P80188	Neutrophil gelatinase-associated lipocalin (NGAL_HUMAN)	0.105295		Q8TAG5	V-set and transmembrane domain-containing protein 2A (VTM2A_HUMAN)	0.105295							P07602	Prosaposin (SAP_HUMAN)	0.0513302
		P81605	Dermcidin (DCD_HUMAN)	0.193777		Q8TEU8	WAP, Kazal, immunoglobulin, Kunitz and NTR domain-containing protein 2 (WFKN2_HUMAN)	0							P10586	Receptor-type tyrosine-protein phosphatase F (PTPRF_HUMAN)	0.0125242
		Q14118	Dystroglycan (DAG1_HUMAN)	0.0274595		Q8WXD2	Secretogranin-3 (SCG3_HUMAN)	0.0366329							P12273	Prolactin-inducible protein (PIP_HUMAN)	0.333521
		Q99674	Cell growth regulator with EF hand domain protein 1 (CGRE1_HUMAN)	0.122018		Q92520	Protein FAM3C (FAM3C_HUMAN)	0.089023							P35858	Insulin-like growth factor-binding protein complex acid labile subunit (ALS_HUMAN)	0.0926009
		Q9UK55	Protein Z-dependent protease inhibitor (ZPI_HUMAN)	0.0452755		Q92823	Neuronal cell adhesion molecule (NRCAM_HUMAN)	0.0602877							P39060	Collagen alpha-1(XVIII) chain (COIA1_HUMAN)	0.0197051
		P01766	Ig heavy chain V-III region BRO (HV305_HUMAN)	0.29155		Q92876	Kallikrein-6 (KLK6_HUMAN)	0.122018							P42658	Dipeptidyl aminopeptidase-like protein 6 (DPP6_HUMAN)	0.0525003
		P01765	Ig heavy chain V-III region TIL (HV304_HUMAN)	0.258925		Q96FE7	Phosphoinositide-3-kinase-interacting protein 1 (P3IP1_HUMAN)	0							P43121	Cell surface glycoprotein MUC18 (MUC18_HUMAN)	0.105295
		P01614	Ig kappa chain V-II region Cum (KV201_HUMAN)	0.29155		Q96KN2	Beta-Ala-His dipeptidase (CNDP1_HUMAN)	0.615598							P43146	Netrin receptor DCC (DCC_HUMAN)	0.0195379
		P01763	Ig heavy chain V-III region WEA (HV302_HUMAN)	0.29155		Q99435	Protein kinase C-binding protein NELL2 (NELL2_HUMAN)	0							P60174	Triosephosphate isomerase (TPIS_HUMAN)	0.165914
		P01825	Ig heavy chain V-II region NEWM (HV207_HUMAN)	0.389495		Q99574	Neuroserpin (NEUS_HUMAN)	0.145048							P61916	Epididymal secretory protein E1 (NPC2_HUMAN)	0.193777
		P02656	Apolipoprotein C-III (APOC3_HUMAN)	0.29155		Q99674	Cell growth regulator with EF hand domain protein 1 (CGRE1_HUMAN)	0.122018							Q13228	Selenium-binding protein 1 (SBP1_HUMAN)	0.0513302
		Q14515	SPARC-like protein 1 (SPRL1_HUMAN)	0.0355034		Q9NQ79	Cartilage acidic protein 1 (CRAC1_HUMAN)	0.0397984							Q15582	Transforming growth factor-beta-induced protein ig-h3 (BGH3_HUMAN)	0.106924
		P01717	Ig lambda chain V-IV region Hil (LV403_HUMAN)	0.584893		Q9NT99	Leucine-rich repeat-containing protein 4B (LRC4B_HUMAN)	0							Q99574	Neuroserpin (NEUS_HUMAN)	0.145048
		P01765	Ig heavy chain V-III region TIL (HV304_HUMAN)	0.258925		Q9P121	Neurotrimin (NTRI_HUMAN)	0.149757							Q9NX62	Inositol monophosphatase 3 (IMPA3_HUMAN)	0.0660505
		P04433	Ig kappa chain V-III region VG (Fragment) (KV309_HUMAN)	0.467799		Q9P2S2	Neurexin-2 (NRX2A_HUMAN)	0.0147742							P01593	Ig kappa chain V-I region AG (KV101_HUMAN)	0.778279
		P35030	Trypsin-3 (TRY3_HUMAN)	0.0797752		Q9UBP4	Dickkopf-related protein 3 (DKK3_HUMAN)	1.61016							P01620	Ig kappa chain V-III region SIE (KV302_HUMAN)	0.778279
		P24592	Insulin-like growth factor-binding protein 6 (IBP6_HUMAN)	0.0964782		Q9UBX5	Fibulin-5 (FBLN5_HUMAN)	0.0826367							Q68798	Genome polyprotein (POLG_HCVJL)	0.00921585
		Q15904	V-type proton ATPase subunit S1 (VAS1_HUMAN)	0.0746078		Q9UHG2	ProSAAS (PCSK1_HUMAN)	0.172102							P01596	Ig kappa chain V-I region CAR (KV104_HUMAN)	0.778279
		Q8TAG5	V-set and transmembrane domain-containing protein 2A (VTM2A_HUMAN)	0.105295		Q9Y6R7	IgGFc-binding protein (FCGBP_HUMAN)	0.0971562							P01768	Ig heavy chain V-III region CAM (HV307_HUMAN)	0.467799
		O43291	Kunitz-type protease inhibitor 2 (SPIT2_HUMAN)	0.0771051											P02656	Apolipoprotein C-III (APOC3_HUMAN)	0.668101
		P01033	Metalloproteinase inhibitor 1 (TIMP1_HUMAN)	0.128838											P04066	Tissue alpha-L-fucosidase (FUCO_HUMAN)	0.0608184
		P01040	Cystatin-A (CYTA_HUMAN)	0.232847											P04433	Ig kappa chain V-III region VG (Fragment) (KV309_HUMAN)	1.15443
		P01612	Ig kappa chain V-I region Mev (KV120_HUMAN)	0.389495											P07360	Complement component C8 gamma chain (CO8G_HUMAN)	0.154782
		P01773	Ig heavy chain V-III region BUR (HV312_HUMAN)	0.232847											P07477	Trypsin-1 (TRY1_HUMAN)	0.274275
		P04083	Annexin A1 (ANXA1_HUMAN)	0.0481131											Q08J23	tRNA (cytosine(34)-C(5))-methyltransferase (NSUN2_HUMAN)	0.0247981
		P04180	Phosphatidylcholine-sterol acyltransferase (LCAT_HUMAN)	0.0857111											Q14118	Dystroglycan (DAG1_HUMAN)	0.055673
		P04430	Ig kappa chain V-I region BAN (KV122_HUMAN)	0.467799											P01613	Ig kappa chain V-I region Ni (KV121_HUMAN)	0.930698
		P83593	Ig kappa chain V-IV region STH (Fragment) (KV405_HUMAN)	0.389495											P01700	Ig lambda chain V-I region HA (LV102_HUMAN)	0.333521
		P08493	Matrix Gla protein (MGP_HUMAN)	0.145048											P04278	Sex hormone-binding globulin (SHBG_HUMAN)	0.0746078
		P21802	Fibroblast growth factor receptor 2 (FGFR2_HUMAN)	0.0288349											P05109	Protein S100-A8 (S10A8_HUMAN)	0.178769
		P30530	Tyrosine-protein kinase receptor UFO (UFO_HUMAN)	0.0324972											P13473	Lysosome-associated membrane glycoprotein 2 (LAMP2_HUMAN)	0.193777
		P31151	Protein S100-A7 (S10A7_HUMAN)	0.178769											P55290	Cadherin-13 (CAD13_HUMAN)	0.0412233
		P55283	Cadherin-4 (CADH4_HUMAN)	0.0349643											Q13332	Receptor-type tyrosine-protein phosphatase S (PTPRS_HUMAN)	0.0121284
		Q03591	Complement factor H-related protein 1 (FHR1_HUMAN)	0.070069											Q13867	Bleomycin hydrolase (BLMH_HUMAN)	0.0471285
		Q9BTY2	Plasma alpha-L-fucosidase (FUCO2_HUMAN)	0.0592537											Q5D862	Filaggrin-2 (FILA2_HUMAN)	0.0136368
		Q9Y2K9	Syntaxin-binding protein 5-like (STB5L_HUMAN)	0.0207716											Q6UXB8	Peptidase inhibitor 16 (PI16_HUMAN)	0.0746078
		P51693	Amyloid-like protein 1 (APLP1_HUMAN)	0.0355034											O43157	Plexin-B1 (PLXB1_HUMAN)	0.0140529
		P19823	Inter-alpha-trypsin inhibitor heavy chain H2 (ITIH2_HUMAN)	0											O75326	Semaphorin-7A (SEM7A_HUMAN)	0.0344414
		Q99435	Protein kinase C-binding protein NELL2 (NELL2_HUMAN)	0											P04196	Histidine-rich glycoprotein (HRG_HUMAN)	0.100694
		O94985	Calsyntenin-1 (CSTN1_HUMAN)	0											P12259	Coagulation factor V (FA5_HUMAN)	0.0112403
		P01700	Ig lambda chain V-I region HA (LV102_HUMAN)	0.333521											P13671	Complement component C6 (CO6_HUMAN)	0.0211532
		Q9Y2F5	Little elongation complex subunit 1 (ICE1_HUMAN)	0.0101057											P20062	Transcobalamin-2 (TCO2_HUMAN)	0.0624678
		Q6UXS9	Inactive caspase-12 (CASPC_HUMAN)	0.0797752											P23083	Ig heavy chain V-I region V35 (HV103_HUMAN)	0.232847
		P02741	C-reactive protein (CRP_HUMAN)	0											P23284	Peptidyl-prolyl cis-trans isomerase B (PPIB_HUMAN)	0.0722672
		Q8WXD2	Secretogranin-3 (SCG3_HUMAN)	0.0366329											P35237	Serpin B6 (SPB6_HUMAN)	0.0577676
		P18428	Lipopolysaccharide-binding protein (LBP_HUMAN)	0											P49908	Selenoprotein P (SEPP1_HUMAN)	0.0563541
		Q6UX71	Plexin domain-containing protein 2 (PXDC2_HUMAN)	0											P54764	Ephrin type-A receptor 4 (EPHA4_HUMAN)	0.0226069
		P06681	Complement C2 (CO2_HUMAN)	0											P55058	Phospholipid transfer protein (PLTP_HUMAN)	0.105295
		O15240	Neurosecretory protein VGF (VGF_HUMAN)	0											P80108	Phosphatidylinositol-glycan-specific phospholipase D (PHLD_HUMAN)	0.0349643
		Q13822	Ectonucleotide pyrophosphatase/phosphodiesterase family member 2 (ENPP2_HUMAN)	0											Q16610	Extracellular matrix protein 1 (ECM1_HUMAN)	0.0964782
		O75144	ICOS ligand (ICOSL_HUMAN)	0											Q6UW01	Cerebellin-3 (CBLN3_HUMAN)	0.178769
		Q9BQG2	Peroxisomal NADH pyrophosphatase NUDT12 (NUD12_HUMAN)	0.0444026											Q6UX73	UPF0764 protein C16orf89 (CP089_HUMAN)	0.0660505
		Q9NRD5	PRKCA-binding protein (PICK1_HUMAN)	0.0452755											Q6UXD5	Seizure 6-like protein 2 (SE6L2_HUMAN)	0.0452755
		Q96GW7	Brevican core protein (PGCB_HUMAN)	0.0329624											Q86UX2	Inter-alpha-trypsin inhibitor heavy chain H5 (ITIH5_HUMAN)	0.0230597
		O15394	Neural cell adhesion molecule 2 (NCAM2_HUMAN)	0											Q8TEU8	WAP, Kazal, immunoglobulin, Kunitz and NTR domain-containing protein 2 (WFKN2_HUMAN)	0.0452755
		Q969P0	Immunoglobulin superfamily member 8 (IGSF8_HUMAN)	0											Q96FE7	Phosphoinositide-3-kinase-interacting protein 1 (P3IP1_HUMAN)	0.122018
		Q92736	Ryanodine receptor 2 (RYR2_HUMAN)	0											Q96PE2	Rho guanine nucleotide exchange factor 17 (ARHGH_HUMAN)	0.0114642
		Q07866	Kinesin light chain 1 (KLC1_HUMAN)	0.0281304											Q99674	Cell growth regulator with EF hand domain protein 1 (CGRE1_HUMAN)	0.122018
		Q7Z7M0	Multiple epidermal growth factor-like domains protein 8 (MEGF8_HUMAN)	0											Q9UBX5	Fibulin-5 (FBLN5_HUMAN)	0.0826367
		Q02246	Contactin-2 (CNTN2_HUMAN)	0											Q9Y646	Carboxypeptidase Q (CBPQ_HUMAN)	0.115884
		Q06033	Inter-alpha-trypsin inhibitor heavy chain H3 (ITIH3_HUMAN)	0											P01766	Ig heavy chain V-III region BRO (HV305_HUMAN)	0.29155
		Q9BYH1	Seizure 6-like protein (SE6L1_HUMAN)	0											P01605	Ig kappa chain V-I region Lay (KV113_HUMAN)	0.467799
		B9A064	Immunoglobulin lambda-like polypeptide 5 (IGLL5_HUMAN)	0.623777											P01765	Ig heavy chain V-III region TIL (HV304_HUMAN)	0.258925
		O76009	Keratin, type I cuticular Ha3-I (KT33A_HUMAN)	0											Q9NQZ2	Something about silencing protein 10 (SAS10_HUMAN)	0.0274595
		P14625	Endoplasmin (ENPL_HUMAN)	0											P01614	Ig kappa chain V-II region Cum (KV201_HUMAN)	0.29155
		P55290	Cadherin-13 (CAD13_HUMAN)	0											P01717	Ig lambda chain V-IV region Hil (LV403_HUMAN)	0.584893
		Q8TEU8	WAP, Kazal, immunoglobulin, Kunitz and NTR domain-containing protein 2 (WFKN2_HUMAN)	0											P01825	Ig heavy chain V-II region NEWM (HV207_HUMAN)	0.389495
		P08519	Apolipoprotein(a) (APOA_HUMAN)	0											P01611	Ig kappa chain V-I region Wes (KV119_HUMAN)	0.389495
		P08253	72 kDa type IV collagenase (MMP2_HUMAN)	0											P04430	Ig kappa chain V-I region BAN (KV122_HUMAN)	0.467799
		Q8WZ42	Titin (TITIN_HUMAN)	0											P07355	Annexin A2 (ANXA2_HUMAN)	0.0452755
		Q9H6N6	Putative uncharacterized protein MYH16 (MYH16_HUMAN)	0											O00468	Agrin (AGRIN_HUMAN)	0.0128743
		P00915	Carbonic anhydrase 1 (CAH1_HUMAN)	0											P01040	Cystatin-A (CYTA_HUMAN)	0.232847
		Q96FE7	Phosphoinositide-3-kinase-interacting protein 1 (P3IP1_HUMAN)	0											P01743	Ig heavy chain V-I region HG3 (HV102_HUMAN)	0.29155
		Q7Z4N2	Transient receptor potential cation channel subfamily M member 1 (TRPM1_HUMAN)	0											P01765	Ig heavy chain V-III region TIL (HV304_HUMAN)	0.258925
		Q9P2D1	Chromodomain-helicase-DNA-binding protein 7 (CHD7_HUMAN)	0											P83593	Ig kappa chain V-IV region STH (Fragment) (KV405_HUMAN)	0.389495
		Q7Z3B1	Neuronal growth regulator 1 (NEGR1_HUMAN)	0											P07585	Decorin (PGS2_HUMAN)	0.0608184
		P05109	Protein S100-A8 (S10A8_HUMAN)	0											P08253	72 kDa type IV collagenase (MMP2_HUMAN)	0.0349643
		A6NGN9	IgLON family member 5 (IGLO5_HUMAN)	0											P09603	Macrophage colony-stimulating factor 1 (CSF1_HUMAN)	0.0577676
		P08758	Annexin A5 (ANXA5_HUMAN)	0											P14543	Nidogen-1 (NID1_HUMAN)	0.025068
		Q5QJE6	Deoxynucleotidyltransferase terminal-interacting protein 2 (TDIF2_HUMAN)	0											P14625	Endoplasmin (ENPL_HUMAN)	0.0205859
		Q9NSD9	Phenylalanine--tRNA ligase beta subunit (SYFB_HUMAN)	0											P22792	Carboxypeptidase N subunit 2 (CPN2_HUMAN)	0.0826367
		Q96NN9	Apoptosis-inducing factor 3 (AIFM3_HUMAN)	0											P42785	Lysosomal Pro-X carboxypeptidase (PCP_HUMAN)	0.0624678
		Q9Y6F1	Poly [ADP-ribose] polymerase 3 (PARP3_HUMAN)	0.0391223											P45877	Peptidyl-prolyl cis-trans isomerase C (PPIC_HUMAN)	0.115884
		Q86UX2	Inter-alpha-trypsin inhibitor heavy chain H5 (ITIH5_HUMAN)	0											P47929	Galectin-7 (LEG7_HUMAN)	0.165914
		Q9NT99	Leucine-rich repeat-containing protein 4B (LRC4B_HUMAN)	0											Q15517	Corneodesmosin (CDSN_HUMAN)	0.115884
															Q24JP5	Transmembrane protein 132A (T132A_HUMAN)	0.0259144
															Q6ZMI3	Gliomedin (GLDN_HUMAN)	0.0419746
															Q8TAG5	V-set and transmembrane domain-containing protein 2A (VTM2A_HUMAN)	0.105295
															Q92752	Tenascin-R (TENR_HUMAN)	0.024022
															Q9UBR2	Cathepsin Z (CATZ_HUMAN)	0.089023
															P19022	Cadherin-2 (CADH2_HUMAN)	0.138513
															P08697	Alpha-2-antiplasmin (A2AP_HUMAN)	0.140625
															P17900	Ganglioside GM2 activator (SAP3_HUMAN)	0.389495
															Q6UXS9	Inactive caspase-12 (CASPC_HUMAN)	0.0797752
															Q96M20	Cyclic nucleotide-binding domain-containing protein 2 (CNBD2_HUMAN)	0.0288349
															P05546	Heparin cofactor 2 (HEP2_HUMAN)	0.0435626
															P42261	Glutamate receptor 1 (GRIA1_HUMAN)	0.0247981
															P01033	Metalloproteinase inhibitor 1 (TIMP1_HUMAN)	0.128838
															P15924	Desmoplakin (DESP_HUMAN)	0.00514142
															Q8WXD2	Secretogranin-3 (SCG3_HUMAN)	0
															O75882	Attractin (ATRN_HUMAN)	0.0188965
															P09486	SPARC (SPRC_HUMAN)	0
															P07998	Ribonuclease pancreatic (RNAS1_HUMAN)	0.128838
															Q15904	V-type proton ATPase subunit S1 (VAS1_HUMAN)	0.0746078
															P78324	Tyrosine-protein phosphatase non-receptor type substrate 1 (SHPS1_HUMAN)	0.277565
															P00505	Aspartate aminotransferase, mitochondrial (AATM_HUMAN)	0.0513302
															P01763	Ig heavy chain V-III region WEA (HV302_HUMAN)	0.29155
															P01891	HLA class I histocompatibility antigen, A-68 alpha chain (1A68_HUMAN)	0.0642092
															Q96S96	Phosphatidylethanolamine-binding protein 4 (PEBP4_HUMAN)	0.0964782
															P35542	Serum amyloid A-4 protein (SAA4_HUMAN)	0.145048
															P32004	Neural cell adhesion molecule L1 (L1CAM_HUMAN)	0
															P01889	HLA class I histocompatibility antigen, B-7 alpha chain (1B07_HUMAN)	0.0642092
															P0DJI8	Serum amyloid A-1 protein (SAA1_HUMAN)	0.178769
															Q9NQ79	Cartilage acidic protein 1 (CRAC1_HUMAN)	0
															Q04726	Transducin-like enhancer protein 3 (TLE3_HUMAN)	0.0344414
															Q9BY67	Cell adhesion molecule 1 (CADM1_HUMAN)	0.0746078

## Sheet: Infiltration
		CSF(408)			Common (221)					Exclusives CSF-LM (184)					CSF+LM (268)					Exclusives CSF+LM (46)
	ACCESS	PROTEIN DESCRIPTION	emPAI		ACCESS	PROTEIN DESCRIPTION	emPAI			ACCESS	PROTEIN DESCRIPTION	emPAI			ACCESS	PROTEIN DESCRIPTION	emPAI		ACCESS	PROTEIN DESCRIPTION	emPAI
	P01024	Complement C3 (CO3_HUMAN)	1.24421		A6NGN9	IgLON family member 5 (IGLO5_HUMAN)	0.0857111			O00233	26S proteasome non-ATPase regulatory subunit 9 (PSMD9_HUMAN)			1	P01024	Complement C3 (CO3_HUMAN)	1.24421		O75144	ICOS ligand (ICOSL_HUMAN)	0
	P02768	Serum albumin (ALBU_HUMAN)	7.2155		B9A064	Immunoglobulin lambda-like polypeptide 5 (IGLL5_HUMAN)	0.832981			O00391	Sulfhydryl oxidase 1 (QSOX1_HUMAN)			2	P02768	Serum albumin (ALBU_HUMAN)	5.94166		O76009	Keratin, type I cuticular Ha3-I (KT33A_HUMAN)	0
	P0C0L5	Complement C4-B (CO4B_HUMAN)	0.916399		O00533	Neural cell adhesion molecule L1-like protein (NCHL1_HUMAN)	0.0608184			O00462	Beta-mannosidase (MANBA_HUMAN)			3	P02787	Serotransferrin (TRFE_HUMAN)	2.2087		O95678	Keratin, type II cytoskeletal 75 (K2C75_HUMAN)	0.190577
	P0C0L4	Complement C4-A (CO4A_HUMAN)	0.873817		O14498	Immunoglobulin superfamily containing leucine-rich repeat protein (ISLR_HUMAN)	0.649648			O00584	Ribonuclease T2 (RNT2_HUMAN)			4	P0C0L5	Complement C4-B (CO4B_HUMAN)	0.477378		P01614	Ig kappa chain V-II region Cum (KV201_HUMAN)	0.29155
	P02787	Serotransferrin (TRFE_HUMAN)	3.17112		O14791	Apolipoprotein L1 (APOL1_HUMAN)	0.053725			O14594	Neurocan core protein (NCAN_HUMAN)			5	P0C0L4	Complement C4-A (CO4A_HUMAN)	0.461412		P01768	Ig heavy chain V-III region CAM (HV307_HUMAN)	0.467799
	P01009	Alpha-1-antitrypsin (A1AT_HUMAN)	5.95193		O15240	Neurosecretory protein VGF (VGF_HUMAN)	0.152228			O14773	Tripeptidyl-peptidase 1 (TPP1_HUMAN)			6	P04264	Keratin, type II cytoskeletal 1 (K2C1_HUMAN)	1.69631		P01773	Ig heavy chain V-III region BUR (HV312_HUMAN)	0.232847
	P04264	Keratin, type II cytoskeletal 1 (K2C1_HUMAN)	1.79353		O15394	Neural cell adhesion molecule 2 (NCAM2_HUMAN)	0.0519086			O43493	Trans-Golgi network integral membrane protein 2 (TGON2_HUMAN)			7	P01009	Alpha-1-antitrypsin (A1AT_HUMAN)	4.13483		P02741	C-reactive protein (CRP_HUMAN)	0
	P35908	Keratin, type II cytoskeletal 2 epidermal (K22E_HUMAN)	1.60246		O43291	Kunitz-type protease inhibitor 2 (SPIT2_HUMAN)	0.0771051			O60241	Adhesion G protein-coupled receptor B2 (AGRB2_HUMAN)			8	P01011	Alpha-1-antichymotrypsin (AACT_HUMAN)	2.44021		P04003	C4b-binding protein alpha chain (C4BPA_HUMAN)	0.0412233
	P01023	Alpha-2-macroglobulin (A2MG_HUMAN)	0.584893		O43505	Beta-1,4-glucuronyltransferase 1 (B4GA1_HUMAN)	0.400688			O60888	Protein CutA (CUTA_HUMAN)			9	P01008	Antithrombin-III (ANT3_HUMAN)	1.47091		P04083	Annexin A1 (ANXA1_HUMAN)	0.0481131
	P02647	Apolipoprotein A-I (APOA1_HUMAN)	2.35982		O94919	Endonuclease domain-containing 1 protein (ENDD1_HUMAN)	0.221677			O75223	Gamma-glutamylcyclotransferase (GGCT_HUMAN)			10	P13645	Keratin, type I cytoskeletal 10 (K1C10_HUMAN)	0.985511		P04206	Ig kappa chain V-III region GOL (KV307_HUMAN)	0.995262
	P13645	Keratin, type I cytoskeletal 10 (K1C10_HUMAN)	2.40341		O94985	Calsyntenin-1 (CSTN1_HUMAN)	0.0846612			O75326	Semaphorin-7A (SEM7A_HUMAN)			11	P02671	Fibrinogen alpha chain (FIBA_HUMAN)	0.399805		P04745	Alpha-amylase 1 (AMY1_HUMAN)	0.0471285
	P02751	Fibronectin (FINC_HUMAN)	0.245964		O95502	Neuronal pentraxin receptor (NPTXR_HUMAN)	0.30701			O75787	Renin receptor (RENR_HUMAN)			12	P02647	Apolipoprotein A-I (APOA1_HUMAN)	1.33572		P07355	Annexin A2 (ANXA2_HUMAN)	0.0452755
	P02649	Apolipoprotein E (APOE_HUMAN)	1.79775		P00441	Superoxide dismutase [Cu-Zn] (SODC_HUMAN)	0.359356			O75874	Isocitrate dehydrogenase [NADP] cytoplasmic (IDHC_HUMAN)			13	P02649	Apolipoprotein E (APOE_HUMAN)	1.66399		P08493	Matrix Gla protein (MGP_HUMAN)	0.145048
	P06727	Apolipoprotein A-IV (APOA4_HUMAN)	1.09293		P00450	Ceruloplasmin (CERU_HUMAN)	0.281868			O94760	N(G),N(G)-dimethylarginine dimethylaminohydrolase 1 (DDAH1_HUMAN)			14	P02790	Hemopexin (HEMO_HUMAN)	1.08057		P08519	Apolipoprotein(a) (APOA_HUMAN)	0
	P02774	Vitamin D-binding protein (VTDB_HUMAN)	1.12611		P00734	Prothrombin (THRB_HUMAN)	0.187482			O94772	Lymphocyte antigen 6H (LY6H_HUMAN)			15	P00738	Haptoglobin (HPT_HUMAN)	1.32195		P08758	Annexin A5 (ANXA5_HUMAN)	0
	P02790	Hemopexin (HEMO_HUMAN)	1.08057		P00736	Complement C1r subcomponent (C1R_HUMAN)	0			O94856	Neurofascin (NFASC_HUMAN)			16	P35908	Keratin, type II cytoskeletal 2 epidermal (K22E_HUMAN)	0.7626		P0CG04	Ig lambda-1 chain C regions (LAC1_HUMAN)	1.15443
	Q9Y6R7	IgGFc-binding protein (FCGBP_HUMAN)	0.158133		P00738	Haptoglobin (HPT_HUMAN)	1.59797			P00338	L-lactate dehydrogenase A chain (LDHA_HUMAN)			17	P35527	Keratin, type I cytoskeletal 9 (K1C9_HUMAN)	0.659587		P13646	Keratin, type I cytoskeletal 13 (K1C13_HUMAN)	0.216484
	P13647	Keratin, type II cytoskeletal 5 (K2C5_HUMAN)	0.573873		P00747	Plasminogen (PLMN_HUMAN)	0.0846612			P00739	Haptoglobin-related protein (HPTR_HUMAN)			18	P13647	Keratin, type II cytoskeletal 5 (K2C5_HUMAN)	0.467799		P13796	Plastin-2 (PLSL_HUMAN)	0.0329624
	P35527	Keratin, type I cytoskeletal 9 (K1C9_HUMAN)	0.737801		P00751	Complement factor B (CFAB_HUMAN)	0.30701			P00746	Complement factor D (CFAD_HUMAN)			19	P01023	Alpha-2-macroglobulin (A2MG_HUMAN)	0.224616		P14625	Endoplasmin (ENPL_HUMAN)	0
	P01011	Alpha-1-antichymotrypsin (AACT_HUMAN)	1.07526		P00915	Carbonic anhydrase 1 (CAH1_HUMAN)	0.492496			P00748	Coagulation factor XII (FA12_HUMAN)			20	P01031	Complement C5 (CO5_HUMAN)	0.0722672		P18428	Lipopolysaccharide-binding protein (LBP_HUMAN)	0
	P00450	Ceruloplasmin (CERU_HUMAN)	0.281868		P01008	Antithrombin-III (ANT3_HUMAN)	1.01174			P00918	Carbonic anhydrase 2 (CAH2_HUMAN)			21	P06727	Apolipoprotein A-IV (APOA4_HUMAN)	0.13921		P19013	Keratin, type II cytoskeletal 4 (K2C4_HUMAN)	0.211528
	P10909	Clusterin (CLUS_HUMAN)	0.778279		P01009	Alpha-1-antitrypsin (A1AT_HUMAN)	5.95193			P01210	Proenkephalin-A (PENK_HUMAN)			22	P01860	Ig gamma-3 chain C region (IGHG3_HUMAN)	1.61016		P27797	Calreticulin (CALR_HUMAN)	0.053725
	P00738	Haptoglobin (HPT_HUMAN)	1.59797		P01011	Alpha-1-antichymotrypsin (AACT_HUMAN)	1.07526			P01344	Insulin-like growth factor II (IGF2_HUMAN)			23	P01857	Ig gamma-1 chain C region (IGHG1_HUMAN)	2.16228		P31151	Protein S100-A7 (S10A7_HUMAN)	0.178769
	P01008	Antithrombin-III (ANT3_HUMAN)	1.01174		P01019	Angiotensinogen (ANGT_HUMAN)	1.6827			P01601	Ig kappa chain V-ID region 16 (Fragment) (KV109_HUMAN)			24	P02774	Vitamin D-binding protein (VTDB_HUMAN)	0.743329		P80188	Neutrophil gelatinase-associated lipocalin (NGAL_HUMAN)	0.105295
	P06396	Gelsolin (GELS_HUMAN)	0.602578		P01023	Alpha-2-macroglobulin (A2MG_HUMAN)	0.584893			P01602	Ig heavy chain V-I region 5 (Fragment) (KV110_HUMAN)			25	P02679	Fibrinogen gamma chain (FIBG_HUMAN)	0.901384		Q06033	Inter-alpha-trypsin inhibitor heavy chain H3 (ITIH3_HUMAN)	0
	P01019	Angiotensinogen (ANGT_HUMAN)	1.6827		P01024	Complement C3 (CO3_HUMAN)	1.24421			P01609	Ig kappa chain V-I region Scw (KV117_HUMAN)			26	P02675	Fibrinogen beta chain (FIBB_HUMAN)	0.610262		Q07866	Kinesin light chain 1 (KLC1_HUMAN)	0.0281304
	P36955	Pigment epithelium-derived factor (PEDF_HUMAN)	1.48513		P01031	Complement C5 (CO5_HUMAN)	0.0722672			P01616	Ig kappa chain V-II region MIL (KV203_HUMAN)			27	Q9Y6R7	IgGFc-binding protein (FCGBP_HUMAN)	0.0971562		Q15075	Early endosome antigen 1 (EEA1_HUMAN)	0.0104734
	P01857	Ig gamma-1 chain C region (IGHG1_HUMAN)	2.98107		P01033	Metalloproteinase inhibitor 1 (TIMP1_HUMAN)	0.128838			P01617	Ig kappa chain V-II region TEW (KV204_HUMAN)			28	Q96KN2	Beta-Ala-His dipeptidase (CNDP1_HUMAN)	0.615598		Q5QJE6	Deoxynucleotidyltransferase terminal-interacting protein 2 (TDIF2_HUMAN)	0
	P00751	Complement factor B (CFAB_HUMAN)	0.30701		P01034	Cystatin-C (CYTC_HUMAN)	2.98107			P01619	Ig kappa chain V-III region B6 (KV301_HUMAN)			29	P13646	Keratin, type I cytoskeletal 13 (K1C13_HUMAN)	0.216484		Q7Z4N2	Transient receptor potential cation channel subfamily M member 1 (TRPM1_HUMAN)	0
	Q96KN2	Beta-Ala-His dipeptidase (CNDP1_HUMAN)	0.865664		P01040	Cystatin-A (CYTA_HUMAN)	0.232847			P01620	Ig kappa chain V-III region SIE (KV302_HUMAN)			30	P19013	Keratin, type II cytoskeletal 4 (K2C4_HUMAN)	0.211528		Q7Z7M0	Multiple epidermal growth factor-like domains protein 8 (MEGF8_HUMAN)	0
	P01859	Ig gamma-2 chain C region (IGHG2_HUMAN)	2.72759		P01042	Kininogen-1 (KNG1_HUMAN)	0.263134			P01621	Ig kappa chain V-III region NG9 (Fragment) (KV303_HUMAN)			31	P01859	Ig gamma-2 chain C region (IGHG2_HUMAN)	1.6827		Q8TEU8	WAP, Kazal, immunoglobulin, Kunitz and NTR domain-containing protein 2 (WFKN2_HUMAN)	0
	P01860	Ig gamma-3 chain C region (IGHG3_HUMAN)	2.16228		P01596	Ig kappa chain V-I region CAR (KV104_HUMAN)	0.778279			P01624	Ig kappa chain V-III region POM (KV306_HUMAN)			32	P01019	Angiotensinogen (ANGT_HUMAN)	1.35195		Q92736	Ryanodine receptor 2 (RYR2_HUMAN)	0
	Q12860	Contactin-1 (CNTN1_HUMAN)	0.333521		P01605	Ig kappa chain V-I region Lay (KV113_HUMAN)	0.467799			P01764	Ig heavy chain V-III region 23 (HV303_HUMAN)			33	P00450	Ceruloplasmin (CERU_HUMAN)	0.19793		Q96DA0	Zymogen granule protein 16 homolog B (ZG16B_HUMAN)	0.165914
	P08603	Complement factor H (CFAH_HUMAN)	0.200508		P01610	Ig kappa chain V-I region WEA (KV118_HUMAN)	1.37137			P01767	Ig heavy chain V-III region BUT (HV306_HUMAN)			34	P02538	Keratin, type II cytoskeletal 6A (K2C6A_HUMAN)	0.276617		Q96NN9	Apoptosis-inducing factor 3 (AIFM3_HUMAN)	0
	P02671	Fibrinogen alpha chain (FIBA_HUMAN)	0.262187		P01611	Ig kappa chain V-I region Wes (KV119_HUMAN)	0.930698			P01770	Ig heavy chain V-III region NIE (HV309_HUMAN)			35	P02748	Complement component C9 (CO9_HUMAN)	0.316446		Q9BQG2	Peroxisomal NADH pyrophosphatase NUDT12 (NUD12_HUMAN)	0.0444026
	P02538	Keratin, type II cytoskeletal 6A (K2C6A_HUMAN)	0.467799		P01612	Ig kappa chain V-I region Mev (KV120_HUMAN)	0.389495			P01775	Ig heavy chain V-III region LAY (HV314_HUMAN)			36	P25311	Zinc-alpha-2-glycoprotein (ZA2G_HUMAN)	0.321941		Q9BTY2	Plasma alpha-L-fucosidase (FUCO2_HUMAN)	0.0592537
	Q14624	Inter-alpha-trypsin inhibitor heavy chain H4 (ITIH4_HUMAN)	0.442417		P01613	Ig kappa chain V-I region Ni (KV121_HUMAN)	1.6827			P01780	Ig heavy chain V-III region JON (HV319_HUMAN)			37	P08603	Complement factor H (CFAH_HUMAN)	0.0563541		Q9BYH1	Seizure 6-like protein (SE6L1_HUMAN)	0
	P07339	Cathepsin D (CATD_HUMAN)	0.692667		P01625	Ig kappa chain V-IV region Len (KV402_HUMAN)	2.16228			P02745	Complement C1q subcomponent subunit A (C1QA_HUMAN)			38	P01861	Ig gamma-4 chain C region (IGHG4_HUMAN)	1.47091		Q9H6N6	Putative uncharacterized protein MYH16 (MYH16_HUMAN)	0
	P23142	Fibulin-1 (FBLN1_HUMAN)	0.279802		P01700	Ig lambda chain V-I region HA (LV102_HUMAN)	0.333521			P03952	Plasma kallikrein (KLKB1_HUMAN)			39	P36955	Pigment epithelium-derived factor (PEDF_HUMAN)	0.708276		Q9NRD5	PRKCA-binding protein (PICK1_HUMAN)	0.0452755
	P01031	Complement C5 (CO5_HUMAN)	0.0722672		P01714	Ig lambda chain V-III region SH (LV301_HUMAN)	0.389495			P04066	Tissue alpha-L-fucosidase (FUCO_HUMAN)			40	P01042	Kininogen-1 (KNG1_HUMAN)	0.443512		Q9NSD9	Phenylalanine--tRNA ligase beta subunit (SYFB_HUMAN)	0
	P68871	Hemoglobin subunit beta (HBB_HUMAN)	6.19686		P01717	Ig lambda chain V-IV region Hil (LV403_HUMAN)	0.584893			P04075	Fructose-bisphosphate aldolase A (ALDOA_HUMAN)			41	P01876	Ig alpha-1 chain C region (IGHA1_HUMAN)	1.56502		Q9NZP8	Complement C1r subcomponent-like protein (C1RL_HUMAN)	0.0624678
	P02533	Keratin, type I cytoskeletal 14 (K1C14_HUMAN)	0.668101		P01743	Ig heavy chain V-I region HG3 (HV102_HUMAN)	0.668101			P04114	Apolipoprotein B-100 (APOB_HUMAN)			42	P10909	Clusterin (CLUS_HUMAN)	0.333521		Q9P2D1	Chromodomain-helicase-DNA-binding protein 7 (CHD7_HUMAN)	0
	P05155	Plasma protease C1 inhibitor (IC1_HUMAN)	0.378907		P01763	Ig heavy chain V-III region WEA (HV302_HUMAN)	0.668101			P04179	Superoxide dismutase [Mn], mitochondrial (SODM_HUMAN)			43	P02533	Keratin, type I cytoskeletal 14 (K1C14_HUMAN)	0.347813		Q9UK55	Protein Z-dependent protease inhibitor (ZPI_HUMAN)	0.0452755
	P25311	Zinc-alpha-2-glycoprotein (ZA2G_HUMAN)	1.00923		P01765	Ig heavy chain V-III region TIL (HV304_HUMAN)	0.258925			P04207	Ig kappa chain V-III region CLL (KV308_HUMAN)			44	P08779	Keratin, type I cytoskeletal 16 (K1C16_HUMAN)	0.39905		Q9Y2F5	Little elongation complex subunit 1 (ICE1_HUMAN)	0.0101057
	P02679	Fibrinogen gamma chain (FIBG_HUMAN)	0.619207		P01766	Ig heavy chain V-III region BRO (HV305_HUMAN)	0.29155			P04211	Ig lambda chain V region 4A (LV001_HUMAN)			45	Q9UBP4	Dickkopf-related protein 3 (DKK3_HUMAN)	1.61016		Q9Y2K9	Syntaxin-binding protein 5-like (STB5L_HUMAN)	0.0207716
	P02675	Fibrinogen beta chain (FIBB_HUMAN)	0.373824		P01781	Ig heavy chain V-III region GAL (HV320_HUMAN)	1.31013			P04278	Sex hormone-binding globulin (SHBG_HUMAN)			46	P04217	Alpha-1B-glycoprotein (A1BG_HUMAN)	0.567191		Q9Y6F1	Poly [ADP-ribose] polymerase 3 (PARP3_HUMAN)	0.0391223
	P36222	Chitinase-3-like protein 1 (CH3L1_HUMAN)	0.883649		P01825	Ig heavy chain V-II region NEWM (HV207_HUMAN)	0.389495			P04406	Glyceraldehyde-3-phosphate dehydrogenase (G3P_HUMAN)			47	P00751	Complement factor B (CFAB_HUMAN)	0.143246
	P01861	Ig gamma-4 chain C region (IGHG4_HUMAN)	1.91263		P01834	Ig kappa chain C region (IGKC_HUMAN)	2.16228			P05937	Calbindin (CALB1_HUMAN)			48	P09871	Complement C1s subcomponent (C1S_HUMAN)	0.162984
	P02042	Hemoglobin subunit delta (HBD_HUMAN)	3.64159		P01857	Ig gamma-1 chain C region (IGHG1_HUMAN)	2.98107			P06318	Ig lambda chain V-VI region WLT (LV604_HUMAN)			49	Q92823	Neuronal cell adhesion molecule (NRCAM_HUMAN)	0.0602877
	P05090	Apolipoprotein D (APOD_HUMAN)	2.98107		P01859	Ig gamma-2 chain C region (IGHG2_HUMAN)	2.72759			P06331	Ig heavy chain V-II region ARH-77 (HV209_HUMAN)			50	P36222	Chitinase-3-like protein 1 (CH3L1_HUMAN)	0.678804
	P01876	Ig alpha-1 chain C region (IGHA1_HUMAN)	1.56502		P01860	Ig gamma-3 chain C region (IGHG3_HUMAN)	2.16228			P06702	Protein S100-A9 (S10A9_HUMAN)			51	P05090	Apolipoprotein D (APOD_HUMAN)	2.98107
	P51693	Amyloid-like protein 1 (APLP1_HUMAN)	0.149757		P01861	Ig gamma-4 chain C region (IGHG4_HUMAN)	1.91263			P06733	Alpha-enolase (ENOA_HUMAN)			52	P43652	Afamin (AFAM_HUMAN)	0.170828
	P01042	Kininogen-1 (KNG1_HUMAN)	0.263134		P01871	Ig mu chain C region (IGHM_HUMAN)	0.199354			P07093	Glia-derived nexin (GDN_HUMAN)			53	P02751	Fibronectin (FINC_HUMAN)	0.0262093
	Q92520	Protein FAM3C (FAM3C_HUMAN)	1.34623		P01876	Ig alpha-1 chain C region (IGHA1_HUMAN)	1.56502			P07585	Decorin (PGS2_HUMAN)			54	P01877	Ig alpha-2 chain C region (IGHA2_HUMAN)	0.930698
	P01034	Cystatin-C (CYTC_HUMAN)	2.98107		P01877	Ig alpha-2 chain C region (IGHA2_HUMAN)	1.15443			P07686	Beta-hexosaminidase subunit beta (HEXB_HUMAN)			55	P00734	Prothrombin (THRB_HUMAN)	0.187482
	P08779	Keratin, type I cytoskeletal 16 (K1C16_HUMAN)	0.615598		P02042	Hemoglobin subunit delta (HBD_HUMAN)	3.64159			P07737	Profilin-1 (PROF1_HUMAN)			56	P05546	Heparin cofactor 2 (HEP2_HUMAN)	0.136464
	P05067	Amyloid beta A4 protein (A4_HUMAN)	0.202264		P02533	Keratin, type I cytoskeletal 14 (K1C14_HUMAN)	0.668101			P07858	Cathepsin B (CATB_HUMAN)			57	P05543	Thyroxine-binding globulin (THBG_HUMAN)	0.333521
	P07195	L-lactate dehydrogenase B chain (LDHB_HUMAN)	0.719072		P02538	Keratin, type II cytoskeletal 6A (K2C6A_HUMAN)	0.467799			P07998	Ribonuclease pancreatic (RNAS1_HUMAN)			58	P41222	Prostaglandin-H2 D-isomerase (PTGDS_HUMAN)	1.44844
	Q15113	Procollagen C-endopeptidase enhancer 1 (PCOC1_HUMAN)	0.778279		P02647	Apolipoprotein A-I (APOA1_HUMAN)	2.35982			P08670	Vimentin (VIME_HUMAN)			59	P02763	Alpha-1-acid glycoprotein 1 (A1AG1_HUMAN)	1.6827
	P02766	Transthyretin (TTHY_HUMAN)	6.01704		P02649	Apolipoprotein E (APOE_HUMAN)	1.79775			P09104	Gamma-enolase (ENOG_HUMAN)			60	P02766	Transthyretin (TTHY_HUMAN)	3.92388
	P41222	Prostaglandin-H2 D-isomerase (PTGDS_HUMAN)	2.59381		P02652	Apolipoprotein A-II (APOA2_HUMAN)	1.61016			P09382	Galectin-1 (LEG1_HUMAN)			61	P02760	Protein AMBP (AMBP_HUMAN)	0.452654
	P19652	Alpha-1-acid glycoprotein 2 (A1AG2_HUMAN)	1.31013		P02656	Apolipoprotein C-III (APOC3_HUMAN)	0.29155			P09417	Dihydropteridine reductase (DHPR_HUMAN)			62	P04004	Vitronectin (VTNC_HUMAN)	0.419626
	P08571	Monocyte differentiation antigen CD14 (CD14_HUMAN)	0.711328		P02671	Fibrinogen alpha chain (FIBA_HUMAN)	0.262187			P09486	SPARC (SPRC_HUMAN)			63	P23142	Fibulin-1 (FBLN1_HUMAN)	0.178769
	O43505	Beta-1,4-glucuronyltransferase 1 (B4GA1_HUMAN)	0.400688		P02675	Fibrinogen beta chain (FIBB_HUMAN)	0.373824			P09668	Pro-cathepsin H (CATH_HUMAN)			64	P19652	Alpha-1-acid glycoprotein 2 (A1AG2_HUMAN)	0.687612
	Q12805	EGF-containing fibulin-like extracellular matrix protein 1 (FBLN3_HUMAN)	0.750827		P02679	Fibrinogen gamma chain (FIBG_HUMAN)	0.619207			P09972	Fructose-bisphosphate aldolase C (ALDOC_HUMAN)			65	P04196	Histidine-rich glycoprotein (HRG_HUMAN)	0.211528
	Q13822	Ectonucleotide pyrophosphatase/phosphodiesterase family member 2 (ENPP2_HUMAN)	0.134867		P02743	Serum amyloid P-component (SAMP_HUMAN)	0.668101			P0CG47	Polyubiquitin-B (UBB_HUMAN)			66	P06396	Gelsolin (GELS_HUMAN)	0.181107
	P05546	Heparin cofactor 2 (HEP2_HUMAN)	0.185971		P02746	Complement C1q subcomponent subunit B (C1QB_HUMAN)	0.467799			P10412	Histone H1.4 (H14_HUMAN)			67	O95678	Keratin, type II cytoskeletal 75 (K2C75_HUMAN)	0.190577
	Q16270	Insulin-like growth factor-binding protein 7 (IBP7_HUMAN)	0.467799		P02747	Complement C1q subcomponent subunit C (C1QC_HUMAN)	0.623777			P11021	78 kDa glucose-regulated protein (GRP78_HUMAN)			68	P05155	Plasma protease C1 inhibitor (IC1_HUMAN)	0.238863
	P05154	Plasma serine protease inhibitor (IPSP_HUMAN)	0.30701		P02748	Complement component C9 (CO9_HUMAN)	0.229001			P11362	Fibroblast growth factor receptor 1 (FGFR1_HUMAN)			69	P08571	Monocyte differentiation antigen CD14 (CD14_HUMAN)	0.359356
	P20774	Mimecan (MIME_HUMAN)	0.467799		P02749	Beta-2-glycoprotein 1 (APOH_HUMAN)	0.501311			P12109	Collagen alpha-1(VI) chain (CO6A1_HUMAN)			70	P07339	Cathepsin D (CATD_HUMAN)	0.218188
	P12259	Coagulation factor V (FA5_HUMAN)	0.0341014		P02750	Leucine-rich alpha-2-glycoprotein (A2GL_HUMAN)	0.487352			P12111	Collagen alpha-3(VI) chain (CO6A3_HUMAN)			71	Q12805	EGF-containing fibulin-like extracellular matrix protein 1 (FBLN3_HUMAN)	0.132541
	P01877	Ig alpha-2 chain C region (IGHA2_HUMAN)	1.15443		P02751	Fibronectin (FINC_HUMAN)	0.245964			P12259	Coagulation factor V (FA5_HUMAN)			72	P08697	Alpha-2-antiplasmin (A2AP_HUMAN)	0.140625
	Q14515	SPARC-like protein 1 (SPRL1_HUMAN)	0.276617		P02753	Retinol-binding protein 4 (RET4_HUMAN)	0.425103			P13473	Lysosome-associated membrane glycoprotein 2 (LAMP2_HUMAN)			73	P07195	L-lactate dehydrogenase B chain (LDHB_HUMAN)	0.311134
	Q92823	Neuronal cell adhesion molecule (NRCAM_HUMAN)	0.146363		P02760	Protein AMBP (AMBP_HUMAN)	0.645191			P13521	Secretogranin-2 (SCG2_HUMAN)			74	P68871	Hemoglobin subunit beta (HBB_HUMAN)	1.27585
	P04004	Vitronectin (VTNC_HUMAN)	0.492496		P02763	Alpha-1-acid glycoprotein 1 (A1AG1_HUMAN)	1.6827			P13611	Versican core protein (CSPG2_HUMAN)			75	P02750	Leucine-rich alpha-2-glycoprotein (A2GL_HUMAN)	0.373824
	P04196	Histidine-rich glycoprotein (HRG_HUMAN)	0.333521		P02765	Alpha-2-HS-glycoprotein (FETUA_HUMAN)	0.389495			P13671	Complement component C6 (CO6_HUMAN)			76	O43505	Beta-1,4-glucuronyltransferase 1 (B4GA1_HUMAN)	0.251875
	P00747	Plasminogen (PLMN_HUMAN)	0.0846612		P02766	Transthyretin (TTHY_HUMAN)	6.01704			P13987	CD59 glycoprotein (CD59_HUMAN)			77	P08185	Corticosteroid-binding globulin (CBG_HUMAN)	0.557068
	Q92876	Kallikrein-6 (KLK6_HUMAN)	0.778279		P02768	Serum albumin (ALBU_HUMAN)	7.2155			P14314	Glucosidase 2 subunit beta (GLU2B_HUMAN)			78	P01871	Ig mu chain C region (IGHM_HUMAN)	0.199354
	P60709	Actin, cytoplasmic 1 (ACTB_HUMAN)	0.467799		P02774	Vitamin D-binding protein (VTDB_HUMAN)	1.12611			P14543	Nidogen-1 (NID1_HUMAN)			79	P13591	Neural cell adhesion molecule 1 (NCAM1_HUMAN)	0.0938582
	P13591	Neural cell adhesion molecule 1 (NCAM1_HUMAN)	0.127063		P02787	Serotransferrin (TRFE_HUMAN)	3.17112			P15259	Phosphoglycerate mutase 2 (PGAM2_HUMAN)			80	Q12860	Contactin-1 (CNTN1_HUMAN)	0.0491397
	P55058	Phospholipid transfer protein (PLTP_HUMAN)	0.350314		P02790	Hemopexin (HEMO_HUMAN)	1.08057			P15291	Beta-1,4-galactosyltransferase 1 (B4GT1_HUMAN)			81	Q14624	Inter-alpha-trypsin inhibitor heavy chain H4 (ITIH4_HUMAN)	0.0816603
	P10643	Complement component C7 (CO7_HUMAN)	0.178769		P04004	Vitronectin (VTNC_HUMAN)	0.492496			P15814	Immunoglobulin lambda-like polypeptide 1 (IGLL1_HUMAN)			82	Q16610	Extracellular matrix protein 1 (ECM1_HUMAN)	0.0471285
	P02753	Retinol-binding protein 4 (RET4_HUMAN)	0.425103		P04156	Major prion protein (PRIO_HUMAN)	0.584893			P16035	Metalloproteinase inhibitor 2 (TIMP2_HUMAN)			83	O00533	Neural cell adhesion molecule L1-like protein (NCHL1_HUMAN)	0.0198751
	P06681	Complement C2 (CO2_HUMAN)	0.136464		P04180	Phosphatidylcholine-sterol acyltransferase (LCAT_HUMAN)	0.178769			P16070	CD44 antigen (CD44_HUMAN)			84	P54289	Voltage-dependent calcium channel subunit alpha-2/delta-1 (CA2D1_HUMAN)	0.0217527
	Q14118	Dystroglycan (DAG1_HUMAN)	0.276093		P04196	Histidine-rich glycoprotein (HRG_HUMAN)	0.333521			P17900	Ganglioside GM2 activator (SAP3_HUMAN)			85	P02753	Retinol-binding protein 4 (RET4_HUMAN)	0.557068
	Q8WXD2	Secretogranin-3 (SCG3_HUMAN)	0.113974		P04216	Thy-1 membrane glycoprotein (THY1_HUMAN)	0.359356			P19021	Peptidyl-glycine alpha-amidating monooxygenase (AMD_HUMAN)			86	P51884	Lumican (LUM_HUMAN)	0.311134
	P78509	Reelin (RELN_HUMAN)	0.0183689		P04217	Alpha-1B-glycoprotein (A1BG_HUMAN)	0.324193			P19827	Inter-alpha-trypsin inhibitor heavy chain H1 (ITIH1_HUMAN)			87	P55058	Phospholipid transfer protein (PLTP_HUMAN)	0.284386
	P02763	Alpha-1-acid glycoprotein 1 (A1AG1_HUMAN)	1.6827		P04264	Keratin, type II cytoskeletal 1 (K2C1_HUMAN)	1.79353			P20933	N(4)-(beta-N-acetylglucosaminyl)-L-asparaginase (ASPG_HUMAN)			88	P05067	Amyloid beta A4 protein (A4_HUMAN)	0.0633266
	P69905	Hemoglobin subunit alpha (HBA_HUMAN)	2.45511		P04430	Ig kappa chain V-I region BAN (KV122_HUMAN)	0.467799			P22692	Insulin-like growth factor-binding protein 4 (IBP4_HUMAN)			89	P60709	Actin, cytoplasmic 1 (ACTB_HUMAN)	0.211528
	Q9UBP4	Dickkopf-related protein 3 (DKK3_HUMAN)	1.15443		P04433	Ig kappa chain V-III region VG (Fragment) (KV309_HUMAN)	1.15443			P22792	Carboxypeptidase N subunit 2 (CPN2_HUMAN)			90	P05452	Tetranectin (TETN_HUMAN)	0.389495
	P02750	Leucine-rich alpha-2-glycoprotein (A2GL_HUMAN)	0.487352		P04434	Ig kappa chain V-III region VH (Fragment) (KV310_HUMAN)	0.467799			P23471	Receptor-type tyrosine-protein phosphatase zeta (PTPRZ_HUMAN)			91	P10643	Complement component C7 (CO7_HUMAN)	0.0277909
	P02760	Protein AMBP (AMBP_HUMAN)	0.645191		P05060	Secretogranin-1 (SCG1_HUMAN)	0.178769			P23515	Oligodendrocyte-myelin glycoprotein (OMGP_HUMAN)			92	P29622	Kallistatin (KAIN_HUMAN)	0.183507
	P27169	Serum paraoxonase/arylesterase 1 (PON1_HUMAN)	0.701254		P05067	Amyloid beta A4 protein (A4_HUMAN)	0.202264			P25774	Cathepsin S (CATS_HUMAN)			93	Q96PD5	N-acetylmuramoyl-L-alanine amidase (PGRP2_HUMAN)	0.105295
	O00533	Neural cell adhesion molecule L1-like protein (NCHL1_HUMAN)	0.0608184		P05090	Apolipoprotein D (APOD_HUMAN)	2.98107			P25789	Proteasome subunit alpha type-4 (PSA4_HUMAN)			94	P02743	Serum amyloid P-component (SAMP_HUMAN)	0.467799
	P19021	Peptidyl-glycine alpha-amidating monooxygenase (AMD_HUMAN)	0.102943		P05109	Protein S100-A8 (S10A8_HUMAN)	0.178769			P30041	Peroxiredoxin-6 (PRDX6_HUMAN)			95	P05060	Secretogranin-1 (SCG1_HUMAN)	0.0730309
	Q07954	Prolow-density lipoprotein receptor-related protein 1 (LRP1_HUMAN)	0.00536921		P05154	Plasma serine protease inhibitor (IPSP_HUMAN)	0.30701			P30043	Flavin reductase (NADPH) (BLVRB_HUMAN)			96	P20774	Mimecan (MIME_HUMAN)	0.0660505
	P04217	Alpha-1B-glycoprotein (A1BG_HUMAN)	0.324193		P05155	Plasma protease C1 inhibitor (IC1_HUMAN)	0.378907			P31944	Caspase-14 (CASPE_HUMAN)			97	Q96IY4	Carboxypeptidase B2 (CBPB2_HUMAN)	0.0577676
	P51884	Lumican (LUM_HUMAN)	0.501311		P05156	Complement factor I (CFAI_HUMAN)	0.145048			P31946	14-3-3 protein beta/alpha (1433B_HUMAN)			98	P01834	Ig kappa chain C region (IGKC_HUMAN)	2.16228
	P05452	Tetranectin (TETN_HUMAN)	0.930698		P05452	Tetranectin (TETN_HUMAN)	0.930698			P32004	Neural cell adhesion molecule L1 (L1CAM_HUMAN)			99	P0CG05	Ig lambda-2 chain C regions (LAC2_HUMAN)	2.59381
	P29622	Kallistatin (KAIN_HUMAN)	0.324193		P05543	Thyroxine-binding globulin (THBG_HUMAN)	0.0746078			P32119	Peroxiredoxin-2 (PRDX2_HUMAN)			100	P10451	Osteopontin (OSTP_HUMAN)	0.389495
	P00734	Prothrombin (THRB_HUMAN)	0.187482		P05546	Heparin cofactor 2 (HEP2_HUMAN)	0.185971			P35237	Serpin B6 (SPB6_HUMAN)			101	P05156	Complement factor I (CFAI_HUMAN)	0.106924
	P08697	Alpha-2-antiplasmin (A2AP_HUMAN)	0.218188		P06396	Gelsolin (GELS_HUMAN)	0.602578			P36980	Complement factor H-related protein 2 (FHR2_HUMAN)			102	P00736	Complement C1r subcomponent (C1R_HUMAN)	0.0349643
	P09871	Complement C1s subcomponent (C1S_HUMAN)	0.119903		P06681	Complement C2 (CO2_HUMAN)	0.136464			P40925	Malate dehydrogenase, cytoplasmic (MDHC_HUMAN)			103	P16870	Carboxypeptidase E (CBPE_HUMAN)	0.107757
	O95502	Neuronal pentraxin receptor (NPTXR_HUMAN)	0.30701		P06727	Apolipoprotein A-IV (APOA4_HUMAN)	1.09293			P42785	Lysosomal Pro-X carboxypeptidase (PCP_HUMAN)			104	P27169	Serum paraoxonase/arylesterase 1 (PON1_HUMAN)	0.193777
	P05060	Secretogranin-1 (SCG1_HUMAN)	0.178769		P07195	L-lactate dehydrogenase B chain (LDHB_HUMAN)	0.719072			P43121	Cell surface glycoprotein MUC18 (MUC18_HUMAN)			105	Q08380	Galectin-3-binding protein (LG3BP_HUMAN)	0.105295
	P05156	Complement factor I (CFAI_HUMAN)	0.145048		P07225	Vitamin K-dependent protein S (PROS_HUMAN)	0			P45877	Peptidyl-prolyl cis-trans isomerase C (PPIC_HUMAN)			106	P19022	Cadherin-2 (CADH2_HUMAN)	0.0670113
	P17174	Aspartate aminotransferase, cytoplasmic (AATC_HUMAN)	0.378907		P07339	Cathepsin D (CATD_HUMAN)	0.692667			P48740	Mannan-binding lectin serine protease 1 (MASP1_HUMAN)			107	P78324	Tyrosine-protein phosphatase non-receptor type substrate 1 (SHPS1_HUMAN)	0.158323
	P22352	Glutathione peroxidase 3 (GPX3_HUMAN)	0.350314		P07357	Complement component C8 alpha chain (CO8A_HUMAN)	0.0722672			P48745	Protein NOV homolog (NOV_HUMAN)			108	Q15113	Procollagen C-endopeptidase enhancer 1 (PCOC1_HUMAN)	0.188502
	P02748	Complement component C9 (CO9_HUMAN)	0.229001		P07360	Complement component C8 gamma chain (CO8G_HUMAN)	0.778279			P49641	Alpha-mannosidase 2x (MA2A2_HUMAN)			109	Q9NQ79	Cartilage acidic protein 1 (CRAC1_HUMAN)	0.0397984
	P16870	Carboxypeptidase E (CBPE_HUMAN)	0.227125		P07602	Prosaposin (SAP_HUMAN)	0.0513302			P51888	Prolargin (PRELP_HUMAN)			110	P10645	Chromogranin-A (CMGA_HUMAN)	0.0435626
	Q04695	Keratin, type I cytoskeletal 17 (K1C17_HUMAN)	0.253254		P08185	Corticosteroid-binding globulin (CBG_HUMAN)	0.304321			P52797	Ephrin-A3 (EFNA3_HUMAN)			111	P13796	Plastin-2 (PLSL_HUMAN)	0.0329624
	P19823	Inter-alpha-trypsin inhibitor heavy chain H2 (ITIH2_HUMAN)	0.0985411		P08253	72 kDa type IV collagenase (MMP2_HUMAN)	0.0349643			P52823	Stanniocalcin-1 (STC1_HUMAN)			112	P22352	Glutathione peroxidase 3 (GPX3_HUMAN)	0.350314
	P00915	Carbonic anhydrase 1 (CAH1_HUMAN)	0.492496		P08294	Extracellular superoxide dismutase [Cu-Zn] (SODE_HUMAN)	0.44544			P60174	Triosephosphate isomerase (TPIS_HUMAN)			113	P35858	Insulin-like growth factor-binding protein complex acid labile subunit (ALS_HUMAN)	0.0926009
	P02652	Apolipoprotein A-II (APOA2_HUMAN)	1.61016		P08571	Monocyte differentiation antigen CD14 (CD14_HUMAN)	0.711328			P61626	Lysozyme C (LYSC_HUMAN)			114	P39060	Collagen alpha-1(XVIII) chain (COIA1_HUMAN)	0.0197051
	P02746	Complement C1q subcomponent subunit B (C1QB_HUMAN)	0.467799		P08603	Complement factor H (CFAH_HUMAN)	0.200508			P61769	Beta-2-microglobulin (B2MG_HUMAN)			115	P01781	Ig heavy chain V-III region GAL (HV320_HUMAN)	1.31013
	P10645	Chromogranin-A (CMGA_HUMAN)	0.136464		P08697	Alpha-2-antiplasmin (A2AP_HUMAN)	0.218188			P61916	Epididymal secretory protein E1 (NPC2_HUMAN)			116	P02765	Alpha-2-HS-glycoprotein (FETUA_HUMAN)	0.279802
	Q08380	Galectin-3-binding protein (LG3BP_HUMAN)	0.221677		P08779	Keratin, type I cytoskeletal 16 (K1C16_HUMAN)	0.615598			P61981	14-3-3 protein gamma (1433G_HUMAN)			117	P48058	Glutamate receptor 4 (GRIA4_HUMAN)	0.048621
	Q15818	Neuronal pentraxin-1 (NPTX1_HUMAN)	0.169989		P09871	Complement C1s subcomponent (C1S_HUMAN)	0.119903			P62805	Histone H4 (H4_HUMAN)			118	P80748	Ig lambda chain V-III region LOI (LV302_HUMAN)	1.51189
	O14498	Immunoglobulin superfamily containing leucine-rich repeat protein (ISLR_HUMAN)	0.649648		P0C0L4	Complement C4-A (CO4A_HUMAN)	0.873817			P62937	Peptidyl-prolyl cis-trans isomerase A (PPIA_HUMAN)			119	P02749	Beta-2-glycoprotein 1 (APOH_HUMAN)	0.145048
	O15240	Neurosecretory protein VGF (VGF_HUMAN)	0.152228		P0C0L5	Complement C4-B (CO4B_HUMAN)	0.916399			P63010	AP-2 complex subunit beta (AP2B1_HUMAN)			120	P69905	Hemoglobin subunit alpha (HBA_HUMAN)	0.425103
	O94919	Endonuclease domain-containing 1 protein (ENDD1_HUMAN)	0.221677		P0CG05	Ig lambda-2 chain C regions (LAC2_HUMAN)	2.59381			P78509	Reelin (RELN_HUMAN)			121	P54764	Ephrin type-A receptor 4 (EPHA4_HUMAN)	0.045725
	P39060	Collagen alpha-1(XVIII) chain (COIA1_HUMAN)	0.102485		P10451	Osteopontin (OSTP_HUMAN)	0.279802			P80108	Phosphatidylinositol-glycan-specific phospholipase D (PHLD_HUMAN)			122	O94919	Endonuclease domain-containing 1 protein (ENDD1_HUMAN)	0.105295
	P60174	Triosephosphate isomerase (TPIS_HUMAN)	0.258925		P10599	Thioredoxin (THIO_HUMAN)	0.232847			Q01995	Transgelin (TAGL_HUMAN)			123	P02652	Apolipoprotein A-II (APOA2_HUMAN)	0.467799
	O94856	Neurofascin (NFASC_HUMAN)	0.0505787		P10643	Complement component C7 (CO7_HUMAN)	0.178769			Q02413	Desmoglein-1 (DSG1_HUMAN)			124	P07225	Vitamin K-dependent protein S (PROS_HUMAN)	0.0355034
	Q02246	Contactin-2 (CNTN2_HUMAN)	0.127414		P10645	Chromogranin-A (CMGA_HUMAN)	0.136464			Q04695	Keratin, type I cytoskeletal 17 (K1C17_HUMAN)			125	P14618	Pyruvate kinase PKM (KPYM_HUMAN)	0.0384688
	P0CG05	Ig lambda-2 chain C regions (LAC2_HUMAN)	2.59381		P10909	Clusterin (CLUS_HUMAN)	0.778279			Q07954	Prolow-density lipoprotein receptor-related protein 1 (LRP1_HUMAN)			126	Q9UHG2	ProSAAS (PCSK1_HUMAN)	0.172102
	P02749	Beta-2-glycoprotein 1 (APOH_HUMAN)	0.501311		P12273	Prolactin-inducible protein (PIP_HUMAN)	0.154782			Q08629	Testican-1 (TICN1_HUMAN)			127	O14498	Immunoglobulin superfamily containing leucine-rich repeat protein (ISLR_HUMAN)	0.221677
	P02765	Alpha-2-HS-glycoprotein (FETUA_HUMAN)	0.389495		P13591	Neural cell adhesion molecule 1 (NCAM1_HUMAN)	0.127063			Q12841	Follistatin-related protein 1 (FSTL1_HUMAN)			128	P00747	Plasminogen (PLMN_HUMAN)	0.0274595
	P78324	Tyrosine-protein phosphatase non-receptor type substrate 1 (SHPS1_HUMAN)	0.216484		P13645	Keratin, type I cytoskeletal 10 (K1C10_HUMAN)	2.40341			Q12907	Vesicular integral-membrane protein VIP36 (LMAN2_HUMAN)			129	P05154	Plasma serine protease inhibitor (IPSP_HUMAN)	0.113042
	Q96GW7	Brevican core protein (PGCB_HUMAN)	0.0670113		P13647	Keratin, type II cytoskeletal 5 (K2C5_HUMAN)	0.573873			Q13228	Selenium-binding protein 1 (SBP1_HUMAN)			130	P07357	Complement component C8 alpha chain (CO8A_HUMAN)	0.0355034
	P05543	Thyroxine-binding globulin (THBG_HUMAN)	0.0746078		P14618	Pyruvate kinase PKM (KPYM_HUMAN)	0.0784174			Q13332	Receptor-type tyrosine-protein phosphatase S (PTPRS_HUMAN)			131	P07602	Prosaposin (SAP_HUMAN)	0.0513302
	P08185	Corticosteroid-binding globulin (CBG_HUMAN)	0.304321		P16870	Carboxypeptidase E (CBPE_HUMAN)	0.227125			Q13508	Ecto-ADP-ribosyltransferase 3 (NAR3_HUMAN)			132	P49908	Selenoprotein P (SEPP1_HUMAN)	0.178769
	P12109	Collagen alpha-1(VI) chain (CO6A1_HUMAN)	0.0435626		P17174	Aspartate aminotransferase, cytoplasmic (AATC_HUMAN)	0.378907			Q13740	CD166 antigen (CD166_HUMAN)			133	Q15075	Early endosome antigen 1 (EEA1_HUMAN)	0.0104734
	P07360	Complement component C8 gamma chain (CO8G_HUMAN)	0.778279		P18065	Insulin-like growth factor-binding protein 2 (IBP2_HUMAN)	0.22528			Q13790	Apolipoprotein F (APOF_HUMAN)			134	Q92520	Protein FAM3C (FAM3C_HUMAN)	0.089023
	P32119	Peroxiredoxin-2 (PRDX2_HUMAN)	0.389495		P19022	Cadherin-2 (CADH2_HUMAN)	0.102183			Q14112	Nidogen-2 (NID2_HUMAN)			135	Q9P2S2	Neurexin-2 (NRX2A_HUMAN)	0.0147742
	P07602	Prosaposin (SAP_HUMAN)	0.0513302		P19652	Alpha-1-acid glycoprotein 2 (A1AG2_HUMAN)	1.31013			Q14393	Growth arrest-specific protein 6 (GAS6_HUMAN)			136	P0CG04	Ig lambda-1 chain C regions (LAC1_HUMAN)	1.15443
	P09104	Gamma-enolase (ENOG_HUMAN)	0.221677		P19823	Inter-alpha-trypsin inhibitor heavy chain H2 (ITIH2_HUMAN)	0.0985411			Q14525	Keratin, type I cuticular Ha3-II (KT33B_HUMAN)			137	P04206	Ig kappa chain V-III region GOL (KV307_HUMAN)	0.995262
	P30086	Phosphatidylethanolamine-binding protein 1 (PEBP1_HUMAN)	0.550516		P20774	Mimecan (MIME_HUMAN)	0.467799			Q14982	Opioid-binding protein/cell adhesion molecule (OPCM_HUMAN)			138	P01034	Cystatin-C (CYTC_HUMAN)	0.584893
	P40925	Malate dehydrogenase, cytoplasmic (MDHC_HUMAN)	0.251875		P21802	Fibroblast growth factor receptor 2 (FGFR2_HUMAN)	0.0288349			Q15582	Transforming growth factor-beta-induced protein ig-h3 (BGH3_HUMAN)			139	Q68798	Genome polyprotein (POLG_HCVJL)	0.00921585
	Q8NFZ8	Cell adhesion molecule 4 (CADM4_HUMAN)	0.26638		P22352	Glutathione peroxidase 3 (GPX3_HUMAN)	0.350314			Q15782	Chitinase-3-like protein 2 (CH3L2_HUMAN)			140	P01610	Ig kappa chain V-I region WEA (KV118_HUMAN)	1.37137
	Q9P2S2	Neurexin-2 (NRX2A_HUMAN)	0.0449807		P23083	Ig heavy chain V-I region V35 (HV103_HUMAN)	0.232847			Q15818	Neuronal pentraxin-1 (NPTX1_HUMAN)			141	P01613	Ig kappa chain V-I region Ni (KV121_HUMAN)	1.6827
	O15394	Neural cell adhesion molecule 2 (NCAM2_HUMAN)	0.0519086		P23142	Fibulin-1 (FBLN1_HUMAN)	0.279802			Q16270	Insulin-like growth factor-binding protein 7 (IBP7_HUMAN)			142	Q13449	Limbic system-associated membrane protein (LSAMP_HUMAN)	0.136464
	P02743	Serum amyloid P-component (SAMP_HUMAN)	0.668101		P24592	Insulin-like growth factor-binding protein 6 (IBP6_HUMAN)	0.318257			Q16674	Melanoma-derived growth regulatory protein (MIA_HUMAN)			143	P00441	Superoxide dismutase [Cu-Zn] (SODC_HUMAN)	0.359356
	P04075	Fructose-bisphosphate aldolase A (ALDOA_HUMAN)	0.199354		P25311	Zinc-alpha-2-glycoprotein (ZA2G_HUMAN)	1.00923			Q5BLP8	Neuropeptide-like protein C4orf48 (CD048_HUMAN)			144	P01625	Ig kappa chain V-IV region Len (KV402_HUMAN)	1.37137
	P61916	Epididymal secretory protein E1 (NPC2_HUMAN)	1.03092		P27169	Serum paraoxonase/arylesterase 1 (PON1_HUMAN)	0.701254			Q5IS42	Ly-6/neurotoxin-like protein 1 (LYNX1_PANTR)			145	P07360	Complement component C8 gamma chain (CO8G_HUMAN)	0.154782
	P80108	Phosphatidylinositol-glycan-specific phospholipase D (PHLD_HUMAN)	0.108603		P29622	Kallistatin (KAIN_HUMAN)	0.324193			Q5U7I5	Transthyretin (TTHY_PANTR)			146	P35542	Serum amyloid A-4 protein (SAA4_HUMAN)	0.501311
	Q92859	Neogenin (NEO1_HUMAN)	0.0582546		P30086	Phosphatidylethanolamine-binding protein 1 (PEBP1_HUMAN)	0.550516			Q6MZW2	Follistatin-related protein 4 (FSTL4_HUMAN)			147	Q5D862	Filaggrin-2 (FILA2_HUMAN)	0.0274595
	P01834	Ig kappa chain C region (IGKC_HUMAN)	2.16228		P30530	Tyrosine-protein kinase receptor UFO (UFO_HUMAN)	0.0324972			Q6NW40	RGM domain family member B (RGMB_HUMAN)			148	Q92876	Kallikrein-6 (KLK6_HUMAN)	0.122018
	B9A064	Immunoglobulin lambda-like polypeptide 5 (IGLL5_HUMAN)	0.832981		P35030	Trypsin-3 (TRY3_HUMAN)	0.0797752			Q6UW01	Cerebellin-3 (CBLN3_HUMAN)			149	O95502	Neuronal pentraxin receptor (NPTXR_HUMAN)	0.0550081
	P61769	Beta-2-microglobulin (B2MG_HUMAN)	1.27585		P35527	Keratin, type I cytoskeletal 9 (K1C9_HUMAN)	0.737801			Q6UX73	UPF0764 protein C16orf89 (CP089_HUMAN)			150	P02042	Hemoglobin subunit delta (HBD_HUMAN)	0.359356
	Q9NQ79	Cartilage acidic protein 1 (CRAC1_HUMAN)	0.12421		P35542	Serum amyloid A-4 protein (SAA4_HUMAN)	0.501311			Q6UXB8	Peptidase inhibitor 16 (PI16_HUMAN)			151	P02746	Complement C1q subcomponent subunit B (C1QB_HUMAN)	0.100694
	O94985	Calsyntenin-1 (CSTN1_HUMAN)	0.0846612		P35858	Insulin-like growth factor-binding protein complex acid labile subunit (ALS_HUMAN)	0.193777			Q6UXD5	Seizure 6-like protein 2 (SE6L2_HUMAN)			152	P04003	C4b-binding protein alpha chain (C4BPA_HUMAN)	0.0412233
	P01871	Ig mu chain C region (IGHM_HUMAN)	0.199354		P35908	Keratin, type II cytoskeletal 2 epidermal (K22E_HUMAN)	1.60246			Q86UD1	Out at first protein homolog (OAF_HUMAN)			153	P10599	Thioredoxin (THIO_HUMAN)	0.232847
	P02747	Complement C1q subcomponent subunit C (C1QC_HUMAN)	0.623777		P36222	Chitinase-3-like protein 1 (CH3L1_HUMAN)	0.883649			Q8IV08	Phospholipase D3 (PLD3_HUMAN)			154	P12273	Prolactin-inducible protein (PIP_HUMAN)	0.333521
	P04406	Glyceraldehyde-3-phosphate dehydrogenase (G3P_HUMAN)	0.389495		P36955	Pigment epithelium-derived factor (PEDF_HUMAN)	1.48513			Q8IWV2	Contactin-4 (CNTN4_HUMAN)			155	P18065	Insulin-like growth factor-binding protein 2 (IBP2_HUMAN)	0.145048
	P08294	Extracellular superoxide dismutase [Cu-Zn] (SODE_HUMAN)	0.44544		P39060	Collagen alpha-1(XVIII) chain (COIA1_HUMAN)	0.102485			Q8N126	Cell adhesion molecule 3 (CADM3_HUMAN)			156	P23083	Ig heavy chain V-I region V35 (HV103_HUMAN)	0.232847
	P09972	Fructose-bisphosphate aldolase C (ALDOC_HUMAN)	0.343399		P41222	Prostaglandin-H2 D-isomerase (PTGDS_HUMAN)	2.59381			Q8NCW5	NAD(P)H-hydrate epimerase (NNRE_HUMAN)			157	P30086	Phosphatidylethanolamine-binding protein 1 (PEBP1_HUMAN)	0.245197
	P19022	Cadherin-2 (CADH2_HUMAN)	0.102183		P43251	Biotinidase (BTD_HUMAN)	0.183507			Q8NE71	ATP-binding cassette sub-family F member 1 (ABCF1_HUMAN)			158	P43251	Biotinidase (BTD_HUMAN)	0.0577676
	P43251	Biotinidase (BTD_HUMAN)	0.183507		P43652	Afamin (AFAM_HUMAN)	0			Q8TDY2	RB1-inducible coiled-coil protein 1 (RBCC1_HUMAN)			159	P98160	Basement membrane-specific heparan sulfate proteoglycan core protein (PGBM_HUMAN)	0.00773068
	P12111	Collagen alpha-3(VI) chain (CO6A3_HUMAN)	0.00733658		P48058	Glutamate receptor 4 (GRIA4_HUMAN)	0.048621			Q8WVQ1	Soluble calcium-activated nucleotidase 1 (CANT1_HUMAN)			160	Q8NFZ8	Cell adhesion molecule 4 (CADM4_HUMAN)	0.0608184
	P16035	Metalloproteinase inhibitor 2 (TIMP2_HUMAN)	0.304321		P49908	Selenoprotein P (SEPP1_HUMAN)	0.115884			Q8WZA1	Protein O-linked-mannose beta-1,2-N-acetylglucosaminyltransferase 1 (PMGT1_HUMAN)			161	Q96DA0	Zymogen granule protein 16 homolog B (ZG16B_HUMAN)	0.165914
	P18065	Insulin-like growth factor-binding protein 2 (IBP2_HUMAN)	0.22528		P51693	Amyloid-like protein 1 (APLP1_HUMAN)	0.149757			Q92743	Serine protease HTRA1 (HTRA1_HUMAN)			162	Q99574	Neuroserpin (NEUS_HUMAN)	0.145048
	P19827	Inter-alpha-trypsin inhibitor heavy chain H1 (ITIH1_HUMAN)	0.054359		P51884	Lumican (LUM_HUMAN)	0.501311			Q92765	Secreted frizzled-related protein 3 (SFRP3_HUMAN)			163	Q9NZP8	Complement C1r subcomponent-like protein (C1RL_HUMAN)	0.0624678
	P54289	Voltage-dependent calcium channel subunit alpha-2/delta-1 (CA2D1_HUMAN)	0.0439786		P54289	Voltage-dependent calcium channel subunit alpha-2/delta-1 (CA2D1_HUMAN)	0.0439786			Q92844	TRAF family member-associated NF-kappa-B activator (TANK_HUMAN)			164	Q9UBX5	Fibulin-5 (FBLN5_HUMAN)	0.0826367
	P62805	Histone H4 (H4_HUMAN)	0.333521		P54764	Ephrin type-A receptor 4 (EPHA4_HUMAN)	0.0226069			Q92859	Neogenin (NEO1_HUMAN)			165	Q9Y2T3	Guanine deaminase (GUAD_HUMAN)	0.0563541
	Q15582	Transforming growth factor-beta-induced protein ig-h3 (BGH3_HUMAN)	0.106924		P55058	Phospholipid transfer protein (PLTP_HUMAN)	0.350314			Q92945	Far upstream element-binding protein 2 (FUBP2_HUMAN)			166	P01596	Ig kappa chain V-I region CAR (KV104_HUMAN)	0.778279
	Q7Z3B1	Neuronal growth regulator 1 (NEGR1_HUMAN)	0.202264		P55283	Cadherin-4 (CADH4_HUMAN)	0.0349643			Q93091	Ribonuclease K6 (RNAS6_HUMAN)			167	P01768	Ig heavy chain V-III region CAM (HV307_HUMAN)	0.467799
	Q99435	Protein kinase C-binding protein NELL2 (NELL2_HUMAN)	0.0324972		P55290	Cadherin-13 (CAD13_HUMAN)	0.175372			Q969T7	7-methylguanosine phosphate-specific 5'-nucleotidase (5NT3B_HUMAN)			168	Q14CN4	Keratin, type II cytoskeletal 72 (K2C72_HUMAN)	0.0711511
	Q9UHG2	ProSAAS (PCSK1_HUMAN)	0.373824		P60709	Actin, cytoplasmic 1 (ACTB_HUMAN)	0.467799			Q99497	Protein deglycase DJ-1 (PARK7_HUMAN)			169	P01611	Ig kappa chain V-I region Wes (KV119_HUMAN)	0.930698
	Q9ULB1	Neurexin-1 (NRX1A_HUMAN)	0.0324972		P68871	Hemoglobin subunit beta (HBB_HUMAN)	6.19686			Q99969	Retinoic acid receptor responder protein 2 (RARR2_HUMAN)			170	P01714	Ig lambda chain V-III region SH (LV301_HUMAN)	0.389495
	P06733	Alpha-enolase (ENOA_HUMAN)	0.185971		P69905	Hemoglobin subunit alpha (HBA_HUMAN)	2.45511			Q9NQX5	Neural proliferation differentiation and control protein 1 (NPDC1_HUMAN)			171	P01743	Ig heavy chain V-I region HG3 (HV102_HUMAN)	0.668101
	P13521	Secretogranin-2 (SCG2_HUMAN)	0.0324972		P78324	Tyrosine-protein phosphatase non-receptor type substrate 1 (SHPS1_HUMAN)	0.216484			Q9NTU7	Cerebellin-4 (CBLN4_HUMAN)			172	P04216	Thy-1 membrane glycoprotein (THY1_HUMAN)	0.165914
	P35858	Insulin-like growth factor-binding protein complex acid labile subunit (ALS_HUMAN)	0.193777		P80748	Ig lambda chain V-III region LOI (LV302_HUMAN)	0.584893			Q9NTX9	Protein FAM217B (F217B_HUMAN)			173	P01605	Ig kappa chain V-I region Lay (KV113_HUMAN)	0.467799
	P55290	Cadherin-13 (CAD13_HUMAN)	0.175372		P81605	Dermcidin (DCD_HUMAN)	0.425103			Q9NX62	Inositol monophosphatase 3 (IMPA3_HUMAN)			174	P04434	Ig kappa chain V-III region VH (Fragment) (KV310_HUMAN)	0.467799
	P98160	Basement membrane-specific heparan sulfate proteoglycan core protein (PGBM_HUMAN)	0.0312832		P83593	Ig kappa chain V-IV region STH (Fragment) (KV405_HUMAN)	0.389495			Q9NZC2	Triggering receptor expressed on myeloid cells 2 (TREM2_HUMAN)			175	P08294	Extracellular superoxide dismutase [Cu-Zn] (SODE_HUMAN)	0.202264
	Q15904	V-type proton ATPase subunit S1 (VAS1_HUMAN)	0.240938		P98160	Basement membrane-specific heparan sulfate proteoglycan core protein (PGBM_HUMAN)	0.0312832			Q9UHI8	A disintegrin and metalloproteinase with thrombospondin motifs 1 (ATS1_HUMAN)			176	Q9P121	Neurotrimin (NTRI_HUMAN)	0.149757
	Q99574	Neuroserpin (NEUS_HUMAN)	0.22528		Q02246	Contactin-2 (CNTN2_HUMAN)	0.127414			Q9UHL4	Dipeptidyl peptidase 2 (DPP2_HUMAN)			177	P07355	Annexin A2 (ANXA2_HUMAN)	0.0452755
	Q9NT99	Leucine-rich repeat-containing protein 4B (LRC4B_HUMAN)	0.128838		Q03591	Complement factor H-related protein 1 (FHR1_HUMAN)	0.070069			Q9ULB1	Neurexin-1 (NRX1A_HUMAN)			178	O14791	Apolipoprotein L1 (APOL1_HUMAN)	0.053725
	Q9Y4C0	Neurexin-3 (NRX3A_HUMAN)	0.0152639		Q08380	Galectin-3-binding protein (LG3BP_HUMAN)	0.221677			Q9UN36	Protein NDRG2 (NDRG2_HUMAN)			179	P02747	Complement C1q subcomponent subunit C (C1QC_HUMAN)	0.128838
	Q5U7I5	Transthyretin (TTHY_PANTR)	1.03092		Q12805	EGF-containing fibulin-like extracellular matrix protein 1 (FBLN3_HUMAN)	0.750827			Q9UNN8	Endothelial protein C receptor (EPCR_HUMAN)			180	P04156	Major prion protein (PRIO_HUMAN)	0.165914
	P01621	Ig kappa chain V-III region NG9 (Fragment) (KV303_HUMAN)	2.16228		Q12860	Contactin-1 (CNTN1_HUMAN)	0.333521			Q9UQM7	Calcium/calmodulin-dependent protein kinase type II subunit alpha (KCC2A_HUMAN)			181	P04745	Alpha-amylase 1 (AMY1_HUMAN)	0.0471285
	P01610	Ig kappa chain V-I region WEA (KV118_HUMAN)	1.37137		Q13449	Limbic system-associated membrane protein (LSAMP_HUMAN)	0.0660505			Q9Y240	C-type lectin domain family 11 member A (CLC11_HUMAN)			182	P17174	Aspartate aminotransferase, cytoplasmic (AATC_HUMAN)	0.0550081
	P01781	Ig heavy chain V-III region GAL (HV320_HUMAN)	1.31013		Q13822	Ectonucleotide pyrophosphatase/phosphodiesterase family member 2 (ENPP2_HUMAN)	0.134867			Q9Y4C0	Neurexin-3 (NRX3A_HUMAN)			183	P27797	Calreticulin (CALR_HUMAN)	0.053725
	P01625	Ig kappa chain V-IV region Len (KV402_HUMAN)	2.16228		Q14118	Dystroglycan (DAG1_HUMAN)	0.276093			Q9Y646	Carboxypeptidase Q (CBPQ_HUMAN)			184	P80188	Neutrophil gelatinase-associated lipocalin (NGAL_HUMAN)	0.105295
	P07998	Ribonuclease pancreatic (RNAS1_HUMAN)	0.128838		Q14515	SPARC-like protein 1 (SPRL1_HUMAN)	0.276617							185	P81605	Dermcidin (DCD_HUMAN)	0.193777
	P10451	Osteopontin (OSTP_HUMAN)	0.279802		Q14624	Inter-alpha-trypsin inhibitor heavy chain H4 (ITIH4_HUMAN)	0.442417							186	Q14118	Dystroglycan (DAG1_HUMAN)	0.0274595
	P80748	Ig lambda chain V-III region LOI (LV302_HUMAN)	0.584893		Q14CN4	Keratin, type II cytoskeletal 72 (K2C72_HUMAN)	0.0711511							187	Q99674	Cell growth regulator with EF hand domain protein 1 (CGRE1_HUMAN)	0.122018
	Q5D862	Filaggrin-2 (FILA2_HUMAN)	0.0136368		Q15113	Procollagen C-endopeptidase enhancer 1 (PCOC1_HUMAN)	0.778279							188	Q9UK55	Protein Z-dependent protease inhibitor (ZPI_HUMAN)	0.0452755
	Q6UX73	UPF0764 protein C16orf89 (CP089_HUMAN)	0.29155		Q15904	V-type proton ATPase subunit S1 (VAS1_HUMAN)	0.240938							189	P01766	Ig heavy chain V-III region BRO (HV305_HUMAN)	0.29155
	Q86UX2	Inter-alpha-trypsin inhibitor heavy chain H5 (ITIH5_HUMAN)	0.0466512		Q16610	Extracellular matrix protein 1 (ECM1_HUMAN)	0							190	P01765	Ig heavy chain V-III region TIL (HV304_HUMAN)	0.258925
	Q9Y2T3	Guanine deaminase (GUAD_HUMAN)	0.115884		Q5D862	Filaggrin-2 (FILA2_HUMAN)	0.0136368							191	P01614	Ig kappa chain V-II region Cum (KV201_HUMAN)	0.29155
	O00391	Sulfhydryl oxidase 1 (QSOX1_HUMAN)	0.0577676		Q68798	Genome polyprotein (POLG_HCVJL)	0.00921585							192	P01763	Ig heavy chain V-III region WEA (HV302_HUMAN)	0.29155
	O60241	Adhesion G protein-coupled receptor B2 (AGRB2_HUMAN)	0.0163476		Q6UX71	Plexin domain-containing protein 2 (PXDC2_HUMAN)	0.0985411							193	P01825	Ig heavy chain V-II region NEWM (HV207_HUMAN)	0.389495
	P07357	Complement component C8 alpha chain (CO8A_HUMAN)	0.0722672		Q6UXS9	Inactive caspase-12 (CASPC_HUMAN)	0.0797752							194	P02656	Apolipoprotein C-III (APOC3_HUMAN)	0.29155
	P08670	Vimentin (VIME_HUMAN)	0.0378367		Q7Z3B1	Neuronal growth regulator 1 (NEGR1_HUMAN)	0.202264							195	Q14515	SPARC-like protein 1 (SPRL1_HUMAN)	0.0355034
	P30530	Tyrosine-protein kinase receptor UFO (UFO_HUMAN)	0.0324972		Q86UX2	Inter-alpha-trypsin inhibitor heavy chain H5 (ITIH5_HUMAN)	0.0466512							196	P01717	Ig lambda chain V-IV region Hil (LV403_HUMAN)	0.584893
	P31944	Caspase-14 (CASPE_HUMAN)	0.0722672		Q8NFZ8	Cell adhesion molecule 4 (CADM4_HUMAN)	0.26638							197	P01765	Ig heavy chain V-III region TIL (HV304_HUMAN)	0.258925
	P35237	Serpin B6 (SPB6_HUMAN)	0.183507		Q8TAG5	V-set and transmembrane domain-containing protein 2A (VTM2A_HUMAN)	0.105295							198	P04433	Ig kappa chain V-III region VG (Fragment) (KV309_HUMAN)	0.467799
	P43121	Cell surface glycoprotein MUC18 (MUC18_HUMAN)	0.0690192		Q8WXD2	Secretogranin-3 (SCG3_HUMAN)	0.113974							199	P35030	Trypsin-3 (TRY3_HUMAN)	0.0797752
	P61626	Lysozyme C (LYSC_HUMAN)	0.122018		Q8WZ42	Titin (TITIN_HUMAN)	0							200	P24592	Insulin-like growth factor-binding protein 6 (IBP6_HUMAN)	0.0964782
	Q12841	Follistatin-related protein 1 (FSTL1_HUMAN)	0.0608184		Q92520	Protein FAM3C (FAM3C_HUMAN)	1.34623							201	Q15904	V-type proton ATPase subunit S1 (VAS1_HUMAN)	0.0746078
	Q13228	Selenium-binding protein 1 (SBP1_HUMAN)	0.16203		Q92823	Neuronal cell adhesion molecule (NRCAM_HUMAN)	0.146363							202	Q8TAG5	V-set and transmembrane domain-containing protein 2A (VTM2A_HUMAN)	0.105295
	Q9UBX5	Fibulin-5 (FBLN5_HUMAN)	0.268961		Q92876	Kallikrein-6 (KLK6_HUMAN)	0.778279							203	O43291	Kunitz-type protease inhibitor 2 (SPIT2_HUMAN)	0.0771051
	Q9UHL4	Dipeptidyl peptidase 2 (DPP2_HUMAN)	0.0513302		Q969P0	Immunoglobulin superfamily member 8 (IGSF8_HUMAN)	0.0907767							204	P01033	Metalloproteinase inhibitor 1 (TIMP1_HUMAN)	0.128838
	P48058	Glutamate receptor 4 (GRIA4_HUMAN)	0.048621		Q96FE7	Phosphoinositide-3-kinase-interacting protein 1 (P3IP1_HUMAN)	0.122018							205	P01040	Cystatin-A (CYTA_HUMAN)	0.232847
	P01601	Ig kappa chain V-ID region 16 (Fragment) (KV109_HUMAN)	1.6827		Q96GW7	Brevican core protein (PGCB_HUMAN)	0.0670113							206	P01612	Ig kappa chain V-I region Mev (KV120_HUMAN)	0.389495
	P04216	Thy-1 membrane glycoprotein (THY1_HUMAN)	0.359356		Q96IY4	Carboxypeptidase B2 (CBPB2_HUMAN)	0.0577676							207	P01773	Ig heavy chain V-III region BUR (HV312_HUMAN)	0.232847
	Q13449	Limbic system-associated membrane protein (LSAMP_HUMAN)	0.0660505		Q96KN2	Beta-Ala-His dipeptidase (CNDP1_HUMAN)	0.865664							208	P04083	Annexin A1 (ANXA1_HUMAN)	0.0481131
	O14594	Neurocan core protein (NCAN_HUMAN)	0.0221716		Q96PD5	N-acetylmuramoyl-L-alanine amidase (PGRP2_HUMAN)	0.105295							209	P04180	Phosphatidylcholine-sterol acyltransferase (LCAT_HUMAN)	0.0857111
	P00746	Complement factor D (CFAD_HUMAN)	0.221677		Q99435	Protein kinase C-binding protein NELL2 (NELL2_HUMAN)	0.0324972							210	P04430	Ig kappa chain V-I region BAN (KV122_HUMAN)	0.467799
	P01714	Ig lambda chain V-III region SH (LV301_HUMAN)	0.389495		Q99574	Neuroserpin (NEUS_HUMAN)	0.22528							211	P83593	Ig kappa chain V-IV region STH (Fragment) (KV405_HUMAN)	0.389495
	P01763	Ig heavy chain V-III region WEA (HV302_HUMAN)	0.668101		Q99674	Cell growth regulator with EF hand domain protein 1 (CGRE1_HUMAN)	0.122018							212	P08493	Matrix Gla protein (MGP_HUMAN)	0.145048
	P04278	Sex hormone-binding globulin (SHBG_HUMAN)	0.154782		Q9NQ79	Cartilage acidic protein 1 (CRAC1_HUMAN)	0.12421							213	P21802	Fibroblast growth factor receptor 2 (FGFR2_HUMAN)	0.0288349
	P08253	72 kDa type IV collagenase (MMP2_HUMAN)	0.0349643		Q9NT99	Leucine-rich repeat-containing protein 4B (LRC4B_HUMAN)	0.128838							214	P30530	Tyrosine-protein kinase receptor UFO (UFO_HUMAN)	0.0324972
	P24592	Insulin-like growth factor-binding protein 6 (IBP6_HUMAN)	0.318257		Q9P121	Neurotrimin (NTRI_HUMAN)	0.0722672							215	P31151	Protein S100-A7 (S10A7_HUMAN)	0.178769
	Q14CN4	Keratin, type II cytoskeletal 72 (K2C72_HUMAN)	0.0711511		Q9P2S2	Neurexin-2 (NRX2A_HUMAN)	0.0449807							216	P55283	Cadherin-4 (CADH4_HUMAN)	0.0349643
	O94760	N(G),N(G)-dimethylarginine dimethylaminohydrolase 1 (DDAH1_HUMAN)	0.0771051		Q9UBP4	Dickkopf-related protein 3 (DKK3_HUMAN)	1.15443							217	Q03591	Complement factor H-related protein 1 (FHR1_HUMAN)	0.070069
	P01613	Ig kappa chain V-I region Ni (KV121_HUMAN)	1.6827		Q9UBX5	Fibulin-5 (FBLN5_HUMAN)	0.268961							218	Q9BTY2	Plasma alpha-L-fucosidase (FUCO2_HUMAN)	0.0592537
	P06702	Protein S100-A9 (S10A9_HUMAN)	0.193777		Q9UHG2	ProSAAS (PCSK1_HUMAN)	0.373824							219	Q9Y2K9	Syntaxin-binding protein 5-like (STB5L_HUMAN)	0.0207716
	P13987	CD59 glycoprotein (CD59_HUMAN)	0.29155		Q9Y2T3	Guanine deaminase (GUAD_HUMAN)	0.115884							220	P51693	Amyloid-like protein 1 (APLP1_HUMAN)	0.0355034
	P14618	Pyruvate kinase PKM (KPYM_HUMAN)	0.0784174		Q9Y6R7	IgGFc-binding protein (FCGBP_HUMAN)	0.158133							221	P19823	Inter-alpha-trypsin inhibitor heavy chain H2 (ITIH2_HUMAN)	0
	P17900	Ganglioside GM2 activator (SAP3_HUMAN)	0.389495											222	Q99435	Protein kinase C-binding protein NELL2 (NELL2_HUMAN)	0
	P49908	Selenoprotein P (SEPP1_HUMAN)	0.115884											223	O94985	Calsyntenin-1 (CSTN1_HUMAN)	0
	Q969P0	Immunoglobulin superfamily member 8 (IGSF8_HUMAN)	0.0907767											224	P01700	Ig lambda chain V-I region HA (LV102_HUMAN)	0.333521
	Q9Y646	Carboxypeptidase Q (CBPQ_HUMAN)	0.178769											225	Q9Y2F5	Little elongation complex subunit 1 (ICE1_HUMAN)	0.0101057
	O75326	Semaphorin-7A (SEM7A_HUMAN)	0.070069											226	Q6UXS9	Inactive caspase-12 (CASPC_HUMAN)	0.0797752
	P01612	Ig kappa chain V-I region Mev (KV120_HUMAN)	0.389495											227	P02741	C-reactive protein (CRP_HUMAN)	0
	P01743	Ig heavy chain V-I region HG3 (HV102_HUMAN)	0.668101											228	Q8WXD2	Secretogranin-3 (SCG3_HUMAN)	0.0366329
	P04156	Major prion protein (PRIO_HUMAN)	0.584893											229	P18428	Lipopolysaccharide-binding protein (LBP_HUMAN)	0
	P04180	Phosphatidylcholine-sterol acyltransferase (LCAT_HUMAN)	0.178769											230	Q6UX71	Plexin domain-containing protein 2 (PXDC2_HUMAN)	0
	P07737	Profilin-1 (PROF1_HUMAN)	0.584893											231	P06681	Complement C2 (CO2_HUMAN)	0
	P09382	Galectin-1 (LEG1_HUMAN)	0.211528											232	O15240	Neurosecretory protein VGF (VGF_HUMAN)	0
	P09417	Dihydropteridine reductase (DHPR_HUMAN)	0.110336											233	Q13822	Ectonucleotide pyrophosphatase/phosphodiesterase family member 2 (ENPP2_HUMAN)	0
	P22792	Carboxypeptidase N subunit 2 (CPN2_HUMAN)	0.0826367											234	O75144	ICOS ligand (ICOSL_HUMAN)	0
	P35542	Serum amyloid A-4 protein (SAA4_HUMAN)	0.501311											235	Q9BQG2	Peroxisomal NADH pyrophosphatase NUDT12 (NUD12_HUMAN)	0.0444026
	P36980	Complement factor H-related protein 2 (FHR2_HUMAN)	0.221677											236	Q9NRD5	PRKCA-binding protein (PICK1_HUMAN)	0.0452755
	P54764	Ephrin type-A receptor 4 (EPHA4_HUMAN)	0.0226069											237	Q96GW7	Brevican core protein (PGCB_HUMAN)	0.0329624
	Q01995	Transgelin (TAGL_HUMAN)	0.202264											238	O15394	Neural cell adhesion molecule 2 (NCAM2_HUMAN)	0
	Q02413	Desmoglein-1 (DSG1_HUMAN)	0.0316052											239	Q969P0	Immunoglobulin superfamily member 8 (IGSF8_HUMAN)	0
	Q13508	Ecto-ADP-ribosyltransferase 3 (NAR3_HUMAN)	0.0680004											240	Q92736	Ryanodine receptor 2 (RYR2_HUMAN)	0
	Q6MZW2	Follistatin-related protein 4 (FSTL4_HUMAN)	0.100694											241	Q07866	Kinesin light chain 1 (KLC1_HUMAN)	0.0281304
	Q8IWV2	Contactin-4 (CNTN4_HUMAN)	0.0230597											242	Q7Z7M0	Multiple epidermal growth factor-like domains protein 8 (MEGF8_HUMAN)	0
	Q92743	Serine protease HTRA1 (HTRA1_HUMAN)	0.0857111											243	Q02246	Contactin-2 (CNTN2_HUMAN)	0
	Q9NX62	Inositol monophosphatase 3 (IMPA3_HUMAN)	0.0660505											244	Q06033	Inter-alpha-trypsin inhibitor heavy chain H3 (ITIH3_HUMAN)	0
	Q92844	TRAF family member-associated NF-kappa-B activator (TANK_HUMAN)	0.0491397											245	Q9BYH1	Seizure 6-like protein (SE6L1_HUMAN)	0
	P01620	Ig kappa chain V-III region SIE (KV302_HUMAN)	0.778279											246	B9A064	Immunoglobulin lambda-like polypeptide 5 (IGLL5_HUMAN)	0.623777
	P01619	Ig kappa chain V-III region B6 (KV301_HUMAN)	0.930698											247	O76009	Keratin, type I cuticular Ha3-I (KT33A_HUMAN)	0
	P01596	Ig kappa chain V-I region CAR (KV104_HUMAN)	0.778279											248	P14625	Endoplasmin (ENPL_HUMAN)	0
	P01764	Ig heavy chain V-III region 23 (HV303_HUMAN)	0.668101											249	P55290	Cadherin-13 (CAD13_HUMAN)	0
	Q9P121	Neurotrimin (NTRI_HUMAN)	0.0722672											250	Q8TEU8	WAP, Kazal, immunoglobulin, Kunitz and NTR domain-containing protein 2 (WFKN2_HUMAN)	0
	P00918	Carbonic anhydrase 2 (CAH2_HUMAN)	0.185971											251	P08519	Apolipoprotein(a) (APOA_HUMAN)	0
	P01605	Ig kappa chain V-I region Lay (KV113_HUMAN)	0.467799											252	P08253	72 kDa type IV collagenase (MMP2_HUMAN)	0
	P01611	Ig kappa chain V-I region Wes (KV119_HUMAN)	0.930698											253	Q8WZ42	Titin (TITIN_HUMAN)	0
	P01616	Ig kappa chain V-II region MIL (KV203_HUMAN)	1.15443											254	Q9H6N6	Putative uncharacterized protein MYH16 (MYH16_HUMAN)	0
	P01617	Ig kappa chain V-II region TEW (KV204_HUMAN)	0.930698											255	P00915	Carbonic anhydrase 1 (CAH1_HUMAN)	0
	P01767	Ig heavy chain V-III region BUT (HV306_HUMAN)	0.467799											256	Q96FE7	Phosphoinositide-3-kinase-interacting protein 1 (P3IP1_HUMAN)	0
	P13473	Lysosome-associated membrane glycoprotein 2 (LAMP2_HUMAN)	0.193777											257	Q7Z4N2	Transient receptor potential cation channel subfamily M member 1 (TRPM1_HUMAN)	0
	O00584	Ribonuclease T2 (RNT2_HUMAN)	0.0771051											258	Q9P2D1	Chromodomain-helicase-DNA-binding protein 7 (CHD7_HUMAN)	0
	P00441	Superoxide dismutase [Cu-Zn] (SODC_HUMAN)	0.359356											259	Q7Z3B1	Neuronal growth regulator 1 (NEGR1_HUMAN)	0
	P01766	Ig heavy chain V-III region BRO (HV305_HUMAN)	0.29155											260	P05109	Protein S100-A8 (S10A8_HUMAN)	0
	P04433	Ig kappa chain V-III region VG (Fragment) (KV309_HUMAN)	1.15443											261	A6NGN9	IgLON family member 5 (IGLO5_HUMAN)	0
	P22692	Insulin-like growth factor-binding protein 4 (IBP4_HUMAN)	0.0857111											262	P08758	Annexin A5 (ANXA5_HUMAN)	0
	P23515	Oligodendrocyte-myelin glycoprotein (OMGP_HUMAN)	0.149757											263	Q5QJE6	Deoxynucleotidyltransferase terminal-interacting protein 2 (TDIF2_HUMAN)	0
	P81605	Dermcidin (DCD_HUMAN)	0.425103											264	Q9NSD9	Phenylalanine--tRNA ligase beta subunit (SYFB_HUMAN)	0
	Q13332	Receptor-type tyrosine-protein phosphatase S (PTPRS_HUMAN)	0.0244039											265	Q96NN9	Apoptosis-inducing factor 3 (AIFM3_HUMAN)	0
	Q8N126	Cell adhesion molecule 3 (CADM3_HUMAN)	0.154782											266	Q9Y6F1	Poly [ADP-ribose] polymerase 3 (PARP3_HUMAN)	0.0391223
	Q96PD5	N-acetylmuramoyl-L-alanine amidase (PGRP2_HUMAN)	0.105295											267	Q86UX2	Inter-alpha-trypsin inhibitor heavy chain H5 (ITIH5_HUMAN)	0
	Q9UHI8	A disintegrin and metalloproteinase with thrombospondin motifs 1 (ATS1_HUMAN)	0.0242752											268	Q9NT99	Leucine-rich repeat-containing protein 4B (LRC4B_HUMAN)	0
	O14773	Tripeptidyl-peptidase 1 (TPP1_HUMAN)	0.0746078
	O75874	Isocitrate dehydrogenase [NADP] cytoplasmic (IDHC_HUMAN)	0.0461834
	P01210	Proenkephalin-A (PENK_HUMAN)	0.0624678
	P01344	Insulin-like growth factor II (IGF2_HUMAN)	0.105295
	P01624	Ig kappa chain V-III region POM (KV306_HUMAN)	0.389495
	P03952	Plasma kallikrein (KLKB1_HUMAN)	0.0360593
	P04179	Superoxide dismutase [Mn], mitochondrial (SODM_HUMAN)	0.122018
	P07093	Glia-derived nexin (GDN_HUMAN)	0.0592537
	P09668	Pro-cathepsin H (CATH_HUMAN)	0.165914
	P0CG47	Polyubiquitin-B (UBB_HUMAN)	0.0722672
	P11362	Fibroblast growth factor receptor 1 (FGFR1_HUMAN)	0.0303553
	P13671	Complement component C6 (CO6_HUMAN)	0.0211532
	P14314	Glucosidase 2 subunit beta (GLU2B_HUMAN)	0.0491397
	P16070	CD44 antigen (CD44_HUMAN)	0.0907767
	P31946	14-3-3 protein beta/alpha (1433B_HUMAN)	0.0797752
	P32004	Neural cell adhesion molecule L1 (L1CAM_HUMAN)	0.0213493
	P45877	Peptidyl-prolyl cis-trans isomerase C (PPIC_HUMAN)	0.245197
	P48740	Mannan-binding lectin serine protease 1 (MASP1_HUMAN)	0.0360593
	P48745	Protein NOV homolog (NOV_HUMAN)	0.125336
	P61981	14-3-3 protein gamma (1433G_HUMAN)	0.0797752
	Q13740	CD166 antigen (CD166_HUMAN)	0.0797752
	Q14112	Nidogen-2 (NID2_HUMAN)	0.0502111
	Q5IS42	Ly-6/neurotoxin-like protein 1 (LYNX1_PANTR)	0.389495
	Q86UD1	Out at first protein homolog (OAF_HUMAN)	0.178769
	Q8WVQ1	Soluble calcium-activated nucleotidase 1 (CANT1_HUMAN)	0.0592537
	Q96FE7	Phosphoinositide-3-kinase-interacting protein 1 (P3IP1_HUMAN)	0.122018
	Q96IY4	Carboxypeptidase B2 (CBPB2_HUMAN)	0.0577676
	Q9NTU7	Cerebellin-4 (CBLN4_HUMAN)	0.136464
	P25789	Proteasome subunit alpha type-4 (PSA4_HUMAN)	0.0660505
	P01765	Ig heavy chain V-III region TIL (HV304_HUMAN)	0.258925
	P01766	Ig heavy chain V-III region BRO (HV305_HUMAN)	0.29155
	P01717	Ig lambda chain V-IV region Hil (LV403_HUMAN)	0.584893
	P04430	Ig kappa chain V-I region BAN (KV122_HUMAN)	0.467799
	P01780	Ig heavy chain V-III region JON (HV319_HUMAN)	0.258925
	P01825	Ig heavy chain V-II region NEWM (HV207_HUMAN)	0.389495
	P02656	Apolipoprotein C-III (APOC3_HUMAN)	0.29155
	P04434	Ig kappa chain V-III region VH (Fragment) (KV310_HUMAN)	0.467799
	P23083	Ig heavy chain V-I region V35 (HV103_HUMAN)	0.232847
	Q14982	Opioid-binding protein/cell adhesion molecule (OPCM_HUMAN)	0.0746078
	Q6UXB8	Peptidase inhibitor 16 (PI16_HUMAN)	0.0746078
	A6NGN9	IgLON family member 5 (IGLO5_HUMAN)	0.0857111
	O14791	Apolipoprotein L1 (APOL1_HUMAN)	0.053725
	O43291	Kunitz-type protease inhibitor 2 (SPIT2_HUMAN)	0.0771051
	Q14525	Keratin, type I cuticular Ha3-II (KT33B_HUMAN)	0.0608184
	O94772	Lymphocyte antigen 6H (LY6H_HUMAN)	0.258925
	P01609	Ig kappa chain V-I region Scw (KV117_HUMAN)	0.333521
	P01765	Ig heavy chain V-III region TIL (HV304_HUMAN)	0.258925
	P01770	Ig heavy chain V-III region NIE (HV309_HUMAN)	0.232847
	P01775	Ig heavy chain V-III region LAY (HV314_HUMAN)	0.29155
	P02745	Complement C1q subcomponent subunit A (C1QA_HUMAN)	0.100694
	P05109	Protein S100-A8 (S10A8_HUMAN)	0.178769
	P83593	Ig kappa chain V-IV region STH (Fragment) (KV405_HUMAN)	0.389495
	P06318	Ig lambda chain V-VI region WLT (LV604_HUMAN)	0.778279
	P35030	Trypsin-3 (TRY3_HUMAN)	0.0797752
	P07585	Decorin (PGS2_HUMAN)	0.0608184
	P10412	Histone H1.4 (H14_HUMAN)	0.0419746
	P10599	Thioredoxin (THIO_HUMAN)	0.232847
	P15259	Phosphoglycerate mutase 2 (PGAM2_HUMAN)	0.0680004
	P20933	N(4)-(beta-N-acetylglucosaminyl)-L-asparaginase (ASPG_HUMAN)	0.0797752
	P23471	Receptor-type tyrosine-protein phosphatase zeta (PTPRZ_HUMAN)	0.014315
	P42785	Lysosomal Pro-X carboxypeptidase (PCP_HUMAN)	0.0624678
	P51888	Prolargin (PRELP_HUMAN)	0.0660505
	P52797	Ephrin-A3 (EFNA3_HUMAN)	0.136464
	P55283	Cadherin-4 (CADH4_HUMAN)	0.0349643
	P62937	Peptidyl-prolyl cis-trans isomerase A (PPIA_HUMAN)	0.122018
	Q03591	Complement factor H-related protein 1 (FHR1_HUMAN)	0.070069
	Q13790	Apolipoprotein F (APOF_HUMAN)	0.100694
	Q14393	Growth arrest-specific protein 6 (GAS6_HUMAN)	0.032045
	Q16674	Melanoma-derived growth regulatory protein (MIA_HUMAN)	0.154782
	Q5BLP8	Neuropeptide-like protein C4orf48 (CD048_HUMAN)	0.29155
	Q6NW40	RGM domain family member B (RGMB_HUMAN)	0.0660505
	Q6UXD5	Seizure 6-like protein 2 (SE6L2_HUMAN)	0.0452755
	Q8NCW5	NAD(P)H-hydrate epimerase (NNRE_HUMAN)	0.0926009
	Q8TAG5	V-set and transmembrane domain-containing protein 2A (VTM2A_HUMAN)	0.105295
	Q99674	Cell growth regulator with EF hand domain protein 1 (CGRE1_HUMAN)	0.122018
	Q9NQX5	Neural proliferation differentiation and control protein 1 (NPDC1_HUMAN)	0.0797752
	Q9NZC2	Triggering receptor expressed on myeloid cells 2 (TREM2_HUMAN)	0.145048
	Q9UN36	Protein NDRG2 (NDRG2_HUMAN)	0.100694
	Q9UQM7	Calcium/calmodulin-dependent protein kinase type II subunit alpha (KCC2A_HUMAN)	0.0419746
	P43652	Afamin (AFAM_HUMAN)	0
	P01033	Metalloproteinase inhibitor 1 (TIMP1_HUMAN)	0.128838
	Q6UXS9	Inactive caspase-12 (CASPC_HUMAN)	0.0797752
	Q68798	Genome polyprotein (POLG_HCVJL)	0.00921585
	P00748	Coagulation factor XII (FA12_HUMAN)	0.0444026
	Q6UX71	Plexin domain-containing protein 2 (PXDC2_HUMAN)	0.0985411
	O75223	Gamma-glutamylcyclotransferase (GGCT_HUMAN)	0.122018
	Q9NTX9	Protein FAM217B (F217B_HUMAN)	0.0412233
	P06331	Ig heavy chain V-II region ARH-77 (HV209_HUMAN)	0.584893
	P21802	Fibroblast growth factor receptor 2 (FGFR2_HUMAN)	0.0288349
	P15814	Immunoglobulin lambda-like polypeptide 1 (IGLL1_HUMAN)	0.122018
	P07225	Vitamin K-dependent protein S (PROS_HUMAN)	0
	P05937	Calbindin (CALB1_HUMAN)	0.0771051
	P07686	Beta-hexosaminidase subunit beta (HEXB_HUMAN)	0.0444026
	Q16610	Extracellular matrix protein 1 (ECM1_HUMAN)	0
	P15291	Beta-1,4-galactosyltransferase 1 (B4GT1_HUMAN)	0.0680004
	P13611	Versican core protein (CSPG2_HUMAN)	0.0101502
	P30043	Flavin reductase (NADPH) (BLVRB_HUMAN)	0
	Q99497	Protein deglycase DJ-1 (PARK7_HUMAN)	0.105295
	P00736	Complement C1r subcomponent (C1R_HUMAN)	0
	O75787	Renin receptor (RENR_HUMAN)	0
	Q9Y240	C-type lectin domain family 11 member A (CLC11_HUMAN)	0.0771051
	Q92765	Secreted frizzled-related protein 3 (SFRP3_HUMAN)	0.0563541
	Q8WZA1	Protein O-linked-mannose beta-1,2-N-acetylglucosaminyltransferase 1 (PMGT1_HUMAN)	0.0292005
	P00338	L-lactate dehydrogenase A chain (LDHA_HUMAN)	0.0608184
	Q8NE71	ATP-binding cassette sub-family F member 1 (ABCF1_HUMAN)	0.0168254
	P01040	Cystatin-A (CYTA_HUMAN)	0.232847
	P04207	Ig kappa chain V-III region CLL (KV308_HUMAN)	0.333521
	P04211	Ig lambda chain V region 4A (LV001_HUMAN)	0.778279
	P25774	Cathepsin S (CATS_HUMAN)	0.0592537
	P52823	Stanniocalcin-1 (STC1_HUMAN)	0.0771051
	P63010	AP-2 complex subunit beta (AP2B1_HUMAN)	0.0268198
	Q8IV08	Phospholipase D3 (PLD3_HUMAN)	0.0624678
	P04066	Tissue alpha-L-fucosidase (FUCO_HUMAN)	0.0608184
	P11021	78 kDa glucose-regulated protein (GRP78_HUMAN)	0.0271359
	Q8TDY2	RB1-inducible coiled-coil protein 1 (RBCC1_HUMAN)	0.0112954
	O00462	Beta-mannosidase (MANBA_HUMAN)	0.0339338
	O00233	26S proteasome non-ATPase regulatory subunit 9 (PSMD9_HUMAN)	0.0926009
	P09486	SPARC (SPRC_HUMAN)	0
	Q8WZ42	Titin (TITIN_HUMAN)	0
	P00739	Haptoglobin-related protein (HPTR_HUMAN)	0.606506
	Q08629	Testican-1 (TICN1_HUMAN)	0.0471285
	Q6UW01	Cerebellin-3 (CBLN3_HUMAN)	0.178769
	O43493	Trans-Golgi network integral membrane protein 2 (TGON2_HUMAN)	0.0391223
	Q93091	Ribonuclease K6 (RNAS6_HUMAN)	0.178769
	P12273	Prolactin-inducible protein (PIP_HUMAN)	0.154782
	Q12907	Vesicular integral-membrane protein VIP36 (LMAN2_HUMAN)	0.0642092
	P01620	Ig kappa chain V-III region SIE (KV302_HUMAN)	1.37137
	P14543	Nidogen-1 (NID1_HUMAN)	0
	P07858	Cathepsin B (CATB_HUMAN)	0
	P49641	Alpha-mannosidase 2x (MA2A2_HUMAN)	0
	P04114	Apolipoprotein B-100 (APOB_HUMAN)	0
	P01700	Ig lambda chain V-I region HA (LV102_HUMAN)	0.333521
	P30041	Peroxiredoxin-6 (PRDX6_HUMAN)	0.0797752
	Q15782	Chitinase-3-like protein 2 (CH3L2_HUMAN)	0.0660505
	Q9UNN8	Endothelial protein C receptor (EPCR_HUMAN)	0.154782
	Q969T7	7-methylguanosine phosphate-specific 5'-nucleotidase (5NT3B_HUMAN)	0.0746078
	O60888	Protein CutA (CUTA_HUMAN)	0.193777
	P01602	Ig heavy chain V-I region 5 (Fragment) (KV110_HUMAN)	1.37137
	Q92945	Far upstream element-binding protein 2 (FUBP2_HUMAN)	0.0391223
	Q99969	Retinoic acid receptor responder protein 2 (RARR2_HUMAN)	0
