# Supplementary material for: Deciphering Biomarkers for Leptomeningeal Metastasis in Malignant Hemopathies (Lymphoma/Leukemia) Patients by Comprehensive Multipronged Proteomics Characterization of Cerebrospinal Fluid
Source: Cancers (Basel). 2022 Jan 17;14(2):449. doi: 10.3390/cancers14020449 (PMC8773653; doi:10.3390/cancers14020449)
Supplement: Supplementary file 1 [file cancers-14-00449-s001.zip › Supplementary-Material/Supplementary Table S5.xlsx]

## Sheet: 1.Planar_Inf_vs_Neg
Planar Protein Microarrays
Infiltrated vs Not Infiltrated

## Sheet: 2.Planar Inf_Lymp_vs_Leuk
Planar Protein Microarrays
Infiltrated: Lymphoma vs Leukemia

## Sheet: 3.Planar_ Lymp_Inf_vs_Neg
Planar Protein Microarrays
Lymphoma: Infiltrated vs Not Infiltrated

## Sheet: 4.Planar_Leuk_Inf_vs_Neg
Planar Protein Microarrays
Leukemia: Infiltrated vs Not Infiltrated

## Sheet: 5.Beads_Inf_vs_Neg
Beads Suspension Microarrays
Infiltrated vs Not Infiltrated

## Sheet: 6.Beads Inf_Lymp_vs_Leuk
Beads Suspension Microarrays
Infiltrated: Lymphoma vs Leukemia

## Sheet: 7.Beads_ Lymp_Inf_vs_Neg
Beads Suspension Microarrays
Lymphoma: Infiltrated vs Not Infiltrated

## Sheet: 8.Beads_Leuk_Inf_vs_Neg
Beads Suspension Microarrays
Leukemia: Infiltrated vs Not Infiltrated
