# Supplementary material for: Deciphering Biomarkers for Leptomeningeal Metastasis in Malignant Hemopathies (Lymphoma/Leukemia) Patients by Comprehensive Multipronged Proteomics Characterization of Cerebrospinal Fluid
Source: Cancers (Basel). 2022 Jan 17;14(2):449. doi: 10.3390/cancers14020449 (PMC8773653; doi:10.3390/cancers14020449)
Supplement: Supplementary file 1 [file cancers-14-00449-s001.zip › Supplementary-Material/Supplementary Table S6.xlsx]

## Sheet: DATA Planar Protein Microarrays
nº Array & sample	Var1	State	Var2	Var3	AB_CD56_0.250_MM1	AB_CD34_0.250_MM1	AB_TER-119_0.250_MM1	AB_CD62P_0.250_MM1	AB_CD81_0.250_MM1	AB_CD29_0.250_MM1	AB_CD63_0.250_MM1	AB_CD3_0.250_MM1	AB_RARa_0.250_MM1	AB_CD19_0.250_MM1	AB_CD4_0.250_MM1	AB_CD8_0.250_MM1	AB_IFNg_0.250_MM1	AB_TNFa_0.250_MM1	AB_IL6_0.250_MM1	AB_aBCR_0.250_MM1	AB_ABL_0.250_MM1	AB_ a-vimentina_1:200_MM1	AB_Ki67_1:200_MM1	AB_CitocromoC_1:200_MM1	AB_BLC_0.250_MM1	AB_LTBP2_A1aochip_0.250_MM1	AB_IL1B (1)_N1aochip_0.250_MM1	AB_SOD2_O1aochip_0.250_MM1	AB_ITGAM_A2aochip_0.250_MM1	AB_LUM_C2aochip_0.250_MM1	AB_FBLN1(1)_D2aochip_0.250_MM1	AB_ITIH4(1)_E2aochip_0.250_MM1	AB_SPARC(1)_F2aochip_0.250_MM1	AB_AK1_H2aochip_0.250_MM1	AB_SERPINA4(2)_D3aochip_0.250_MM1	AB_COL11A2_E3aochip_0.250_MM1	AB_COL3A1(1)_F3aochip_0.250_MM1	AB_MMP1(2)_G3aochip_0.250_MM1	AB_CRTAC1_H3aochip_0.250_MM1	AB_PEBP1_J3aochip_0.250_MM1	AB_COL12A1_L3aochip_0.250_MM1	AB_LECT1_M3aochip_0.250_MM1	AB_SELPLG(1)_B4aochip_0.250_MM1	AB_HSPG2_P4aochip_0.250_MM1	AB_COL6A1(1)_A5aochip_0.250_MM1	AB_HAPLN1(1)_C5aochip_0.250_MM1	AB_GSTP1(1)_D5aochip_0.250_MM1	AB_GC_E5aochip_0.250_MM1	AB_EDIL3_G5aochip_0.250_MM1
2017068n7_CN		Healthy			1.07735e+06	1.16804e+06	1.17461e+06	1.13924e+06	1.06679e+06	815927	955529	984066	912911	914027	1.13593e+06	1.07352e+06	1.04514e+06	1640495	1.03496e+06	879850	1142973	1186381	1.22262e+06	1235015	1.03652e+06	1.07235e+06	970841	1.03017e+06	1.03787e+06	1052983	1.05084e+06	1088471	991400	1035526	1042313	1.02933e+06	1.06781e+06	1185137	1.18618e+06	1169917	1.08523e+06	1.12525e+06	981189	972815	922897	1053206	1.05941e+06	1.07431e+06	1036512
2017068n7_37269	Negative	Pathological	Haematological	Leukemia	1.4136e+06	1791024	1.46214e+06	1.17056e+06	2.04998e+06	1088578	1571428	1.23754e+06	1.48433e+06	1.66625e+06	1.24537e+06	1.39599e+06	1.27178e+06	1.31224e+06	2.72864e+06	1.0783e+06	2.18365e+06	1264256	1.70245e+06	1408093	1505246	1.08289e+06	1.21885e+06	1292803	1373445	1.32e+06	1.22949e+06	1.21923e+06	1.18822e+06	1095741	1337857	1.34608e+06	1.31138e+06	1364332	1.2484e+06	1.26252e+06	1.26879e+06	1.30641e+06	1.19798e+06	1.34573e+06	1.3396e+06	1355572	1.36173e+06	1.19336e+06	1.26378e+06
2017068n7_36891	CSF-Infiltration	Pathological	Haematological	Lymphoma	1.57248e+06	2.24456e+06	1980492	1.13878e+06	2.18294e+06	882418	1.46345e+06	1.16244e+06	2.27381e+06	1598029	1299583	1353952	1283488	1.30493e+06	2.8038e+06	1250885	3.07053e+06	1218300	1.80669e+06	1.44666e+06	1555612	1.08177e+06	1333163	1.23919e+06	1.26575e+06	1.2314e+06	1.09563e+06	1073717	1055713	1044408	1296866	1216116	1.20843e+06	1.15501e+06	1191845	1123863	1108215	1.1433e+06	1.06236e+06	1.32253e+06	1.23584e+06	1.21748e+06	1.19309e+06	1.18748e+06	1.157e+06
2017068n7_36203	Negative	Pathological	Haematological	Myeloproliferative disorder	2.04256e+06	2757930	2511643	1.4602e+06	2.63293e+06	1.56038e+06	2.03813e+06	1.8128e+06	2.88102e+06	2.22544e+06	1.96072e+06	2.01931e+06	1901518	2072534	3.63533e+06	1.6915e+06	3209845	1836386	2.39922e+06	2.39751e+06	2.26148e+06	1.94226e+06	1.89185e+06	1891489	1.94099e+06	1.85233e+06	1.8738e+06	1.82856e+06	1.8507e+06	1.94083e+06	1.84021e+06	2.01431e+06	1.95032e+06	1978178	1843534	1858494	1881623	1.85012e+06	1.91644e+06	1.85251e+06	1.93431e+06	1826417	1.87387e+06	1.95399e+06	1882393
2017068n10_CN		Healthy			2.16422e+06	2273067	2109978	1920430	2454552	1.48211e+06	1.8168e+06	1688299	2.88524e+06	1.95552e+06	2133729	2.20579e+06	1.7872e+06	1.68334e+06	2.38325e+06	1.79012e+06	2628387	1.84359e+06	2.03526e+06	2.36583e+06	2072304	1.7174e+06	1.86263e+06	1.80823e+06	1.87829e+06	1.86319e+06	1798343	1836972	1.78773e+06	1.77927e+06	1.79689e+06	1776549	1.8765e+06	1790260	1.79007e+06	1.81681e+06	1.75374e+06	1721674	1.78173e+06	1843979	1.74732e+06	1794229	1.69489e+06	1726322	1.76129e+06
2017068n10_38452	Negative	Pathological	Haematological	Lymphoma	2.10192e+06	2.25304e+06	2055299	1.8102e+06	2.10384e+06	1.38048e+06	2.0063e+06	1.6829e+06	2.29523e+06	1.82783e+06	1.98525e+06	2.34745e+06	1519998	1750517	2.14128e+06	1.61277e+06	2.47136e+06	1833691	1.84551e+06	2730664	1702082	1520866	2.11148e+06	1.93815e+06	2066566	1.86225e+06	1.8469e+06	1.72235e+06	1.73914e+06	1778613	2.09872e+06	1.95221e+06	1.87885e+06	1.9913e+06	1875357	1.80489e+06	1.71829e+06	1711495	1733413	1.98833e+06	2.03406e+06	1872167	1.92597e+06	1.89015e+06	1.77573e+06
2017068n10_38723	CSF-Infiltration	Pathological	Haematological	Lymphoma	1.68858e+06	3.01326e+06	1.81724e+06	1.35078e+06	1.93823e+06	1068174	1.81483e+06	1.42882e+06	2.28194e+06	1.57317e+06	1.70423e+06	1.95171e+06	1436547	1.48086e+06	1422469	1.37337e+06	2.14801e+06	1.63656e+06	1.77873e+06	2467226	1.76323e+06	1.55105e+06	1958230	1.82602e+06	1.70199e+06	1.81319e+06	1.77912e+06	1718925	1.89589e+06	1689759	1.96455e+06	1.95234e+06	1.76037e+06	1.94802e+06	2.0199e+06	1.79291e+06	1.72842e+06	1795697	1.8341e+06	1971510	2.04513e+06	2.01757e+06	1.91755e+06	2047111	1.77891e+06
2017068n10_38740	Negative	Pathological	Haematological	Lymphoma	1.61766e+06	2547319	1.88975e+06	1186744	2217508	823326	1.6468e+06	1.33326e+06	2348218	1.55311e+06	1332232	1.67184e+06	1.37732e+06	1483330	1.54171e+06	1.13176e+06	2.58203e+06	1.29128e+06	1.74384e+06	1.86904e+06	1666001	1.23242e+06	1.488e+06	1466431	1336187	1308168	1.31514e+06	1.36825e+06	1.31698e+06	1.27146e+06	1.45326e+06	1464983	1.29575e+06	1373334	1.343e+06	1.38082e+06	1.3964e+06	1.45165e+06	1365269	1450525	1.48993e+06	1.31395e+06	1327838	1.34302e+06	1.34347e+06
2017068n10_36583	CSF-Infiltration	Pathological	Haematological	Lymphoma	1.49272e+06	2.75401e+06	1.84291e+06	1.10342e+06	2270094	950288	1.52598e+06	1102125	2083369	1.94815e+06	1.07764e+06	1.43481e+06	1.21494e+06	1.3775e+06	1.53503e+06	972299	2.36558e+06	1.02799e+06	1.68358e+06	1.71599e+06	1.86938e+06	1026458	1.06597e+06	1.09981e+06	1097414	1.01556e+06	1027961	1.07396e+06	995767	1042091	1.10275e+06	1.15329e+06	1.08622e+06	1.08015e+06	986609	1015563	1.02485e+06	1035027	983423	1.16654e+06	1134454	1.08802e+06	1.0154e+06	1.01462e+06	1.04473e+06
2017068n10_36593	CSF-Infiltration	Pathological	Haematological	Leukemia	2.50196e+06	3279301	2.77017e+06	2.18714e+06	2.40078e+06	2.29252e+06	2.4332e+06	2.04037e+06	3.46356e+06	2.37158e+06	2.92855e+06	2.95258e+06	2005941	2.1777e+06	2.88423e+06	2.30048e+06	3.27513e+06	2.6872e+06	2521185	3.21991e+06	2.66767e+06	2.65072e+06	2.68702e+06	2517259	2.90872e+06	2.57322e+06	2.65389e+06	2.44491e+06	2631017	2.61781e+06	2.87324e+06	2725084	2771510	2936561	2574931	2.8774e+06	2.58386e+06	2729983	2.64752e+06	2967135	2.87588e+06	3.01487e+06	2903360	2.80731e+06	3.12894e+06
2017068n10_36855	Negative	Pathological	Haematological	Lymphoma	1391590	2.2542e+06	1433093	1.10197e+06	2167237	837345	1371399	1160925	2147339	1.37102e+06	851923	1451833	1.16052e+06	2.18002e+06	2764057	1.01279e+06	2182165	1.05724e+06	1.41707e+06	1.53096e+06	1.97859e+06	816729	820502	845653	923884	875473	911022	870911	1639195	842219	815938	860767	855972	878245	885863	882036	887693	891103	834288	792886	794136	924978	889634	983174	973509
2017068n11_CN		Healthy			1.00253e+06	995196	970748	827193	985236	804342	1.14375e+06	1113377	1.12953e+06	1056571	1053011	969609	976120	1.04394e+06	1.01613e+06	935576	1404278	1.04379e+06	1027261	1157862	1.12881e+06	970831	1.07884e+06	1.07523e+06	941057	983965	909995	977271	945724	995005	1.0124e+06	1054089	985320	1.08092e+06	1063817	1.03861e+06	1.06087e+06	1058305	1117695	1.11615e+06	1.04913e+06	999295	1.1198e+06	1.0414e+06	1051255
2017068n11_36284	CSF-Infiltration	Pathological	Haematological	Lymphoma	1.8204e+06	2.21477e+06	1.89298e+06	1.47673e+06	1965528	1.35261e+06	1901551	1.5547e+06	2.4425e+06	1.74224e+06	1.71026e+06	1.98078e+06	1.57366e+06	1.65884e+06	1526456	1.44056e+06	2623685	1.4786e+06	1744953	2082687	1.87936e+06	1.35129e+06	1.58461e+06	1.55137e+06	1471194	1.49982e+06	1.49896e+06	1.56814e+06	1621950	1.57945e+06	1530916	1.5832e+06	1411009	1.62211e+06	1.57253e+06	1.55433e+06	1.56232e+06	1.58218e+06	1.51579e+06	1.53292e+06	1568666	1641367	1575333	1580679	1.57715e+06
2017068n11_36470	Negative	Pathological	Haematological	Lymphoma	2.11552e+06	3.01926e+06	2.34471e+06	1.5113e+06	2.71637e+06	1608207	2.14849e+06	1.57051e+06	2982020	2.00954e+06	1.98672e+06	2.30019e+06	1780616	1.87893e+06	1.49605e+06	1.52242e+06	3.33551e+06	1.62985e+06	2.35736e+06	2666483	2.23002e+06	1.52123e+06	1.69752e+06	1789233	1882292	1.7659e+06	1.66566e+06	1.70227e+06	1.6264e+06	1565183	1.72935e+06	1.75974e+06	1.88234e+06	1901619	1835750	1843034	1.72546e+06	1.68045e+06	1545770	1.81186e+06	1807659	1.83801e+06	1.76177e+06	1900345	1840905
2017068n11_36180	CSF-Infiltration	Pathological	Haematological	Myeloproliferative disorder	1664481	2.80419e+06	1956921	1.10199e+06	2636078	846602	1.56601e+06	1.20482e+06	2.60969e+06	1.69016e+06	1.14389e+06	1577445	1.39358e+06	1448207	1161233	1.06392e+06	2.94384e+06	1090385	1.90513e+06	1985529	1.97478e+06	1032097	1.16519e+06	1.17125e+06	1.1503e+06	1.17431e+06	1.0966e+06	1.15329e+06	1051854	1.07909e+06	1.16523e+06	1.16965e+06	1176913	1.16743e+06	1097176	1129824	1.14154e+06	1.11208e+06	1.05018e+06	1.18104e+06	1.18485e+06	1.21163e+06	1.1582e+06	1.11577e+06	1157425
2017068n11_37382	Negative	Pathological	Haematological	Leukemia	1.83793e+06	3.31519e+06	2.41753e+06	1.42168e+06	2.95239e+06	1.35223e+06	2.04345e+06	1555622	2688847	1.82307e+06	1.40706e+06	2051235	1.86354e+06	2005015	1.59159e+06	1.34776e+06	3.03708e+06	1.52999e+06	2.34264e+06	2646708	2.59075e+06	1.5092e+06	1417377	1354998	1.44003e+06	1592657	1.63449e+06	1.58403e+06	1.5612e+06	1553630	1338403	1.33536e+06	1.4017e+06	1581788	1.58692e+06	1.67009e+06	1.60171e+06	1.54838e+06	1.5188e+06	1.39224e+06	1.34445e+06	1.41963e+06	1469532	1591831	1717259
2017068n11_38755	CSF-Infiltration	Pathological	Haematological	Lymphoma	2.81038e+06	3.98455e+06	3277574	2.36361e+06	3.17131e+06	2.20268e+06	2.96451e+06	2448408	3.7881e+06	2.76371e+06	2.61519e+06	2.86273e+06	2.47125e+06	2740085	2.59409e+06	2.16241e+06	4.07472e+06	2.3154e+06	2823557	3.49512e+06	3337439	2.34327e+06	2518967	2.49236e+06	2.58236e+06	2.44104e+06	2.41973e+06	2.38745e+06	2413360	2.30744e+06	2.64418e+06	2.40276e+06	2.41491e+06	2.3447e+06	2.44503e+06	2.41244e+06	2.47072e+06	2.31785e+06	2.38188e+06	2.69544e+06	2.49772e+06	2.45861e+06	2.34911e+06	2.53336e+06	2677486
2017068n11_38570	CSF-Infiltration	Pathological	Haematological	Lymphoma	1.90822e+06	3270947	2386839	1.37871e+06	2.02919e+06	1.44902e+06	2.27535e+06	1.62715e+06	3.01116e+06	1.98373e+06	1320456	2156709	1.94843e+06	2.31584e+06	2.96267e+06	1400064	3534599	1.19276e+06	2.13176e+06	2533705	3.2471e+06	1.26989e+06	1.26012e+06	1.2164e+06	1275855	1.28994e+06	1.17571e+06	1.21066e+06	1.16678e+06	1.15014e+06	1.27574e+06	1229306	1.32432e+06	1355477	1336217	1.37986e+06	1198093	1.27801e+06	1.19859e+06	1.32665e+06	1.287e+06	1.36773e+06	1305235	1.30296e+06	1.18698e+06
2017068n12_CN		Healthy			1.65075e+06	2280387	2.30049e+06	1260019	2.2492e+06	1005205	2115059	1320901	2.18071e+06	1.54931e+06	1.4457e+06	1850812	1.78795e+06	1.82349e+06	2379169	1.43172e+06	2605080	1485451	2143822	1.9091e+06	2.10113e+06	1275282	1.29392e+06	1.44634e+06	1287250	1.29365e+06	1.39447e+06	1.43628e+06	1.20572e+06	1270752	1306803	1.24824e+06	1312998	1.27425e+06	1.24807e+06	1.34979e+06	1415206	1242433	1252552	1.2969e+06	1.32519e+06	1.32315e+06	1.27547e+06	1.23116e+06	1356620
2017068n12_35670	Negative	Pathological	Solid	Other	1.46815e+06	2.32997e+06	1.66208e+06	964053	1.94304e+06	776701	1.45836e+06	1.01038e+06	2.39733e+06	1.23817e+06	1144431	1.51656e+06	1.26174e+06	1.35712e+06	1.24919e+06	1.16458e+06	2605996	1219676	1785181	1.62356e+06	1.76801e+06	1018332	1.24654e+06	1.20387e+06	1175800	1.2614e+06	1.17048e+06	1.09997e+06	992693	1.0252e+06	1.24758e+06	1.2047e+06	1.15701e+06	1077491	1169643	1.19853e+06	1146204	1.05378e+06	1027361	1234567	1170214	1.11427e+06	1.07063e+06	1.0748e+06	1194866
2017068n12_35761	Negative	Pathological	Haematological	Lymphoma	1.5257e+06	2.3371e+06	1.86908e+06	1.14284e+06	2146422	1039193	1.71995e+06	1.15166e+06	2.12679e+06	1.2492e+06	1.26207e+06	1754053	1.54658e+06	1.52638e+06	1.23517e+06	1205890	2.43365e+06	1.26229e+06	2.00802e+06	1.7645e+06	2.10452e+06	1.19825e+06	1.35963e+06	1.31418e+06	1329433	1.31076e+06	1.33748e+06	1.31212e+06	1.19289e+06	1224778	1319096	1330588	1.31526e+06	1.32586e+06	1.31153e+06	1.32039e+06	1.26803e+06	1275283	1.18356e+06	1.30639e+06	1281442	1.32982e+06	1.31444e+06	1349548	1.31112e+06
2017068n12_36202	CSF-Infiltration	Pathological	Haematological	Lymphoma	2.89709e+06	4003520	3.70703e+06	2.70883e+06	3967602	2.48409e+06	2782442	2.92473e+06	3.32267e+06	2964270	2.74885e+06	3.30185e+06	2966758	2667830	2449982	2.45435e+06	3.50289e+06	2.31529e+06	3164985	3.02784e+06	3207901	2.60235e+06	2.9372e+06	2676169	2.78731e+06	2.55082e+06	2.8184e+06	2.62842e+06	2.70288e+06	2.63341e+06	3.02355e+06	2649107	2.71137e+06	2.69382e+06	2.74e+06	2856957	2.75972e+06	2.80109e+06	2.63875e+06	2.96053e+06	2.53617e+06	2.71229e+06	2612851	2.82609e+06	2.77462e+06
2017068n12_37583	Negative	Pathological	Haematological	Leukemia	2.01296e+06	3.04909e+06	2.11112e+06	1.30424e+06	2441581	1013708	1.49911e+06	1.14384e+06	3228002	1.57463e+06	1.78812e+06	1.9291e+06	1425159	1.45496e+06	1199800	1.82517e+06	2833203	1.61735e+06	2.13142e+06	1.85445e+06	1.91911e+06	1146932	2.05227e+06	1.90714e+06	1786285	1.67716e+06	1500977	1.35289e+06	1.17555e+06	1.14803e+06	1.87334e+06	1770295	1.68266e+06	1.65151e+06	1.54435e+06	1.50129e+06	1383163	1.20409e+06	1.14756e+06	1.89103e+06	1.66148e+06	1.52783e+06	1591268	1514942	1.46271e+06
2017068n12_37782	CSF-Infiltration	Pathological	Haematological	Leukemia	2.01496e+06	3.12263e+06	2825845	1802877	2585418	1017758	1.76297e+06	1.79914e+06	2.8301e+06	1850551	1.62154e+06	2196762	1851406	1.90986e+06	1.66511e+06	1.48556e+06	3084283	1.72484e+06	2.35813e+06	2163210	2790365	1390950	1457703	1566175	1603399	1.57297e+06	1.59805e+06	1.55693e+06	1.39838e+06	1.39434e+06	1456197	1596771	1.57808e+06	1.56925e+06	1.50772e+06	1533508	1.45305e+06	1.42275e+06	1.34173e+06	1.5153e+06	1555312	1.60687e+06	1.62349e+06	1520899	1.5557e+06
2017068n12_37642	Negative	Pathological	Haematological	Lymphoma	1.30402e+06	2.7863e+06	1883633	798474	2.03426e+06	687203	1334028	963416	2438674	1122305	827404	1.56719e+06	1448259	1522363	2.20884e+06	1.20757e+06	2743236	892817	1.76877e+06	1592480	2.56492e+06	731380	1087256	765038	777457	953498	833381	790753	916366	731883	764697	793452	781718	861181	834827	830914	782797	889609	800543	760124	800000	818866	858225	772963	815827
2017068n15_CN		Healthy			1.80504e+06	2801534	2.08265e+06	1.74794e+06	2.73869e+06	978881	2.02694e+06	1.57904e+06	2.54624e+06	1538456	1.45059e+06	1667873	1.62912e+06	1.58009e+06	4.65617e+06	1213456	2.88293e+06	1459044	2.00952e+06	1702686	2.01489e+06	1.33121e+06	1411375	1.3149e+06	1.36486e+06	1.45584e+06	1.325e+06	1329915	1.30313e+06	1378352	1.35736e+06	1.32774e+06	1.31674e+06	1.43645e+06	1392579	1316282	1747402	1.30857e+06	1336963	1.36596e+06	1.39854e+06	1.25086e+06	1318593	1.33273e+06	1.30257e+06
2017068n15_38522	CSF-Infiltration	Pathological	Haematological	Myeloproliferative disorder	2.22329e+06	2940614	2.45988e+06	2.00435e+06	2696617	1.93199e+06	2.45481e+06	2217720	2.44156e+06	2.27562e+06	2.28989e+06	2.21964e+06	1999509	2.11087e+06	3.95886e+06	1.66496e+06	2.97431e+06	2002338	2.32952e+06	2620181	2.46567e+06	2007025	2153369	2.29671e+06	2.36511e+06	2073951	2139657	1.97169e+06	2.22164e+06	2.19464e+06	2.35816e+06	2.06337e+06	2.33138e+06	2371965	2150789	2.21881e+06	2119789	2.34163e+06	2.19407e+06	2.47604e+06	2.39425e+06	2.60204e+06	2.30568e+06	2231795	2.20508e+06
2017068n15_35762	CSF-Infiltration	Pathological	Solid	Other	1.81557e+06	2.77295e+06	2.27175e+06	1.93526e+06	2.91452e+06	1100590	1.90613e+06	1.87682e+06	1.98998e+06	1.92078e+06	1416694	1640784	1.46203e+06	1573055	4.36557e+06	1143613	2.59829e+06	1.31394e+06	1.94277e+06	1761397	1.76372e+06	1.2976e+06	1.33374e+06	1379663	1.35443e+06	1290365	1.33754e+06	1.30736e+06	1356537	1.29726e+06	1390637	1.35298e+06	1.38401e+06	1385082	1.26526e+06	1.27077e+06	1.27922e+06	1.27758e+06	1320418	1.43465e+06	1409142	1450584	1.36784e+06	1.26152e+06	1238126
2017068n15_35635	Negative	Pathological	Haematological	Leukemia	3.15616e+06	3541063	3129661	2.49275e+06	3.13756e+06	3.01246e+06	3.08833e+06	2.63566e+06	3186173	3008836	4099453	3658331	2.6111e+06	2.74295e+06	4.43249e+06	2718309	3.03717e+06	3531315	2.89059e+06	4446562	2.62936e+06	3.83454e+06	4.02022e+06	3.84798e+06	4.13729e+06	3948395	3.77642e+06	4.1939e+06	4.4999e+06	4135176	4.11346e+06	3.91105e+06	4.27957e+06	4.52918e+06	4179143	4.38763e+06	4.30664e+06	4.32578e+06	4.31458e+06	4.12816e+06	3.97443e+06	4.17711e+06	4.3502e+06	4.3536e+06	4206741
2017068n15_36768	CSF-Infiltration	Pathological	Haematological	Lymphoma	1.62025e+06	2.63218e+06	2.02938e+06	1.30796e+06	2.47379e+06	1.48178e+06	1865869	1.45175e+06	2.35534e+06	1.79321e+06	1.5907e+06	1.65843e+06	1.62879e+06	1654062	3.26103e+06	1369292	2.38476e+06	1.42425e+06	1.82078e+06	1.84135e+06	1.74067e+06	1.59266e+06	1609187	1.45526e+06	1.63192e+06	1419674	1.4393e+06	1483214	1.54431e+06	1.57067e+06	1.61167e+06	1539034	1621313	1612041	1.44775e+06	1.46152e+06	1453856	1.44949e+06	1474025	1.63924e+06	1563014	1.61552e+06	1.56711e+06	1.47154e+06	1499554
2017068n15_36755	CSF-Infiltration	Pathological	Haematological	Leukemia	1.20818e+06	2.36923e+06	1.60663e+06	790275	2.04777e+06	715585	1.31755e+06	922257	2.13791e+06	1.30386e+06	830050	1.1349e+06	1.21103e+06	1.31029e+06	2.15927e+06	1035151	2.60243e+06	789324	1623644	1.26062e+06	1618164	772954	819926	843293	836715	800629	785613	802322	788625	795148	829947	862809	840347	796237	784223	812373	810094	802736	791954	853207	855115	841072	857465	785616	799673
2017068n15_36567	Negative	Pathological	Haematological	Leukemia	1.19809e+06	2406419	1.56277e+06	866717	1.45218e+06	809788	1.37925e+06	957156	2095750	1.23035e+06	807841	1279496	1.40154e+06	1.57176e+06	2773289	1.08141e+06	2644794	763068	1468841	1260378	1.53826e+06	800401	848671	778541	754573	766411	775912	767440	804099	797137	866190	802844	790812	770237	769541	825827	822230	808971	814587	902466	824519	838244	806180	795880	832030
2017068n16_CN		Healthy			2.55403e+06	2.62251e+06	2.33257e+06	2.76957e+06	4.10809e+06	1359504	2.11121e+06	2.48473e+06	2295825	2.08811e+06	1.90982e+06	2021300	2085094	2.00879e+06	5.22549e+06	1.51064e+06	1868233	1.69264e+06	1.86673e+06	2.01554e+06	1.73311e+06	1.63585e+06	1.71088e+06	1714049	1.68498e+06	1.48708e+06	1.52472e+06	1.59745e+06	1.53086e+06	1.65099e+06	1617172	1565733	1615883	1.62767e+06	1.56322e+06	1.57962e+06	1.67021e+06	1.4889e+06	1.60663e+06	1703449	1565159	1.62767e+06	1.53026e+06	1437854	1.59772e+06
2017068n16_36779	CSF-Infiltration	Pathological	Haematological	Myeloproliferative disorder	2.29556e+06	2147150	2081753	1.93259e+06	2.09865e+06	1849073	2126260	1915656	2418079	1.92401e+06	2.48299e+06	2.33399e+06	1.9887e+06	2.01647e+06	2.48396e+06	1883609	2.57462e+06	2171673	2.05362e+06	2811024	2095230	2269412	2.27924e+06	2309038	2.30629e+06	2.21047e+06	2.36677e+06	2.32033e+06	2.17627e+06	2.20859e+06	2429075	2362746	2.34341e+06	2.27537e+06	2264824	2.29303e+06	2265712	2.27114e+06	2.11652e+06	2.44554e+06	2.47774e+06	2.47666e+06	2.38868e+06	2.48658e+06	2234166
2017068n16_36406	CSF-Infiltration	Pathological	Haematological	Lymphoma	1.66236e+06	1.90858e+06	1.77568e+06	1.28841e+06	1.66706e+06	1.24891e+06	1545367	1377888	1.79052e+06	1450044	1783012	1738689	1.43111e+06	1.49193e+06	2.42155e+06	1.37649e+06	2.00053e+06	1.57067e+06	1.83928e+06	1.78034e+06	1.51312e+06	1.49014e+06	1.59465e+06	1.5818e+06	1692814	1.56704e+06	1.44975e+06	1.47155e+06	1.47699e+06	1.56576e+06	1.6018e+06	1.70908e+06	1.72595e+06	1631734	1.56685e+06	1.51746e+06	1522936	1582482	1.55996e+06	1.52844e+06	1.78434e+06	1691567	1.75253e+06	1708205	1.58004e+06
2017068n16_36960	Negative	Pathological	Haematological	Lymphoma	1.57402e+06	1.84203e+06	1.54826e+06	1.22584e+06	1.48076e+06	1129020	1390425	1.25839e+06	1.52471e+06	1.55515e+06	1612684	1.48657e+06	1248000	1.38513e+06	2.36179e+06	1293636	1.72101e+06	1.61701e+06	1.67657e+06	1.79109e+06	1348922	1.53236e+06	1611749	1489419	1548178	1.64254e+06	1564794	1.54269e+06	1.5293e+06	1.56279e+06	1519282	1.51264e+06	1520679	1545017	1.57736e+06	1.56272e+06	1472057	1.51324e+06	1550714	1.5717e+06	1.61857e+06	1576079	1.5309e+06	1.56554e+06	1.70281e+06
2017068n16_36962	CSF-Infiltration	Pathological	Haematological	Lymphoma	1.61744e+06	1542595	1688598	1.48345e+06	1612022	1.51443e+06	1460996	1399991	1.70199e+06	1.7981e+06	1.95018e+06	1.8183e+06	1.46315e+06	1441892	2510266	1.45503e+06	1.55679e+06	1.75343e+06	1.79361e+06	1.90091e+06	1.35393e+06	1.7604e+06	1.98109e+06	1987619	2.02324e+06	1848560	1.93655e+06	1.99403e+06	1.77349e+06	1.71337e+06	2.05828e+06	2.02594e+06	1.92472e+06	1878111	1892501	2.03684e+06	1896575	1.76017e+06	1.79927e+06	2011880	2018079	1858325	2.01525e+06	1.88714e+06	2055474
2017068n16_37018	CSF-Infiltration	Pathological	Haematological	Lymphoma	766506	966610	1.05623e+06	606565	897591	564550	668999	585647	1.00233e+06	888364	587322	774612	743663	724992	2.20704e+06	619674	1105541	580069	1.04772e+06	801899	820435	465068	534561	539593	573032	618852	575561	693406	612101	515122	553256	564225	560798	558071	624558	593273	716982	691846	658579	542345	529266	627056	556890	532563	558988
2017068n16_37254	Negative	Pathological	Solid	Other	1.25865e+06	1.55173e+06	1.54881e+06	1.15411e+06	1662721	890675	1110718	1.16844e+06	1.3691e+06	1.46213e+06	1079808	1.31522e+06	1171589	1285748	3150689	1.01261e+06	1483260	1.03884e+06	1.51124e+06	1521379	1.28161e+06	1063009	1093137	1.08342e+06	1.14096e+06	1.0819e+06	1171712	1.25508e+06	1072601	1122256	1.14801e+06	1170438	1.41108e+06	1504240	1373547	1.30295e+06	1.21384e+06	1242793	1.15273e+06	1.19499e+06	1220829	1.20364e+06	1.39754e+06	1109883	1151304
2017068n72_CN		Healthy			2.39739e+06	3022993	2.18251e+06	1.30664e+06	3.14539e+06	937077	2080347	1.52325e+06	2.56756e+06	2029416	1503531	3.01793e+06	2.2718e+06	2.40534e+06	2.15093e+06	1.3858e+06	2.84457e+06	1534220	2.14024e+06	2.86639e+06	2.67935e+06	1.42332e+06	1386813	1409726	1.3256e+06	1.65468e+06	1.54832e+06	1575739	1360548	1574314	1.25334e+06	1.31001e+06	1233378	1.3612e+06	1.49206e+06	1507935	1.57964e+06	1606080	1499487	1.29048e+06	1.28304e+06	1.34454e+06	1.37464e+06	1.35888e+06	1.49455e+06
2017068n72_44990	Negative	Pathological	Haematological	Myeloma	4.09902e+06	4.41116e+06	3888280	2.88005e+06	4058897	3.56978e+06	4.2445e+06	3074361	4.94276e+06	4292748	3.90631e+06	4.41357e+06	4.03788e+06	4.25863e+06	4.46549e+06	3.36921e+06	4179634	3217202	3.77962e+06	4.77028e+06	3.85478e+06	3.24865e+06	3.82099e+06	4.13329e+06	4.03061e+06	3355276	3526702	3.36413e+06	3.45058e+06	3492805	4250053	4.02095e+06	4.43648e+06	3.74018e+06	3.35908e+06	3.65451e+06	3.34389e+06	3.58084e+06	3.20331e+06	4425499	4919864	3.87958e+06	3403433	3.06366e+06	3.35961e+06
2017068n72_45187	CSF-Infiltration	Pathological	Haematological	Leukemia	2.94354e+06	4.0986e+06	3.21076e+06	1.90462e+06	4.08104e+06	1.71461e+06	3.41686e+06	2186638	3.48329e+06	2.54501e+06	2.00596e+06	3630826	3159254	3633977	3249357	2018839	3.82575e+06	1.92174e+06	2.88715e+06	3.84203e+06	3.48582e+06	1.97285e+06	1783404	1.78711e+06	1808700	2.09302e+06	2.02809e+06	2054661	1937735	2.04736e+06	1.74587e+06	1769878	1777883	1834713	2.04534e+06	1976769	1.92011e+06	2.04545e+06	1912732	1.73781e+06	1.73869e+06	1.78549e+06	1.90772e+06	2043420	2009733
2017068n72_44991	CSF-Infiltration	Pathological	Haematological	Lymphoma	3034701	4.22885e+06	3.26865e+06	2121052	3.48507e+06	3120753	3347478	2.61429e+06	3496304	3.38748e+06	3.08834e+06	3.56001e+06	3.21819e+06	3.31794e+06	3855484	2.41042e+06	3.63074e+06	2.5603e+06	3.51963e+06	4035985	3.27141e+06	2751449	2791349	2885831	2.9579e+06	2847165	2.93662e+06	2.98156e+06	3.06333e+06	2.9789e+06	2714214	2.85869e+06	3.00339e+06	2.79534e+06	2830601	3090109	3.25822e+06	3.21044e+06	3.04039e+06	2786135	2.78252e+06	2744975	2.73927e+06	3.00423e+06	3.06259e+06
2017068n72_45108	CSF-Infiltration	Pathological	Haematological	Leukemia	2.47006e+06	3.97857e+06	2.82019e+06	3.43438e+06	4731457	2223678	2.65635e+06	1.9281e+06	3.34736e+06	2.84939e+06	2.2657e+06	2.84917e+06	2389857	2.45136e+06	3.05629e+06	2.09352e+06	3.47694e+06	2.05624e+06	2.81172e+06	2973967	2.77381e+06	2.11607e+06	2067277	2.05508e+06	1994528	3427565	2801464	2129280	1988866	2157917	2.06272e+06	2.14193e+06	2.08972e+06	3481373	2.5138e+06	2266533	2028289	2.20609e+06	1.95866e+06	2.15562e+06	2104411	2.0762e+06	2.05827e+06	1.9781e+06	2109551
2017068n72_45169	Negative	Pathological	Haematological	Lymphoma	2.35816e+06	4736593	2.989e+06	1.52528e+06	4.1227e+06	1.72656e+06	2.54359e+06	1.84074e+06	3.64581e+06	2.35904e+06	1807569	2.4232e+06	2.3419e+06	2.38699e+06	3.72782e+06	1726591	4002901	1.94166e+06	2.9028e+06	2.56372e+06	2.69399e+06	1.86093e+06	1.89383e+06	1.85358e+06	1.79921e+06	1.90919e+06	1.97843e+06	1.85362e+06	1761738	1.90896e+06	1.76211e+06	1734287	1789162	1.72726e+06	1.80304e+06	1758883	1770939	1840312	1777344	1.70094e+06	1.67857e+06	1.70061e+06	1.70776e+06	1.77674e+06	1.76831e+06
2017068n72_45319	Negative	Pathological	Haematological	Lymphoma	3.32974e+06	5.75907e+06	3646051	2.14072e+06	5.62965e+06	2105676	3.25842e+06	2.77099e+06	4372212	3.03069e+06	2452739	2840658	2594941	3.13425e+06	4.41102e+06	2.25806e+06	4.83619e+06	2.552e+06	3671756	3.26016e+06	4.10211e+06	2057213	2.28519e+06	2151042	2.20757e+06	2.34021e+06	2.17255e+06	2.12228e+06	2.11824e+06	2.33187e+06	2.18635e+06	2.05458e+06	2.0644e+06	2.31287e+06	2.32389e+06	2081775	2108622	2164938	2.23736e+06	2.27866e+06	2.0701e+06	2116374	2.11933e+06	2.29141e+06	2225815
2017068n73_CN		Healthy			3.03352e+06	3.67104e+06	2730470	1.8251e+06	3.37981e+06	1.44586e+06	2.97053e+06	2.19444e+06	3735023	2532875	2373204	3.65984e+06	2.95932e+06	3.16328e+06	2892946	2114874	4.11496e+06	2.43161e+06	2.81646e+06	3.91801e+06	3.37264e+06	2.17014e+06	2.35262e+06	2.25679e+06	2248997	2.28801e+06	2.17088e+06	2.19611e+06	2.12476e+06	2.12134e+06	2340962	2.25121e+06	2.19765e+06	2.2569e+06	2269920	2214667	2.13647e+06	2261919	2102592	2389928	2260641	2230313	2.11506e+06	2182710	2283674
2017068n73_45228	Negative	Pathological	Haematological	Leukemia	3.37068e+06	4961341	3704192	1958655	4.15756e+06	1.81784e+06	4.07153e+06	2284352	4.9523e+06	2.79914e+06	2.34288e+06	3525175	3.57536e+06	3880801	3387824	2156516	5380773	2.08802e+06	3.30038e+06	3.99016e+06	4.22157e+06	2.12071e+06	2.02437e+06	2.23193e+06	2.22903e+06	2247789	2.06282e+06	2098045	2.0113e+06	2.23442e+06	2.08877e+06	2.23966e+06	2.12995e+06	2.1616e+06	2.1432e+06	2.06123e+06	2.04893e+06	2061805	2124834	2.11599e+06	2228544	2.23837e+06	2146558	2206130	2.22606e+06
2017068n73_45612	Negative	Pathological	Haematological	Leukemia	3.35317e+06	5.83226e+06	4.35886e+06	1.69161e+06	5.12897e+06	1.49712e+06	3782934	2.18724e+06	5.61004e+06	2.45793e+06	1.84255e+06	3.15765e+06	3.61403e+06	4.00526e+06	4.41779e+06	2.13686e+06	6.49706e+06	1.85175e+06	3.88482e+06	3694824	4494339	1.71579e+06	1.74765e+06	1800245	1.76419e+06	1883804	1.62101e+06	1.77668e+06	1.69662e+06	1.70203e+06	1.77431e+06	1.81429e+06	1.81464e+06	1836158	1.77883e+06	1.75204e+06	1744812	1727450	1772235	1.8485e+06	1.85288e+06	1.85375e+06	1.84709e+06	1784490	1.74215e+06
2017068n73_45622	Negative	Pathological	Haematological	Lymphoma	3.12745e+06	5.44107e+06	4017150	1710529	4.92744e+06	1685612	3.49318e+06	2.23198e+06	4442528	2.57736e+06	1.96858e+06	2.93039e+06	2911460	3.13979e+06	4833655	2079860	5607901	2.06688e+06	3.53175e+06	3.18653e+06	3746690	2.00409e+06	2105970	1.99001e+06	1.89215e+06	2.03243e+06	1941475	1.90624e+06	1999701	2.05827e+06	2.01629e+06	2.01136e+06	1.93952e+06	1.99609e+06	2.0095e+06	1.92279e+06	1966538	2.12484e+06	1986457	2052397	1980575	1.9069e+06	2058814	2.02327e+06	1988337
2017068n73_45693	CSF-Infiltration	Pathological	Haematological	Lymphoma	2.63796e+06	5.20678e+06	3.75207e+06	1853448	4.63406e+06	1808891	2947652	2.23371e+06	3.87546e+06	2922434	2.15938e+06	2.87018e+06	2.74166e+06	2.88564e+06	5.19653e+06	2.02658e+06	4.83096e+06	2.31081e+06	3.61058e+06	3.2753e+06	3.55922e+06	1.93772e+06	2126661	2143376	2117886	2198436	2.1965e+06	2.15425e+06	2052496	2018182	2.15521e+06	2.18348e+06	2.16815e+06	2.18521e+06	2.25679e+06	2.24659e+06	2164850	2.04421e+06	2.09145e+06	2.29589e+06	2.30038e+06	2255364	2167373	2212135	2234441
2017068n73_45508	CSF-Infiltration	Pathological	Haematological	Leukemia	3.39432e+06	6.20296e+06	4139088	2.36833e+06	4.72843e+06	2.63675e+06	3594038	2.95578e+06	4.83318e+06	3.47055e+06	3.26477e+06	3.5523e+06	3283600	3676262	6106372	2.60307e+06	5.46232e+06	3178750	4094871	4.28756e+06	3.61673e+06	3.1375e+06	3.02259e+06	3197505	3.20143e+06	3315847	3.39704e+06	3.17177e+06	3.27908e+06	3.18515e+06	3.01844e+06	3.33305e+06	3187047	3.52146e+06	3.32216e+06	3.33808e+06	3.13364e+06	3.0968e+06	3309498	2.98033e+06	3302696	3.33947e+06	3.32173e+06	3248853	3.35474e+06
2017068n73_45456	Negative	Pathological	Haematological	Lymphoma	3.06263e+06	6.64651e+06	4.1988e+06	2154036	4341756	1.9431e+06	3.35564e+06	2.65331e+06	5139630	2.94982e+06	2241685	2.78098e+06	2.94878e+06	3.15757e+06	6339578	2.08014e+06	6.31274e+06	2.26268e+06	3782008	3.05619e+06	3.80978e+06	2244379	2.17433e+06	2282186	2339205	2.21282e+06	2.20605e+06	2255190	2.23794e+06	2.24677e+06	2.20198e+06	2333823	2255262	2.23199e+06	2.23039e+06	2.19002e+06	2.14012e+06	2234066	2.24451e+06	2.33803e+06	2.43592e+06	2483337	2202658	2.23912e+06	2.21795e+06
2017068n74_CN		Healthy			2.63568e+06	3.04796e+06	2.71066e+06	1852459	3.62499e+06	1.4947e+06	2493898	2.01808e+06	3.11733e+06	2.21672e+06	2.51135e+06	2.84358e+06	2.57493e+06	2696613	3164397	2.04632e+06	3.43551e+06	2.4883e+06	2.77342e+06	3194259	2714566	2.19695e+06	2.39116e+06	2.31747e+06	2.45989e+06	2581930	2347877	2267228	2187059	2.2233e+06	2.36913e+06	2394820	2737982	2.4818e+06	2.53085e+06	2437230	2.21875e+06	2.20509e+06	2.11968e+06	2502939	2.3262e+06	2.45775e+06	2.42015e+06	2473813	2.33216e+06
2017068n74_45475	CSF-Infiltration	Pathological	Haematological	Leukemia	2.60347e+06	3982705	2.96114e+06	1.6252e+06	3469345	2289742	2945501	1.8757e+06	3766561	2.40125e+06	2.29962e+06	2.75474e+06	2719926	2721889	3043648	2241144	3.99789e+06	2.07932e+06	2.85552e+06	3.01173e+06	2.93778e+06	2.15304e+06	2.24591e+06	2.27457e+06	2.22174e+06	2184494	2.19733e+06	2.20619e+06	2.21423e+06	2195697	2095393	2.3623e+06	2.30451e+06	2360647	2239967	2293607	2.21734e+06	2.28729e+06	2246282	2319402	2.4007e+06	2.32503e+06	2.30328e+06	2.16485e+06	2288907
2017068n74_45442	Negative	Pathological	Haematological	Myeloma	2.34361e+06	4.23641e+06	2.99682e+06	1560143	3.68671e+06	2.189e+06	2.63596e+06	1.81597e+06	3719130	2.26551e+06	2.0719e+06	2.5427e+06	2549654	2418013	2.96268e+06	2.05054e+06	3752566	1.9913e+06	2.94387e+06	2669335	2.62193e+06	1.79672e+06	2.10475e+06	2.03038e+06	2000017	2.11286e+06	2087915	2.0933e+06	1.94526e+06	1816255	2.0701e+06	1.90417e+06	2.0748e+06	2038758	2.05095e+06	2086274	1.99594e+06	2014310	2.04627e+06	2.10799e+06	2.11548e+06	1.95613e+06	2.07518e+06	2.04251e+06	2.0541e+06
2017068n74_45568	CSF-Infiltration	Pathological	Haematological	Leukemia	2.54265e+06	4.71192e+06	3.33424e+06	1.59265e+06	4.52636e+06	2.10197e+06	2.70539e+06	2.17768e+06	3.74281e+06	2.34238e+06	2.22997e+06	2578338	2.47458e+06	2.58651e+06	3934437	2.10716e+06	4.20542e+06	2.19449e+06	3150273	2649109	2.71922e+06	2111692	2.3359e+06	2.21284e+06	2150550	2264276	2.14442e+06	2.12131e+06	2171271	2.0627e+06	2.34231e+06	2270969	2.09924e+06	2.24976e+06	2.25796e+06	2.16676e+06	2.14702e+06	2176822	2.10486e+06	2.32063e+06	2251368	2.12818e+06	2.17498e+06	2.26098e+06	2.22836e+06
2017068n74_45355	Negative	Pathological	Haematological	Leukemia	1.85605e+06	4.20902e+06	3.27817e+06	1.17772e+06	4.29522e+06	1.0972e+06	2.17796e+06	1.57342e+06	3319756	1.93546e+06	1.46489e+06	1.70755e+06	1.89997e+06	1.91013e+06	3887448	1.3482e+06	3657828	1.40392e+06	3.00974e+06	1.80919e+06	2.24038e+06	1.36687e+06	1.37439e+06	1.38451e+06	1397177	1423962	1.43044e+06	1.36543e+06	1.38715e+06	1.34725e+06	1420913	1409336	1416559	1.39651e+06	1.40534e+06	1.41765e+06	1.31406e+06	1.46184e+06	1414886	1415690	1.41206e+06	1.40019e+06	1.42576e+06	1442929	1.44386e+06
2017068n74_39260	Negative	Pathological	Haematological	Lymphoma	2.17466e+06	5.12337e+06	3.55175e+06	1.37241e+06	5.05824e+06	1492006	2075574	1834535	3.88662e+06	2.26763e+06	1.66087e+06	1872311	2.21225e+06	2.23479e+06	5250053	1.41808e+06	4.05431e+06	1748688	3.06273e+06	2245819	2839686	1.68942e+06	1.44886e+06	1494178	1558185	1725300	1790163	1.68396e+06	1.76701e+06	1.75311e+06	1.49112e+06	1.49741e+06	1.5701e+06	1.56309e+06	1.65432e+06	1.68621e+06	1.6796e+06	1763380	1730902	1532662	1501965	1578949	1.62303e+06	1.59079e+06	1.64237e+06
2017068n74_39036	Negative	Pathological	Haematological	Myeloproliferative disorder	2.63707e+06	5296348	3.4995e+06	1.5478e+06	6.35424e+06	1.15006e+06	1760352	2170311	4.69036e+06	2.51054e+06	1811794	2036580	2.34728e+06	2593646	5.97403e+06	1.79049e+06	5490625	1.85103e+06	3.53104e+06	2.37542e+06	3.44402e+06	1.76377e+06	2.03565e+06	1.94353e+06	1864561	1841209	1.79263e+06	1.76145e+06	1.75895e+06	1.81325e+06	2.08821e+06	1.97189e+06	1909381	1.94267e+06	1.94807e+06	1.81821e+06	1775951	1.82593e+06	1.82043e+06	2.04638e+06	2.06999e+06	2.0501e+06	1.98765e+06	1914509	1.94871e+06
2017068n75_CN		Healthy			1224983	2058440	1643540	910751	2.90769e+06	600105	1.3859e+06	1.17613e+06	1361919	1.56604e+06	676261	871911	868473	974620	1622621	658755	1.47157e+06	660302	1358727	1.01495e+06	997000	708286	680042	648987	653197	672007	630061	671676	679234	746197	672699	640132	615914	612322	607282	771207	681312	651185	677007	661133	659605	613320	647116	633246	623543
2017068n75_39063	CSF-Infiltration	Pathological	Haematological	Lymphoma	1.45888e+06	2.41188e+06	1.65878e+06	1.05605e+06	2920302	834512	1.45159e+06	1.22082e+06	1.88575e+06	1406651	1073815	1.42279e+06	1.32239e+06	1.27734e+06	2.2026e+06	925595	1.94454e+06	1.11323e+06	1.64268e+06	1605173	1.41284e+06	1042364	1.08415e+06	1076725	1.10308e+06	1.31696e+06	1.169e+06	1194559	1.02601e+06	1058358	1.16575e+06	1.09342e+06	1.10432e+06	1122590	1.18064e+06	1200646	1.10056e+06	1.03436e+06	1027748	1.18045e+06	1.08874e+06	1116274	1.11107e+06	1.07593e+06	1.15038e+06
2017068n75_39129	Negative	Pathological	Haematological	Lymphoma	1483988	2321896	1.70649e+06	1.00229e+06	2316364	955186	1.61788e+06	1.19559e+06	2.10412e+06	1.54978e+06	1.29111e+06	1.5628e+06	1.44941e+06	1530414	2.39973e+06	1196821	2.14635e+06	1.29754e+06	1.72849e+06	1755568	1579647	1.35834e+06	1326098	1.26592e+06	1.27492e+06	1.33783e+06	1.34836e+06	1358611	1381491	1.34795e+06	1.30473e+06	1.27041e+06	1301107	1350764	1312837	1.32602e+06	1389293	1424571	1.34923e+06	1.32452e+06	1.24722e+06	1261372	1364265	1.34394e+06	1.32412e+06
2017068n75_38893	Negative	Pathological	Haematological	Myeloproliferative disorder	1.62762e+06	3.05256e+06	2.16109e+06	962282	2.86343e+06	1032137	1739428	1253108	2226366	1.53761e+06	1.41795e+06	1.57142e+06	1596206	1.61407e+06	2.58566e+06	1419938	2.2572e+06	1226227	2026665	1.55156e+06	1.65974e+06	1.3967e+06	1.43562e+06	1405711	1272476	1.34277e+06	1.2845e+06	1.23875e+06	1.33908e+06	1.42259e+06	1.3336e+06	1352995	1.24037e+06	1250966	1.27986e+06	1.31162e+06	1.229e+06	1.24004e+06	1317335	1324255	1.2964e+06	1242334	1.23962e+06	1.24046e+06	1.29927e+06
2017068n75_39406	Negative	Pathological	Haematological	Lymphoma	1.38453e+06	2358948	2022320	797495	2.75043e+06	879393	1.50646e+06	1135964	1972070	1.22164e+06	1211223	1.39971e+06	1509678	1.45646e+06	2.57548e+06	1.05907e+06	1.7174e+06	1.17273e+06	1.81539e+06	1.39959e+06	1.63002e+06	1.16171e+06	1.11575e+06	1159308	1.08988e+06	1162615	1.17225e+06	1.16138e+06	1154719	1248177	1115813	1141867	1.13778e+06	1.16897e+06	1147769	1.18736e+06	1.13285e+06	1210199	1.18127e+06	1113419	1.12625e+06	1133837	1.17347e+06	1.13549e+06	1.14373e+06
2017068n75_39846	Negative	Pathological	Haematological	Leukemia	1.35671e+06	2406496	2.00807e+06	776404	3.14796e+06	880148	1.45502e+06	1038284	2.03358e+06	1.28456e+06	1065993	1.35356e+06	1.29769e+06	1330298	3.33351e+06	909528	1.95292e+06	1078251	1.81635e+06	1363719	1.55399e+06	953332	968997	989240	1.03115e+06	1.07945e+06	1094027	1.06162e+06	1043847	1002591	980262	966603	1.00871e+06	1.01687e+06	1070809	1.0726e+06	1.03985e+06	1047266	1.05709e+06	955342	912998	962776	1002748	994431	988559
2017068n75_39988	Negative	Pathological	Haematological	Lymphoma	1.74297e+06	3.131e+06	2.22274e+06	988740	4661508	821533	1.51294e+06	1.55282e+06	1.96208e+06	1.51758e+06	1.07905e+06	1244343	1250905	1279758	4.21456e+06	1031446	2.50633e+06	1.48055e+06	2.04248e+06	1.368e+06	1426340	985196	1.04617e+06	1.04198e+06	1.08147e+06	1067569	1.04405e+06	1.10544e+06	1.06217e+06	1.09782e+06	1045260	1.03214e+06	1.03401e+06	1068489	1.07854e+06	1.03022e+06	1.05357e+06	1.08526e+06	1.09061e+06	1077622	1049768	1.01148e+06	1.01862e+06	1059348	1021469
2017068n76_CN		Healthy			2.5183e+06	4.02957e+06	2868486	2.15562e+06	4.59814e+06	1632665	2.74645e+06	2.49242e+06	3.16398e+06	2.43704e+06	1.75704e+06	2.12993e+06	2.13778e+06	2.31329e+06	5180727	1643686	3.06615e+06	1.77079e+06	2.3922e+06	2239831	2.61725e+06	1.71119e+06	1.68675e+06	1.67163e+06	1.63548e+06	1.79558e+06	1.73426e+06	1.86728e+06	1.77457e+06	1.74453e+06	1725259	1.66999e+06	1.70719e+06	1.725e+06	1.74188e+06	1661353	1696291	1.75866e+06	1.70328e+06	1717156	1.60352e+06	1601048	1744500	1.76277e+06	1.74159e+06
2017068n76_40266	CSF-Infiltration	Pathological	Haematological	Myeloma	2.83957e+06	4.36026e+06	3.21703e+06	2139219	4178415	2.65406e+06	3.21557e+06	2.60669e+06	3895445	3.25222e+06	2.5976e+06	2939523	2.82713e+06	2.99854e+06	4.58314e+06	2.29463e+06	3.99757e+06	2.44084e+06	2.97708e+06	3.28935e+06	3.35271e+06	2.42717e+06	2.40054e+06	2497016	2.43302e+06	2.61531e+06	2607460	2.69003e+06	2.54098e+06	2520620	2.42149e+06	2.54358e+06	2418555	2434888	2.51086e+06	2662908	2.81925e+06	2.80794e+06	2.57792e+06	2466260	2.54109e+06	2.50273e+06	2565197	2.58957e+06	2.69989e+06
2017068n76_40646	CSF-Infiltration	Pathological	Haematological	Lymphoma	3.47632e+06	4.82821e+06	3.74892e+06	2176590	4.43156e+06	3.18282e+06	3.72932e+06	2566709	4.50069e+06	2.84714e+06	3.37231e+06	3.84177e+06	3.2706e+06	3.531e+06	5500198	3.02757e+06	4593826	3073857	3759909	4068179	3.93463e+06	3.35436e+06	3.08607e+06	3110396	3.55676e+06	3035559	3297633	3.24127e+06	3.14092e+06	3.23787e+06	3.15506e+06	3.31981e+06	3.48892e+06	3.32542e+06	3331800	3.21454e+06	3192393	3.01359e+06	3.18572e+06	3.21221e+06	3.46372e+06	3.44488e+06	3.35158e+06	3455124	3.44196e+06
2017068n76_40316	CSF-Infiltration	Pathological	Haematological	Myeloproliferative disorder	2.75446e+06	5.09398e+06	3.94731e+06	1.85717e+06	5207274	2735490	3.41996e+06	2.48125e+06	4229892	2.44873e+06	1.87926e+06	2.79674e+06	2537996	3069134	5.6378e+06	1.90058e+06	4.69766e+06	1.94633e+06	3.51732e+06	2988864	3172769	1.86927e+06	1.69986e+06	1.92087e+06	1.5618e+06	2.08245e+06	1.92871e+06	1.79501e+06	1.61243e+06	1512264	1815604	1951034	1.95462e+06	1864819	1.77485e+06	1.87191e+06	2006176	1.64446e+06	1.60792e+06	1.83375e+06	1.85911e+06	1.79276e+06	1.81121e+06	1.91067e+06	1982188
2017068n76_40482	CSF-Infiltration	Pathological	Haematological	Myeloma	2.97571e+06	5.78669e+06	3944826	1970431	5.17113e+06	2.53281e+06	3538762	2.53104e+06	4.79249e+06	2.51392e+06	2.4623e+06	3.39481e+06	3.23934e+06	3.57683e+06	5041382	2.38275e+06	4632509	2.40723e+06	4037814	3.54174e+06	3453831	2882487	2.11713e+06	2.31478e+06	2439495	2.13751e+06	2.46369e+06	2.26199e+06	2.75342e+06	2.96001e+06	2.34014e+06	2297465	2.38917e+06	2.32608e+06	2365469	2.37783e+06	2448093	2.68006e+06	2755667	2.53869e+06	2465896	2.39137e+06	2.54379e+06	2.35475e+06	2.51245e+06
2017068n76_40500	CSF-Infiltration	Pathological	Haematological	Lymphoma	2.34196e+06	4.98089e+06	3503109	1.65102e+06	4.68831e+06	2210886	2.99014e+06	2.11947e+06	4.07138e+06	2.25407e+06	2058563	2.44206e+06	2.77085e+06	3021263	4271872	1858454	4.20712e+06	2.27301e+06	3488216	2905017	3137036	2040350	1.87479e+06	1917847	2043095	1.98798e+06	2.0075e+06	2044255	2.07242e+06	2094862	1748820	1925518	1959438	1.96147e+06	1.97089e+06	2.00669e+06	2.0026e+06	2083848	2.13798e+06	1.8533e+06	1.9952e+06	1.93614e+06	1905089	1.92487e+06	1964820
2017068n76_40450	CSF-Infiltration	Pathological	Haematological	Lymphoma	2630669	5.37764e+06	3.56443e+06	1.87949e+06	4.61146e+06	2605502	3400826	2.42311e+06	4761686	3.04982e+06	2.42817e+06	2.71517e+06	3.08619e+06	3265003	4.19046e+06	2265014	4935897	2.69195e+06	3.56292e+06	3.52299e+06	3.65192e+06	2324145	2.16303e+06	2255822	2.47168e+06	2.42782e+06	2.35728e+06	2.33297e+06	2.49121e+06	2.4935e+06	2.61619e+06	2.69494e+06	2285853	2.53343e+06	2.56804e+06	2.57153e+06	2.46298e+06	2.68041e+06	2.36233e+06	2340091	2512267	2452560	2.4102e+06	2.30897e+06	2.35447e+06
2017068n77_CN		Healthy			2.24259e+06	3316273	2.11927e+06	1764812	3917516	1.16807e+06	2321093	2.02421e+06	2.60819e+06	2.04981e+06	1357498	2.11316e+06	1.98552e+06	2157263	4.04917e+06	1.32655e+06	2.90682e+06	1.37739e+06	2.26897e+06	2332891	2.4804e+06	1.37122e+06	1.35553e+06	1376015	1.38874e+06	1.46547e+06	1380105	1451107	1.36727e+06	1.40117e+06	1.3285e+06	1.35445e+06	1.34888e+06	1.33189e+06	1416274	1386549	1.39584e+06	1.38862e+06	1398725	1419737	1363512	1.39078e+06	1357489	1367460	1.38893e+06
2017068n77_40535	CSF-Infiltration	Pathological	Haematological	Leukemia	2.44478e+06	3223237	2.4313e+06	1.41737e+06	3.23091e+06	1.25016e+06	2.80642e+06	1.59116e+06	2841409	2.0056e+06	1.37419e+06	2.74624e+06	2.43869e+06	2.75602e+06	3469444	1.59003e+06	3060340	1420992	2352063	2.90425e+06	2.96242e+06	1.45026e+06	1.37904e+06	1481136	1.39835e+06	1.50468e+06	1.44521e+06	1502069	1347393	1460099	1.35522e+06	1.41401e+06	1.42869e+06	1458687	1.45553e+06	1.37862e+06	1399486	1.46133e+06	1378956	1.47792e+06	1445166	1.62251e+06	1519720	1.38918e+06	1.40298e+06
2017068n77_40582	Negative	Pathological	Haematological	Lymphoma	2.68794e+06	4518119	2965088	1.24994e+06	3.69424e+06	1.19732e+06	3.63576e+06	1.74788e+06	3.68762e+06	1.92552e+06	1462306	3322202	3.27861e+06	3.67384e+06	3.43456e+06	1858827	3.99832e+06	1.57882e+06	2869961	3.16123e+06	3773505	1.53124e+06	1.45782e+06	1.51544e+06	1.44217e+06	1.65925e+06	1666011	1822971	1518223	1691598	1.41626e+06	1.45446e+06	1364333	1450470	1.54308e+06	1572144	1614682	1971006	1598467	1.48146e+06	1.49281e+06	1.52489e+06	1.59713e+06	1.496e+06	1560127
2017068n77_41360	CSF-Infiltration	Pathological	Haematological	Leukemia	2.97349e+06	4.36533e+06	3379634	1.52813e+06	3959415	1.49174e+06	3.61431e+06	1.88843e+06	3767054	2.01675e+06	2.05854e+06	3554643	3636865	3.71554e+06	3.31147e+06	2169904	4.18186e+06	2.27927e+06	3.11399e+06	3647177	3.92413e+06	2.36357e+06	2.11942e+06	2.12694e+06	2.15391e+06	2472311	2.31247e+06	2.38454e+06	2.24155e+06	2464934	2.11721e+06	2158106	2.16411e+06	2.20611e+06	2.34902e+06	2.22121e+06	2.27753e+06	2486145	2.30062e+06	2.15812e+06	2.21751e+06	2.23865e+06	2.28434e+06	2.23674e+06	2.21256e+06
2017068n77_41381	CSF-Infiltration	Pathological	Haematological	Lymphoma	2440530	4669441	3.26382e+06	1.15886e+06	4174276	1.49755e+06	3.12483e+06	1662548	3.90167e+06	1.6466e+06	1692755	2.82813e+06	2.83331e+06	3.01336e+06	2767213	1.84675e+06	4.10595e+06	1.75117e+06	3.17249e+06	2.85233e+06	3.59425e+06	1783021	1.69143e+06	1.71797e+06	1.71657e+06	1.86159e+06	1.84357e+06	1.78337e+06	1.80374e+06	1.85886e+06	1.72925e+06	1.66761e+06	1.68652e+06	1670788	1.78008e+06	1744143	1.69451e+06	1878197	1.7743e+06	1.75395e+06	1.7204e+06	1.75343e+06	1720527	1.74064e+06	1.81105e+06
2017068n77_41405	CSF-Infiltration	Pathological	Haematological	Leukemia	2.46877e+06	5557509	3333299	1.21425e+06	4268020	1.70257e+06	3097344	1.7956e+06	4.14767e+06	1868739	1.78986e+06	2700641	2.77591e+06	2.90804e+06	2.88706e+06	1.8407e+06	4612019	1.86828e+06	3.22103e+06	2.63959e+06	3.52318e+06	1.70552e+06	1.73606e+06	1799229	1.77691e+06	1942786	1.90202e+06	1851620	1663337	1.75332e+06	1.72716e+06	1.71418e+06	1.74514e+06	1722573	1.75988e+06	1721675	1726470	1.95249e+06	1743089	1.76607e+06	1711974	1.67654e+06	1.65821e+06	1702430	1.73292e+06
2017068n77_40715	Negative	Pathological	Haematological	Leukemia	1770519	3699899	2251732	1.04661e+06	2.76059e+06	1.06873e+06	2.02033e+06	1.23201e+06	3.08891e+06	1678546	1.34555e+06	1.99272e+06	1.76621e+06	2.02318e+06	2553165	1.25042e+06	3294121	1.56288e+06	2.16202e+06	2.13295e+06	2.35394e+06	1.21109e+06	1.23782e+06	1.32133e+06	1313116	1466494	1483042	1.44395e+06	1.35917e+06	1284077	1.24277e+06	1.27515e+06	1.29579e+06	1.30415e+06	1.36263e+06	1.31981e+06	1325803	1.62314e+06	1.31884e+06	1233020	1.25458e+06	1.28761e+06	1.32083e+06	1.28663e+06	1.28537e+06
2017068n78_40708	Negative	Pathological	Haematological	Lymphoma	2.21568e+06	2.87306e+06	1.82231e+06	1368952	3978358	1.057e+06	1.70842e+06	1581731	1.86458e+06	1.75753e+06	1.2503e+06	1997756	1.54371e+06	1.72711e+06	2.06181e+06	1.21456e+06	2.23975e+06	1427826	1753364	2.25914e+06	1.71176e+06	1.23127e+06	1.18092e+06	1221300	1.22858e+06	1.26908e+06	1.17361e+06	1270504	1203674	1156176	1.17038e+06	1.19812e+06	1.16805e+06	1261746	1370802	1.20674e+06	1.19482e+06	1297293	1306294	1152837	1.2166e+06	1.13487e+06	1139464	1.22734e+06	1.25117e+06
2017068n78_40737	Negative	Pathological	Haematological	Leukemia	2.30068e+06	3.36661e+06	2.08078e+06	1.36156e+06	4.50641e+06	663920	2178424	1599368	2.45569e+06	1.73656e+06	803911	2219511	2011526	2.44839e+06	2523410	1171352	2.86938e+06	959246	1.98888e+06	2.50905e+06	2.39816e+06	833672	794743	855556	849890	974877	720602	779216	762187	800537	703656	821869	762882	790733	901019	776044	736762	756873	797522	734210	748333	804671	802495	754292	811812
2017068n78_40773	CSF-Infiltration	Pathological	Haematological	Lymphoma	2.29876e+06	3.11124e+06	2306852	1428359	3770665	1.17056e+06	2335259	1.42506e+06	2.74438e+06	2.06387e+06	1.26449e+06	2.43549e+06	2.25736e+06	2.44637e+06	3.48079e+06	1.39645e+06	3.30405e+06	1.23274e+06	2238493	2859041	2571836	1.21475e+06	1.25759e+06	1295770	1211675	1.26546e+06	1.17001e+06	1.372e+06	1128013	1.22154e+06	1.22055e+06	1306322	1.17019e+06	1.18245e+06	1.20892e+06	1190483	1.29733e+06	1.16612e+06	1119089	1.14995e+06	1299578	1228776	1219186	1.22056e+06	1.18844e+06
2017068n78_40835	CSF-Infiltration	Pathological	Haematological	Lymphoma	2.63561e+06	4.0047e+06	2965167	2.03263e+06	4103022	2.27593e+06	2.94446e+06	2.15064e+06	3.23506e+06	2.55694e+06	2.08329e+06	2.78354e+06	2.58933e+06	2.62937e+06	3.91836e+06	1.75845e+06	3.77437e+06	1.93581e+06	2.96033e+06	2924715	2.95919e+06	2.01758e+06	1.92945e+06	1940525	2.15452e+06	2.06779e+06	2.07365e+06	2095917	2053283	2044651	1933622	1.9926e+06	2.13624e+06	2.16137e+06	2.07822e+06	2.24695e+06	2.11955e+06	2.03434e+06	1.98913e+06	2.0319e+06	1.93525e+06	2131783	2082898	2058422	2.14943e+06
2017068n78_40804	CSF-Infiltration	Pathological	Haematological	Myeloma	3.47015e+06	5.2787e+06	4251948	3075912	5166852	2.45856e+06	3.70558e+06	3.18725e+06	4.29866e+06	3197727	3176380	3345865	3.53464e+06	3.57549e+06	4812742	2.52857e+06	4795460	3.11919e+06	3.6126e+06	3916377	3.80909e+06	2.94057e+06	3.0719e+06	2972143	3.12288e+06	3.07726e+06	2.92042e+06	2993508	3061091	3036200	3.0866e+06	3.20044e+06	3.12818e+06	3.10826e+06	3.17255e+06	3.13999e+06	3.16453e+06	3.19736e+06	3.10854e+06	3.01786e+06	3.0733e+06	2.97784e+06	2.98836e+06	3.04505e+06	3.0484e+06
2017068n78_41552	Negative	Pathological	Haematological	Leukemia	2.46475e+06	4.83209e+06	2.8076e+06	1590421	3.90181e+06	1.6559e+06	2.36507e+06	1.77671e+06	3.54092e+06	2.0171e+06	1621178	1.98928e+06	2.02682e+06	2.08345e+06	4.39595e+06	1.7304e+06	4.02236e+06	1.79593e+06	2.668e+06	2.49356e+06	2688778	1.61756e+06	1.68094e+06	1.61259e+06	1.67699e+06	1.63835e+06	1.62125e+06	1.64846e+06	1563299	1.57416e+06	1.63223e+06	1.62482e+06	1.72707e+06	1.79749e+06	1660289	1556400	1.67648e+06	1.57067e+06	1564143	1.65567e+06	1.64812e+06	1.71165e+06	1791636	1.64442e+06	1628894
2017068n78_CN		Healthy			3.40549e+06	5.18304e+06	3.61649e+06	2.90434e+06	4.87173e+06	2.07681e+06	3.12756e+06	2959175	4.17943e+06	3.088e+06	2.75254e+06	3.32784e+06	3.03549e+06	3.24954e+06	6.02186e+06	2457448	4.79819e+06	2855506	3674288	3.41433e+06	3646371	2.51272e+06	2498827	2.32039e+06	2.43948e+06	2.58031e+06	2.17877e+06	2279314	2505156	2.52768e+06	2605716	2449062	2.47528e+06	2642779	2.66159e+06	2.69514e+06	2.42144e+06	2.41767e+06	2362984	2521207	2.49767e+06	2502901	2.45254e+06	2.31261e+06	2.38051e+06
2017068n79_41811	CSF-Infiltration	Pathological	Haematological	Lymphoma	1.70669e+06	1733458	1.62928e+06	1092398	2038874	1.15616e+06	1.39669e+06	1276598	1.83161e+06	1.80502e+06	1.49625e+06	1666708	1.45922e+06	1609796	2178805	1.64616e+06	1.7704e+06	1.38507e+06	1.61664e+06	2.02775e+06	1.39866e+06	1.54504e+06	1433929	1.39494e+06	1.49717e+06	1.5502e+06	1.54624e+06	1.43305e+06	1.41943e+06	1294466	1701797	1.51284e+06	1.49534e+06	1.41889e+06	1.56478e+06	1.59329e+06	1.60727e+06	1.59289e+06	1610466	1.53964e+06	1.78293e+06	1723071	1.53722e+06	1.49479e+06	1.5456e+06
2017068n79_41839	CSF-Infiltration	Pathological	Haematological	Lymphoma	2422986	3.20271e+06	2404589	1.55586e+06	2867734	1.51987e+06	2.80159e+06	1.60112e+06	3.26157e+06	1.73266e+06	1.64207e+06	2.78189e+06	2.66428e+06	2.89628e+06	2.85519e+06	2.11068e+06	3372677	1.3953e+06	2.35496e+06	2.90915e+06	2.71649e+06	1.38993e+06	1672869	1.53226e+06	1536869	1596923	1507511	1568729	1.44369e+06	1.41427e+06	1639515	1602505	1.62559e+06	1.6008e+06	1.58033e+06	1541398	1813636	1.52714e+06	1400081	1630003	1.62019e+06	1615993	1.63525e+06	1541900	1.54118e+06
2017068n79_41934	CSF-Infiltration	Pathological	Solid	Other	2.688e+06	3.98125e+06	3039671	1876497	3647436	1.84004e+06	3.13249e+06	2024726	3489378	2.14596e+06	2.08154e+06	2821191	2.91663e+06	3.01574e+06	4.12154e+06	2019314	3.73752e+06	1.8707e+06	3083441	3.19502e+06	3.21976e+06	2.04549e+06	2.0043e+06	1957034	2163856	2.17244e+06	2.13932e+06	2.2449e+06	2132767	2.07219e+06	2.06231e+06	2080520	2.07667e+06	2.2006e+06	2154969	2.17991e+06	2196723	2.11915e+06	2205519	2.01713e+06	2.04982e+06	2.13882e+06	2.20812e+06	2.32874e+06	2245350
2017068n79_41932	CSF-Infiltration	Pathological	Haematological	Leukemia	2.38444e+06	4.46184e+06	3064549	1405533	4.36201e+06	1.52168e+06	2.91135e+06	2.05605e+06	3.51312e+06	1.92788e+06	1.58416e+06	2109408	2.49542e+06	2.53464e+06	4.67575e+06	1572926	3.96312e+06	1517918	2906887	2521297	3.02396e+06	1.57109e+06	1.57937e+06	1556538	1.53857e+06	1542521	1.5242e+06	1.60757e+06	1577538	1580132	1637578	1594281	1.55113e+06	1.54054e+06	1529147	1500082	1.61926e+06	1.64091e+06	1641850	1.63924e+06	1.72066e+06	1.63608e+06	1.61052e+06	1582723	1.53096e+06
2017068n79_41891	Negative	Pathological	Haematological	Lymphoma	2.11057e+06	4163381	2.91183e+06	1.48198e+06	4036727	1.49386e+06	2419786	1.7859e+06	3.44757e+06	2.16546e+06	1773711	1.99837e+06	2146763	2.18208e+06	3.76864e+06	1622175	3.64522e+06	1599298	2934077	2593869	2.47591e+06	1.63412e+06	1.70672e+06	1.7652e+06	1.65865e+06	1.64918e+06	1.63291e+06	1744884	1631410	1.61084e+06	1.73526e+06	1.70919e+06	1702097	1.69588e+06	1.66382e+06	1.72277e+06	1.75926e+06	1664886	1.63706e+06	1.72101e+06	1771929	1.7711e+06	1.72988e+06	1748572	1.74585e+06
2017068n79_41976	CSF-Infiltration	Pathological	Haematological	Lymphoma	2335872	4.41053e+06	3050584	1.4598e+06	4.15164e+06	1.59885e+06	2.34109e+06	1.87622e+06	3.81898e+06	2.30886e+06	1.83341e+06	1.99785e+06	2.25382e+06	2.44577e+06	3.55412e+06	1.72501e+06	4.00465e+06	1829852	3.01896e+06	2.36272e+06	2680936	1804905	1.78448e+06	1.81292e+06	1.71508e+06	1719215	1.83385e+06	1706733	1699510	1777118	1.85027e+06	1.81725e+06	1.74924e+06	1.76707e+06	1.82951e+06	1.8801e+06	1.81658e+06	1784599	1.71868e+06	1.8351e+06	1.75325e+06	1.76621e+06	1738786	1.80281e+06	1.90271e+06
2017068n79_CN		Healthy			2.43793e+06	4474517	2626693	1821271	4.09637e+06	1461443	1.92991e+06	2.17576e+06	3476934	2.70133e+06	1822964	2.41436e+06	2241261	2557345	4189216	1.96874e+06	3.77928e+06	1989791	3.15937e+06	2.64694e+06	3.25878e+06	1.68179e+06	2.00686e+06	1.95495e+06	1.84133e+06	1904233	1875339	1.92771e+06	1.83837e+06	1.82931e+06	2.00198e+06	2.00214e+06	1.7774e+06	1.88129e+06	2.09011e+06	1.94458e+06	1.86869e+06	1.80936e+06	1.72768e+06	2.01808e+06	1966857	1.81766e+06	1.93029e+06	2.03041e+06	2066609
2017068n80_42422	Negative	Pathological	Haematological	Lymphoma	1.33905e+06	1.53938e+06	1.17616e+06	860811	2.35791e+06	928662	1.17085e+06	1.02544e+06	1.15592e+06	1.44222e+06	1.05623e+06	1.36032e+06	1.05551e+06	1.15706e+06	1823150	1.15501e+06	1.13471e+06	860100	1189679	1.65648e+06	992927	825927	1004991	899931	1.00029e+06	890397	872013	938534	986391	909553	926372	923423	875628	902091	855524	924310	898316	994695	992987	936095	899221	1.01879e+06	923178	873382	947511
2017068n80_42431	Negative	Pathological	Haematological	Leukemia	1.61998e+06	2.01406e+06	1471201	1.02912e+06	2.63841e+06	757585	1.76152e+06	1037239	1.7344e+06	1.32873e+06	861765	1.63496e+06	1.52807e+06	1.75719e+06	2.261e+06	1.22237e+06	1.45654e+06	778022	1337915	1.75138e+06	1377927	778083	811701	795252	819619	858767	865024	823311	805666	812810	825332	810996	844115	869364	847493	873412	819389	836997	830606	866934	864740	883878	933371	860717	865530
2017068n80_42981	Negative	Pathological	Haematological	Lymphoma	1.52266e+06	2585150	1.82269e+06	862676	1.93387e+06	823759	2152097	1027155	2.0255e+06	1.41382e+06	1081199	1.61724e+06	1.60379e+06	1.8229e+06	2.10907e+06	1.2358e+06	1831112	918879	1481723	1.75191e+06	1527929	922635	919449	924176	949079	998089	970516	1.03752e+06	983448	965546	1.18137e+06	904176	928274	1.01313e+06	1.00913e+06	971381	993132	1.02998e+06	944699	936959	914570	982249	1050991	986118	982125
2017068n80_42744	Negative	Pathological	Haematological	Lymphoma	1285882	1.92274e+06	1.66442e+06	886519	2.18388e+06	840105	1.45235e+06	920691	2.07311e+06	1388206	954126	1.41889e+06	1396685	1.49501e+06	2.18772e+06	1.08162e+06	1.77819e+06	900412	1.55355e+06	1.58976e+06	1.40594e+06	879196	975084	932343	924025	935174	983040	1043772	897340	885698	965887	954603	904929	985118	882902	905568	972859	919827	897614	906893	936540	920976	949466	908502	918851
2017068n80_42764	Negative	Pathological	Haematological	Lymphoma	1.04295e+06	2.17217e+06	1.40492e+06	610477	2.0701e+06	568750	1.14156e+06	722171	1811439	1.30023e+06	706002	1013564	1.0716e+06	1.24387e+06	1.76378e+06	758823	1.72469e+06	708302	1.44104e+06	1.10929e+06	1.16882e+06	629958	694483	664547	654430	698238	718887	702042	704051	635094	681978	667204	686118	688447	692337	683730	662967	671085	713541	672161	658152	680952	697841	684425	696556
2017068n80_45057	Negative	Pathological	Haematological	Lymphoma	1.05509e+06	1.91658e+06	1381682	729698	2.32874e+06	714109	1153455	842777	1.89492e+06	1.42923e+06	796313	1107237	1.08258e+06	1.10044e+06	2.21105e+06	832715	1.70078e+06	857007	1.46552e+06	1249245	1.21934e+06	834242	804337	815511	849266	850575	857181	906939	787244	814933	802311	793369	852482	812784	816942	816582	878137	887834	822330	789945	802517	847702	836956	819024	796596
2017068n80_CN		Healthy			1.23924e+06	1.99647e+06	1.38177e+06	924610	2.43113e+06	732541	1.16799e+06	1126232	1.74544e+06	1485666	1003285	1.21654e+06	1.1641e+06	1.23998e+06	2.25303e+06	872447	1792201	1015063	1.47424e+06	1.32287e+06	1.23568e+06	953280	851773	862875	947802	925760	924188	957724	915249	961190	845827	872638	976069	935920	852183	864649	935768	983872	945153	873265	871496	963376	918011	895116	916156
2017068n81_43306	CSF-Infiltration	Pathological	Haematological	Leukemia	1110234	1.27699e+06	1.03949e+06	693230	1.9196e+06	836361	1.05859e+06	876354	1.04097e+06	1050945	789934	1259909	1.06644e+06	1.256e+06	1.35663e+06	845457	1.33212e+06	739699	978826	1.35157e+06	845666	830868	710853	714863	773155	764276	725174	699333	809172	853976	716441	741230	755641	818741	804757	799167	812893	839661	888256	840550	804940	871639	820653	837645	833820
2017068n81_43154	Negative	Pathological	Haematological	Leukemia	1.42761e+06	1.64989e+06	1.60736e+06	971896	2.91279e+06	927655	1808732	1144738	1.75165e+06	1294996	978926	1.71675e+06	1.78362e+06	2.22862e+06	1.76466e+06	1004935	1996718	870930	1.53843e+06	2055794	1633767	920450	836356	995701	942218	1.07546e+06	955786	946167	910179	880852	910309	908672	970645	940937	1.11626e+06	1002523	1.00979e+06	978616	915626	909996	936835	1.04199e+06	973375	1125870	968427
2017068n81_43343	Negative	Pathological	Haematological	Leukemia	1791729	2.32442e+06	1947193	1.06938e+06	2.9733e+06	937444	1.92238e+06	1.19492e+06	2.55714e+06	1.42931e+06	1.19305e+06	2.03793e+06	1766575	2.15337e+06	2.27719e+06	1.31047e+06	2.95837e+06	1.03299e+06	1919254	2368610	2.12633e+06	1.10246e+06	1.15404e+06	1123499	1.10794e+06	1.19437e+06	1.14502e+06	1.22146e+06	1112433	1.10019e+06	1079560	1083328	1125576	1.11651e+06	1.17803e+06	1.12403e+06	1168019	1.15625e+06	1.10274e+06	1.08489e+06	1.08743e+06	1.16914e+06	1.1807e+06	1197687	1.13004e+06
2017068n81_43388	CSF-Infiltration	Pathological	Haematological	Leukemia	3.83809e+06	5.61877e+06	5.31719e+06	4872961	5.81205e+06	2.60185e+06	4.49964e+06	4637772	4626152	3732677	3.28575e+06	3.08087e+06	3814022	3.97254e+06	5192583	2.11382e+06	5.16814e+06	3124065	3747578	3451681	3.70292e+06	3.13944e+06	3.19749e+06	3223338	3.21299e+06	3.19472e+06	3065372	3.09081e+06	3.18421e+06	3.12357e+06	3246559	3.28795e+06	3.10173e+06	3174961	3.26794e+06	3.1602e+06	3239767	3.22477e+06	3288846	3251356	3208069	3.29686e+06	3313473	3.26564e+06	3161214
2017068n81_43382	Negative	Pathological	Haematological	Lymphoma	1.54526e+06	3.49104e+06	2379668	1109959	3.57068e+06	839140	1864525	1.26068e+06	2.61659e+06	1.50269e+06	1027198	1.37446e+06	1.41542e+06	1539339	2.48935e+06	1.05466e+06	2959544	1012845	2.17451e+06	1535687	1.80029e+06	958879	1.07447e+06	1.06968e+06	1.04014e+06	1016098	990814	956238	934610	955978	1066379	1.0755e+06	1.10385e+06	1068417	1.05486e+06	1.01731e+06	995751	1.01659e+06	959673	1047434	1081053	1.06705e+06	1.03266e+06	1.05204e+06	1.01818e+06
2017068n81_43486	CSF-Infiltration	Pathological	Haematological	Lymphoma	1.8177e+06	3114659	2.22894e+06	1.56733e+06	3.34987e+06	1.27145e+06	1.94065e+06	1.78522e+06	2.23666e+06	1.781e+06	1668521	1.62149e+06	1.52718e+06	1771035	2887836	1.35705e+06	2.39344e+06	1.53748e+06	2077583	2.034e+06	1.83635e+06	1.4274e+06	1.43991e+06	1442724	1.6391e+06	1457211	1.44291e+06	1.57647e+06	1.59772e+06	1.53416e+06	1.47359e+06	1.45233e+06	1.57662e+06	1.57936e+06	1.60645e+06	1.51623e+06	1.53749e+06	1.45857e+06	1.43633e+06	1578142	1.56368e+06	1553071	1.56137e+06	1.61373e+06	1488892
2017068n81_CN		Healthy			1285465	3.28131e+06	1892433	1205750	3.88711e+06	846663	1.49641e+06	1.73567e+06	1.15776e+06	1.36975e+06	985359	1243184	1.17481e+06	1.22442e+06	2075550	852002	1.56822e+06	968959	1419407	1.25103e+06	1590719	903935	927311	1.03058e+06	983501	950285	1010089	1019080	1189147	1.04066e+06	847117	973898	951068	946775	911844	936016	931819	967475	961275	903906	929946	1.05503e+06	936339	957992	949574
2017068n82_43595	Negative	Pathological	Haematological	Myeloma	1.44383e+06	1.84575e+06	1541320	1.09876e+06	2.21605e+06	1.00035e+06	1.44758e+06	1263419	1662707	1497593	919646	1378787	1280859	1.45521e+06	2050728	997645	2.01448e+06	1128128	1447478	1520710	1.49114e+06	1025343	934484	1.07632e+06	980793	1171900	969177	977707	947479	1.00431e+06	998722	1.04803e+06	1024160	1.06933e+06	1.05297e+06	1.00769e+06	964186	1007572	1.01053e+06	1.12454e+06	1.06046e+06	1083092	1088710	1.06146e+06	1021813
2017068n82_43648	CSF-Infiltration	Pathological	Haematological	Lymphoma	2.39077e+06	3285524	2.72227e+06	2.0241e+06	3187122	2.06878e+06	2777115	2.2121e+06	2.81197e+06	2.41269e+06	2041965	2.65753e+06	2.46565e+06	2.56847e+06	3.02992e+06	1693628	3.32793e+06	1.60465e+06	2.35496e+06	2.75941e+06	2545579	1.91774e+06	1812059	1.84007e+06	1.83601e+06	1791887	1.8625e+06	1852715	2000532	1.86614e+06	1.86863e+06	1.89514e+06	1.86771e+06	1910008	1813408	1.87594e+06	1.82399e+06	1951849	1.93367e+06	2009231	1.91354e+06	2021374	1.85814e+06	1.949e+06	1.85893e+06
2017068n82_43754	Negative	Pathological	Haematological	Myeloproliferative disorder	1737526	2.68295e+06	1.99978e+06	1.14088e+06	2743163	772221	1.85749e+06	1278938	2327415	1.39029e+06	1.02623e+06	1.70326e+06	1.46078e+06	1599422	2.39962e+06	927556	2765559	1069627	1922456	1744691	1.95052e+06	971672	931258	976086	977687	1.13966e+06	1091526	1.14105e+06	931204	989075	928263	1.07268e+06	1.02588e+06	1.03851e+06	1.09919e+06	1.0811e+06	1.02885e+06	1.00026e+06	981415	1.0128e+06	1.04461e+06	1.02794e+06	1032314	1143345	1110485
2017068n82_43694	CSF-Infiltration	Pathological	Haematological	Myeloproliferative disorder	1.8848e+06	3492215	2.51391e+06	1.28052e+06	3.40883e+06	1.05474e+06	2274993	1.49308e+06	2994903	1.56829e+06	1.34301e+06	1519667	1.71504e+06	1902610	2.71861e+06	1.10865e+06	3.4747e+06	1.25219e+06	2.415e+06	1.82964e+06	2.5477e+06	1268382	1210661	1.28129e+06	1296906	1.3131e+06	1.262e+06	1246532	1.33032e+06	1354970	1.21139e+06	1204829	1.26533e+06	1377486	1.31938e+06	1.31524e+06	1.29737e+06	1.37321e+06	1.33033e+06	1246999	1256361	1.26532e+06	1311541	1.37303e+06	1351434
2017068n82_43693	CSF-Infiltration	Pathological	Haematological	Lymphoma	1.99984e+06	3.95105e+06	2.79818e+06	1.33217e+06	3.95247e+06	1.3702e+06	2739451	1.64367e+06	3.61056e+06	1.69679e+06	1.57623e+06	1916030	1.97897e+06	2.26487e+06	2.85816e+06	1.28717e+06	4024112	1.47042e+06	2768580	2.21108e+06	3117208	1.45013e+06	1.45217e+06	1542143	1604549	1.51695e+06	1.57716e+06	1535134	1.49169e+06	1.41483e+06	1.49426e+06	1564984	1.65957e+06	1.64275e+06	1.58618e+06	1.56085e+06	1589422	1.60181e+06	1.56498e+06	1.54413e+06	1.598e+06	1584608	1512424	1.60409e+06	1.56187e+06
2017068n82_43696	Negative	Pathological	Haematological	Lymphoma	1.94454e+06	4.80291e+06	3.24775e+06	1.27339e+06	3708751	1.06837e+06	2.50467e+06	1638738	3.5474e+06	1.64675e+06	1.11765e+06	1.55411e+06	1.98532e+06	2.2244e+06	3.63459e+06	1.059e+06	4156469	1174393	2.91637e+06	1.85659e+06	3.12228e+06	1.26124e+06	1.25779e+06	1.25948e+06	1.1536e+06	1161644	1174071	1.22879e+06	1.20822e+06	1.2661e+06	1.27411e+06	1.31343e+06	1.23492e+06	1.28479e+06	1.21815e+06	1.18404e+06	1.23513e+06	1.22107e+06	1.22634e+06	1.27847e+06	1.31607e+06	1.23379e+06	1250277	1.2561e+06	1.2109e+06
2017068n82_CN		Healthy			1.54704e+06	2859096	1.86272e+06	1.09689e+06	1785264	948040	1646762	1.24884e+06	2506662	1.63419e+06	1.4012e+06	1.45295e+06	1.47401e+06	1.47614e+06	2154217	1.14341e+06	2.88928e+06	1.33383e+06	1.80972e+06	1.52673e+06	1.97247e+06	1.19923e+06	1.3742e+06	1.32476e+06	1.38502e+06	1.29088e+06	1.17016e+06	1.25146e+06	1.33456e+06	1.2931e+06	1417672	1.42676e+06	1.49656e+06	1.47616e+06	1370886	1304362	1.34487e+06	1393448	1.19893e+06	1.50467e+06	1.36509e+06	1410358	1.4663e+06	1363235	1317566
2017068n83_44022	CSF-Infiltration	Pathological	Solid	Other	1.54042e+06	1.77177e+06	1.51182e+06	1088730	2.41668e+06	1.1026e+06	1617021	1.18677e+06	1.61947e+06	1.29305e+06	1.20583e+06	1849585	1373018	1.69634e+06	1.84454e+06	1352321	1.44259e+06	1001479	1.33119e+06	2.00596e+06	1.30934e+06	1232272	1.10663e+06	1.23538e+06	1335078	1338633	1.25604e+06	1.08295e+06	1152318	1.16115e+06	1248763	1.24127e+06	1.33523e+06	1.38888e+06	1.28089e+06	1.27803e+06	1131415	1.30561e+06	1.21553e+06	1289849	1.35075e+06	1.39034e+06	1.39219e+06	1.22569e+06	1179600
2017068n83_44188	CSF-Infiltration	Pathological	Haematological	Lymphoma	1.78636e+06	1.88313e+06	1.59413e+06	966528	1965570	907875	2.10256e+06	1140238	2.18709e+06	1.20963e+06	1.16364e+06	2.12779e+06	1934405	2.25102e+06	1995078	1192844	2.06799e+06	968008	1.50531e+06	2.30844e+06	1.90091e+06	970539	983400	954092	1.03505e+06	947029	1.01152e+06	1066321	1.00589e+06	927351	951067	976876	977854	957154	985488	1033331	987502	1.02587e+06	1.14309e+06	984635	936688	1012028	964274	936718	998220
2017068n83_44234	Negative	Pathological	Haematological	Lymphoma	1.63584e+06	2.67007e+06	1.92573e+06	1.03346e+06	2.26946e+06	750613	1.99892e+06	1.24733e+06	2309317	1.18115e+06	923085	1.72302e+06	1.67772e+06	2.28893e+06	1.80628e+06	1.07376e+06	2.52693e+06	899588	1.86872e+06	1893883	1930313	903589	886685	934726	942177	995459	939300	945769	871127	825249	877343	961463	914559	915741	919202	966522	927334	934399	891032	888185	909363	901585	929604	936235	978687
2017068n83_44385	Negative	Pathological	Haematological	Lymphoma	1.20447e+06	2.69213e+06	1.70593e+06	794130	2.34751e+06	628898	1.6329e+06	1.02257e+06	2139968	1.09919e+06	784185	1227123	1.40561e+06	1.42011e+06	1518053	864433	2408232	671180	1772078	1487993	1725739	714617	720237	716076	757788	716222	725396	721430	733851	705456	741547	751509	735633	756326	747484	733221	753193	746100	739345	771805	728649	713471	725700	714918	752117
2017068n83_44410	Negative	Pathological	Haematological	Leukemia	1.21098e+06	2.56363e+06	1773318	973756	2.40519e+06	626137	1539447	1.12416e+06	2111687	1.17936e+06	885235	1.13943e+06	1.42685e+06	1.33806e+06	1.6871e+06	795109	2.26159e+06	817129	1780774	1287591	1.46653e+06	781899	748860	781485	812940	778363	777668	792073	765246	846751	807361	808329	821741	792783	798258	784206	797079	803230	741090	802329	817460	813715	832733	800557	816727
2017068n83_44443	CSF-Infiltration	Pathological	Haematological	Lymphoma	1.75386e+06	3.19288e+06	2226349	1.28923e+06	2.64811e+06	1562899	2.21766e+06	1.3587e+06	2.62966e+06	1.66749e+06	1.79987e+06	1.91475e+06	1.85698e+06	1916640	2.37081e+06	1464408	2.70038e+06	1.63458e+06	2.18999e+06	2.34214e+06	1934209	1.68527e+06	1.58372e+06	1.47163e+06	1.70797e+06	1594771	1.64558e+06	1628854	1896732	1702313	1.62182e+06	1.46435e+06	1583808	1664527	1.53934e+06	1.77184e+06	1.65681e+06	1.75114e+06	1.79057e+06	1.70022e+06	1637838	1.7492e+06	1.78233e+06	1692266	1993354
2017068n83_CN		Healthy			1.54499e+06	2.70151e+06	1.82305e+06	1154230	3334750	779070	1109236	1.63269e+06	2.10382e+06	1.40238e+06	998215	1414822	1.34865e+06	1.38907e+06	3.71952e+06	962506	2.6202e+06	1.00891e+06	2.05958e+06	1.58643e+06	1971787	897072	951786	895041	951237	968916	940882	1017589	1096453	972140	817635	818533	954211	1.02536e+06	990936	1.0206e+06	982466	1.01749e+06	988795	889344	876031	999600	1.003e+06	992232	985192
2017068n84_44509	CSF-Infiltration	Pathological	Haematological	Leukemia	2408290	2285238	2.24958e+06	2033569	2.84866e+06	1984615	2.15021e+06	2.01644e+06	2.61254e+06	2.20564e+06	2163913	2388680	2037030	2.26332e+06	3.35946e+06	1.84533e+06	1.95699e+06	1837267	1937346	2.61862e+06	1.85485e+06	1.7405e+06	1940563	1.89335e+06	2.032e+06	1.72574e+06	1.81484e+06	1708517	1.77627e+06	1.64917e+06	1.97329e+06	1.84599e+06	1.7878e+06	1.90271e+06	1855102	1888922	1.76463e+06	1.76539e+06	1.79466e+06	1968815	1.85651e+06	1.7182e+06	1.84593e+06	1.79889e+06	1.65605e+06
2017068n84_44650	Negative	Pathological	Haematological	Leukemia	2.31587e+06	2239224	2134166	1.96633e+06	2.52091e+06	1.80715e+06	2.06221e+06	1.91639e+06	2357080	2.0775e+06	2.06616e+06	2081757	1783805	1941418	3.86082e+06	1627802	2.17991e+06	1885543	2.09148e+06	2282887	1.81763e+06	1.7547e+06	1853418	1.77804e+06	2.01207e+06	1855735	1.77553e+06	1699386	1.81897e+06	1.82424e+06	1.84505e+06	1.90361e+06	2.18028e+06	2005185	1.83967e+06	1872545	1827325	1848990	1782626	1.8636e+06	1.86455e+06	2.07069e+06	1.93039e+06	1989722	1817680
2017068n84_44700	CSF-Infiltration	Pathological	Haematological	Lymphoma	1626620	2.04757e+06	1.61718e+06	1316076	1.90021e+06	1.06252e+06	1462773	1.26636e+06	1.90756e+06	1214217	1113046	1500026	1356542	1366022	3370649	1151723	1.80254e+06	1.04134e+06	1531902	1571481	1.41849e+06	1018736	1.25097e+06	1.20021e+06	1.17906e+06	1.08241e+06	1.10655e+06	1154969	1.07693e+06	1.02839e+06	1197504	1232864	1185828	1281578	1.04659e+06	1.12991e+06	1129869	1135571	1.10532e+06	1.22108e+06	1203169	1.29362e+06	1.28838e+06	1121487	1135157
2017068n84_44608	CSF-Infiltration	Pathological	Haematological	Leukemia	2.15085e+06	2.38031e+06	2.23886e+06	2076391	2.49534e+06	2.01613e+06	1.91344e+06	2037711	2.17923e+06	2189626	2327519	2.04558e+06	1.81947e+06	1768113	3.95794e+06	1.64379e+06	2.03912e+06	1.83494e+06	2243062	2.04831e+06	1649841	1.87989e+06	1894914	1.89641e+06	1.93462e+06	1808786	1.82752e+06	1798949	1834084	1.83429e+06	1.9204e+06	1.88181e+06	1760317	1.8993e+06	1932565	1.84327e+06	1753124	1892675	1.78537e+06	1.9326e+06	1.87651e+06	1859992	1.92957e+06	1.92602e+06	1.87991e+06
2017068n84_44680	CSF-Infiltration	Pathological	Haematological	Leukemia	2.01273e+06	2.36875e+06	2.16365e+06	1.98308e+06	2.44743e+06	1.7946e+06	1865671	1876036	2196658	1.99418e+06	1825771	1.94547e+06	1.67868e+06	1701128	3871707	1493662	1815981	1.73566e+06	2022486	1735396	1.61229e+06	1.59933e+06	1.76225e+06	1.69675e+06	1.71459e+06	1.69325e+06	1714727	1.52858e+06	1.63442e+06	1628742	1738561	1.6844e+06	1.76367e+06	1742888	1633617	1687439	1.56036e+06	1.69661e+06	1666208	1744705	1.67259e+06	1.72895e+06	1.71707e+06	1.60328e+06	1.70868e+06
2017068n84_44624	CSF-Infiltration	Pathological	Haematological	Lymphoma	1.71336e+06	2.4056e+06	2.07677e+06	1.80381e+06	2.51649e+06	1740515	1801518	1.8297e+06	1.91535e+06	2.0566e+06	1.55905e+06	1610487	1.68342e+06	1.61688e+06	4.12927e+06	1.26025e+06	1.79876e+06	1.32647e+06	1.89809e+06	1.67274e+06	1.6873e+06	1.45678e+06	1.31424e+06	1.34022e+06	1294984	1527921	1462773	1534413	1.48714e+06	1.45974e+06	1355623	1312135	1.22572e+06	1269868	1.41414e+06	1.38133e+06	1.3934e+06	1.48379e+06	1.52964e+06	1.26341e+06	1.28084e+06	1.22848e+06	1.42322e+06	1.35889e+06	1.35223e+06
2017068n84_CN		Healthy			2.15765e+06	2.91477e+06	2264069	1.79943e+06	3057457	1.40304e+06	2046659	2.1118e+06	2.14637e+06	2.23971e+06	1.69432e+06	1.7058e+06	1.5876e+06	1.65175e+06	5.29824e+06	1429150	2225651	1.6694e+06	2.37341e+06	1.7175e+06	1973539	1333101	1.36744e+06	1.32506e+06	1.46345e+06	1440638	1.4817e+06	1.4802e+06	1.34182e+06	1316031	1.30432e+06	1.29593e+06	1.43121e+06	1.42061e+06	1358190	1.37507e+06	1.3895e+06	1371727	1.44298e+06	1.4171e+06	1.37397e+06	1.35669e+06	1.42419e+06	1.55863e+06	1.42179e+06
2017068n85_44766	Negative	Pathological	Haematological	Leukemia	2.01945e+06	2.21382e+06	1.79281e+06	1331425	1.97675e+06	1.19261e+06	1.98657e+06	1.43127e+06	2.65259e+06	1.86401e+06	1.67206e+06	2166203	2.00229e+06	2.06239e+06	1.87964e+06	1.50952e+06	2.17423e+06	1296691	1.63194e+06	2.50305e+06	1.99692e+06	1.3052e+06	1.30954e+06	1.42385e+06	1.50018e+06	1.38068e+06	1349772	1.24679e+06	1.38787e+06	1.34831e+06	1.3269e+06	1.4587e+06	1.48755e+06	1.60992e+06	1.42126e+06	1452873	1.30592e+06	1.25819e+06	1446422	1448119	1.44995e+06	1.54474e+06	1.462e+06	1.46039e+06	1.2658e+06
2017068n85_39481	CSF-Infiltration	Pathological	Haematological	Lymphoma	2.23602e+06	2295463	2140433	1963022	2359017	1.8308e+06	2.34204e+06	2034276	2303852	2.05518e+06	1.99303e+06	2550673	2095579	2406079	2.80328e+06	1.78244e+06	2.25419e+06	1711537	1.89595e+06	2.39717e+06	2.11989e+06	1.87097e+06	1.7428e+06	1.85513e+06	2007892	1693184	1598153	1.50743e+06	1.85391e+06	1781072	1.86801e+06	1.82054e+06	1.98148e+06	1802576	1.67176e+06	1695883	1.58255e+06	1681465	1.74418e+06	1.97859e+06	1.85546e+06	1897454	1704925	1.85139e+06	1.66987e+06
2017068n85_39584	Negative	Pathological	Haematological	Lymphoma	1.6259e+06	2.37315e+06	1757347	1.26756e+06	2.10905e+06	937816	1.79634e+06	1.30997e+06	2040062	1.54559e+06	1163970	1.92438e+06	1677125	1.89774e+06	2.1317e+06	1224922	2.05436e+06	1.1113e+06	1.59296e+06	1.8908e+06	1.84048e+06	1.12855e+06	1046083	1.14985e+06	1.08117e+06	1118397	1.15056e+06	1.13167e+06	1.08996e+06	1.1832e+06	998813	1.01004e+06	1.08544e+06	1.09717e+06	1.11747e+06	1.15395e+06	1.08439e+06	1.15359e+06	1118208	1051737	1.05671e+06	1.16298e+06	1.11952e+06	1165569	1131010
2017068n85_39729	Negative	Pathological	Haematological	Lymphoma	2.3865e+06	3.1592e+06	2.67629e+06	2224736	3.09806e+06	2.56248e+06	2.48856e+06	2.19037e+06	2702274	2.55822e+06	2.7922e+06	2.49372e+06	2.17757e+06	2.35512e+06	3.32829e+06	1.89023e+06	2.6803e+06	2.47207e+06	2.57782e+06	2.62825e+06	2.34485e+06	2.27229e+06	2.31854e+06	2.25926e+06	2.56453e+06	2.3265e+06	2.36206e+06	2369546	2.42639e+06	2.56547e+06	2407561	2288276	2607729	2.58528e+06	2.26066e+06	2.40012e+06	2.45279e+06	2.47858e+06	2.40356e+06	2.5146e+06	2.51134e+06	2524999	2515464	2.46064e+06	2.46643e+06
2017068n85_40112	Negative	Pathological	Haematological	Lymphoma	1266492	2.74191e+06	1.81169e+06	899261	2.44622e+06	800836	1.47939e+06	977823	2.11542e+06	1378024	1063823	1375888	1.19441e+06	1.27539e+06	2004227	871943	2008380	968713	1.70489e+06	1.29258e+06	1.74586e+06	991898	839906	903573	910473	929206	963583	945441	932837	1000639	884567	889674	923167	908311	877512	896940	913872	1.00949e+06	936868	927266	928479	965923	943650	902441	924497
2017068n85_40317	CSF-Infiltration	Pathological	Haematological	Lymphoma	1.40417e+06	3.17158e+06	2.15408e+06	1.18185e+06	2.77988e+06	967074	1863131	1.26042e+06	2.30502e+06	1.54637e+06	1198599	1.59438e+06	1.50556e+06	1.55859e+06	2.45764e+06	1018518	2575686	1.12627e+06	2044172	1.53376e+06	2.18608e+06	1154914	1058251	1.09863e+06	1.05901e+06	1215904	1.26476e+06	1.15363e+06	1176374	1.19163e+06	1.06454e+06	1068330	1.13655e+06	1085476	1.22231e+06	1.22114e+06	1.15155e+06	1231214	1.19684e+06	1.11027e+06	1.13025e+06	1.15834e+06	1112457	1.22282e+06	1.26427e+06
2017068n85_CN		Healthy			1.98936e+06	4236758	2.58313e+06	1.30398e+06	3.12349e+06	831698	2353178	1394067	3137749	1.76609e+06	1683516	1994644	1918379	1929504	3.69232e+06	1.18692e+06	3.94746e+06	1519270	2451905	1.91145e+06	3124617	1225950	1.30014e+06	1338722	1310317	1369912	1.32839e+06	1337695	1.33875e+06	1.31204e+06	1401614	1.26611e+06	1.26688e+06	1.29311e+06	1.3145e+06	1305579	1.29383e+06	1.36825e+06	1.22215e+06	1.3911e+06	1237832	1288436	1.28108e+06	1302790	1323100
2017068n86_40322	Negative	Pathological	Haematological	Lymphoma	3.78682e+06	3149729	3262618	2.85193e+06	2456935	3.12463e+06	3.02659e+06	2.83806e+06	3589641	3.47302e+06	4.94676e+06	3.88381e+06	4.27433e+06	3536339	3.30812e+06	3.27204e+06	3009649	4245807	3.26199e+06	4241097	3018567	3.60921e+06	3.66631e+06	4.09333e+06	4.68575e+06	3.60565e+06	4.19851e+06	4.17108e+06	4.3011e+06	4181772	4.51301e+06	3.90761e+06	4.3063e+06	4.93737e+06	4.11807e+06	4103251	3.87986e+06	4.34794e+06	4.23612e+06	4.43113e+06	4.55761e+06	4.18788e+06	3871763	4737035	4.09183e+06
2017068n86_40275	Negative	Pathological	Haematological	Leukemia	1.51998e+06	2294415	1656917	1.36865e+06	2107446	1.15329e+06	1747857	1.43777e+06	2.10006e+06	1.54872e+06	1.22052e+06	1505507	1.50873e+06	1543206	3.00898e+06	1206580	2.28114e+06	1101151	1574110	1.71702e+06	1773327	1.01101e+06	1.19844e+06	1217501	1.21865e+06	1.11993e+06	1.07605e+06	1.06668e+06	1.1308e+06	1.05211e+06	1.21874e+06	1.13953e+06	1.15727e+06	1192668	1149582	1.14282e+06	1082743	1214163	1218826	1184797	1.14447e+06	1.20684e+06	1.19175e+06	1.21085e+06	1164659
2017068n86_40200	Negative	Pathological	Haematological	Lymphoma	1.83122e+06	3090057	2264759	1426583	2.61065e+06	1.03779e+06	2.10186e+06	1.46302e+06	2.49416e+06	1.59004e+06	1.23979e+06	1767320	1.72251e+06	1.95799e+06	3.97299e+06	1.28356e+06	2965757	1.21588e+06	2246319	1.77788e+06	2267309	1.15304e+06	1212252	1.15149e+06	1254789	1290456	1.19344e+06	1182027	1.22174e+06	1181153	1204135	1.21381e+06	1232204	1.29164e+06	1237914	1196540	1143949	1.20878e+06	1253837	1.27981e+06	1216653	1.23022e+06	1265533	1.26217e+06	1.22849e+06
2017068n86_40332	Negative	Pathological	Haematological	Lymphoma	1.65623e+06	3.27251e+06	2.08836e+06	1.22922e+06	2668692	1.18552e+06	1846200	1284389	2.4245e+06	1.40714e+06	1.188e+06	1.49117e+06	1.56371e+06	1.55171e+06	3662706	1.1603e+06	2783079	1.17175e+06	1.97337e+06	1623773	2023243	1058744	1167946	1195524	1259798	1135808	1.12494e+06	1.20505e+06	1.12986e+06	1.08652e+06	1.1443e+06	1.16784e+06	1.22412e+06	1217857	1.12294e+06	1.12609e+06	1155819	1.19669e+06	1.13939e+06	1.15564e+06	1.20196e+06	1185219	1190661	1.12319e+06	1155462
2017068n86_40615	CSF-Infiltration	Pathological	Haematological	Lymphoma	1643565	3.28458e+06	2210380	1454489	2.90425e+06	1.26785e+06	1932594	1578620	2.31936e+06	1.85782e+06	1.49563e+06	1.75391e+06	1.73943e+06	1689313	3.89653e+06	1333978	2.43818e+06	1409825	2164005	1.87268e+06	2.17333e+06	1.32142e+06	1.29972e+06	1.30786e+06	1406100	1.40397e+06	1.42264e+06	1495553	1.40164e+06	1396855	1.40878e+06	1.31653e+06	1.3864e+06	1.42513e+06	1.37777e+06	1434807	1406353	1439023	1.40047e+06	1.36101e+06	1382225	1396974	1388814	1.39927e+06	1397878
2017068n86_40650	Negative	Pathological	Haematological	Leukemia	1.6203e+06	3.37801e+06	2.35976e+06	1.40491e+06	2.59921e+06	1211626	1.87809e+06	1535691	2284447	1.75815e+06	1292402	1.67854e+06	1.5971e+06	1.69242e+06	3790333	1170459	2.56262e+06	1299120	2199828	1.72174e+06	2.14206e+06	1364909	1.18472e+06	1217999	1211073	1383720	1.34319e+06	1.29917e+06	1.28334e+06	1275864	1.24383e+06	1201214	1.21757e+06	1.32547e+06	1.29082e+06	1.29664e+06	1.28875e+06	1.33958e+06	1.29262e+06	1.26172e+06	1.23965e+06	1.23429e+06	1.20395e+06	1.25157e+06	1.3436e+06
2017068n86_CN		Healthy			1.7952e+06	3.81785e+06	2.53822e+06	1.44139e+06	2746887	919134	1.91693e+06	1693356	2884909	2083669	1.17614e+06	1.26976e+06	1529605	1.53515e+06	4240289	1.11431e+06	3.62926e+06	1.01668e+06	2.21489e+06	1545318	2.50336e+06	1.09346e+06	1.04878e+06	1.13529e+06	1.13441e+06	1119750	1.16942e+06	1.15129e+06	1090558	1.09391e+06	1095070	1.09529e+06	1.1028e+06	1083072	1.11457e+06	1085493	1111066	1096458	1.13514e+06	1.01439e+06	1.04292e+06	1.16166e+06	1.08015e+06	1.06203e+06	1033591
2017068n87_40775	Negative	Pathological	Haematological	Lymphoma	2.08195e+06	2594670	2.40241e+06	1821872	3.43958e+06	1038744	2259769	2106042	2335067	2.81206e+06	1.47305e+06	1.91595e+06	2.0623e+06	2.15644e+06	3.92646e+06	1.48423e+06	2.44479e+06	1.39652e+06	1.86727e+06	1991594	2.49776e+06	1.40968e+06	1486900	1.5582e+06	1492423	1.5871e+06	1.56749e+06	1.49041e+06	1.38163e+06	1.50189e+06	1.5181e+06	1.62426e+06	1.60365e+06	1.61731e+06	1.40508e+06	1539796	1485067	1353055	1381647	1.49513e+06	1.62772e+06	1.61964e+06	1.57904e+06	1.57372e+06	1786323
2017068n87_40832	Negative	Pathological	Haematological	Lymphoma	1.99263e+06	2.92921e+06	2285020	1.59454e+06	2.8525e+06	1.1536e+06	2.66563e+06	1.70362e+06	2.60712e+06	1.93399e+06	1.22904e+06	2.0187e+06	2.25736e+06	2365935	4381707	1.3708e+06	2.73896e+06	1.16796e+06	2.2367e+06	2.31804e+06	2.30704e+06	1.30286e+06	1.13313e+06	1192698	1.18298e+06	1.3105e+06	1.24116e+06	1280377	1.36485e+06	1.36161e+06	1.19193e+06	1228658	1.27905e+06	1.22083e+06	1249852	1205857	1.29448e+06	1.27341e+06	1.33029e+06	1217625	1.22259e+06	1.25346e+06	1241270	1.17304e+06	1.23766e+06
2017068n87_40933	CSF-Infiltration	Pathological	Haematological	Lymphoma	1.42704e+06	2535203	1604635	909516	2279781	614728	1.83143e+06	1.02781e+06	1.9049e+06	1408717	885392	1589280	1.40793e+06	1.55184e+06	4198882	924109	2004791	820431	1.68677e+06	1.60011e+06	1664854	834545	830734	827256	798845	893963	802235	822146	818374	827764	808360	815159	796096	790763	807597	751152	741708	824994	815994	830955	860108	860829	892050	789082	775084
2017068n87_41080	CSF-Infiltration	Pathological	Haematological	Lymphoma	1.88514e+06	2.82518e+06	2.1809e+06	1.44261e+06	2725022	1.3384e+06	2.10605e+06	1.74073e+06	2214895	1.97087e+06	1.6221e+06	1.80049e+06	1.85083e+06	1.93826e+06	4955966	1270369	2.24965e+06	1.45733e+06	2026250	2.09734e+06	2.00755e+06	1.56122e+06	1.46198e+06	1.45299e+06	1.46661e+06	1.44785e+06	1.44226e+06	1471510	1.74847e+06	1624823	1469628	1440697	1433058	1.5619e+06	1.46612e+06	1549160	1.55921e+06	1.66317e+06	1.84758e+06	1478026	1.46352e+06	1.49837e+06	1518525	1.57232e+06	1.55199e+06
2017068n87_41455	Negative	Pathological	Haematological	Leukemia	2.3891e+06	3.28841e+06	2.7466e+06	1.92133e+06	3.11146e+06	1.93224e+06	2431188	2.10463e+06	2.89215e+06	2.78194e+06	2.6666e+06	2.37335e+06	2.03165e+06	2.08848e+06	4.39537e+06	1.77071e+06	2565271	2.27062e+06	2.53031e+06	2473938	2.22555e+06	2.41175e+06	2.04454e+06	2.0963e+06	2.14966e+06	2128982	2.20861e+06	2120398	2231561	2288604	2.07094e+06	2.15026e+06	2176151	2.30654e+06	2.20625e+06	2.17885e+06	2137199	2492284	2.24081e+06	2123611	2.14161e+06	2086538	2260572	2183720	2077280
2017068n87_41497	Negative	Pathological	Haematological	Leukemia	1.74086e+06	3.92633e+06	2786747	1.33668e+06	3.27194e+06	1.00385e+06	1983900	1.63489e+06	2969966	1.78501e+06	1.31067e+06	1592758	1657750	1.71742e+06	3.47483e+06	1193362	3.22774e+06	1249528	2495557	1791497	2.32753e+06	1.32166e+06	1257673	1217859	1237754	1.24961e+06	1.20702e+06	1.14808e+06	1.19845e+06	1.24371e+06	1.24397e+06	1.27781e+06	1.23921e+06	1196149	1168685	1151060	1153054	1.26867e+06	1200981	1.21833e+06	1.2436e+06	1.18895e+06	1196927	1.185e+06	1.18275e+06
2017068n87_CN		Healthy			2.05087e+06	4.73787e+06	3.04998e+06	1.35074e+06	3.8925e+06	969269	1.52454e+06	1.63439e+06	3.42863e+06	1.83087e+06	1.3363e+06	1619198	1.6825e+06	1.85801e+06	5078538	1.10363e+06	4.04493e+06	1.20673e+06	2.67839e+06	1697170	2.77954e+06	1.20106e+06	1.09775e+06	1.09761e+06	1117262	1.13165e+06	1187443	1.15426e+06	1.26793e+06	1.26629e+06	1.08163e+06	1.02929e+06	1.13907e+06	1.1713e+06	1.12874e+06	1.09185e+06	1.16153e+06	1.17516e+06	1.13185e+06	1.13471e+06	1.03743e+06	1.12338e+06	1.10805e+06	1.13646e+06	1.12387e+06
2017068n88_41192	CSF-Infiltration	Pathological	Haematological	Myeloma	2.06863e+06	2640064	2.45243e+06	1.99627e+06	2.62638e+06	1.15534e+06	2.29633e+06	2129082	2215524	2.14513e+06	1.60025e+06	1683529	1.83099e+06	1.90227e+06	3.03919e+06	1.34783e+06	2.3153e+06	1559627	1.98922e+06	1.50046e+06	1.60359e+06	1.41559e+06	1.3755e+06	1.58911e+06	1.52247e+06	1368282	1.39555e+06	1.29063e+06	1.37895e+06	1.4264e+06	1451914	1.53964e+06	1.64486e+06	1.73631e+06	1.29055e+06	1275590	1.43233e+06	1.35039e+06	1.44458e+06	1.50169e+06	1.53525e+06	2.53819e+06	1522854	1.81223e+06	1320268
2017068n88_41406	CSF-Infiltration	Pathological	Haematological	Leukemia	2.37775e+06	2.81427e+06	2557537	1.90511e+06	2426128	2.25158e+06	2.67374e+06	2.26534e+06	2.674e+06	2528180	1.9646e+06	2.6509e+06	2581755	2.61587e+06	3.23046e+06	1.97811e+06	2.45063e+06	1.83679e+06	2.71728e+06	2.56726e+06	2.48394e+06	1.88795e+06	1.98906e+06	1713252	1.93631e+06	1899408	1798637	1842465	1.93092e+06	1.79656e+06	1.85828e+06	1873549	2.02718e+06	2108222	2168803	2.03203e+06	2.01062e+06	2.0019e+06	1.97462e+06	1.96391e+06	1879236	1.97282e+06	1.96852e+06	2.06259e+06	1.95565e+06
2017068n88_41786	CSF-Infiltration	Pathological	Haematological	Lymphoma	2.23818e+06	2662218	2181854	1.85923e+06	2.44845e+06	1.47232e+06	2357359	1726290	2.58279e+06	2.09526e+06	1.97789e+06	2.53468e+06	2.14495e+06	2470440	3.74257e+06	1.90632e+06	2.23767e+06	1739247	2.29771e+06	2.53186e+06	2.23705e+06	1.87845e+06	1.90425e+06	2.06276e+06	1.83426e+06	1.80797e+06	1.77128e+06	1.79874e+06	1788110	1.86999e+06	1.76499e+06	1.84692e+06	1.78046e+06	1.80203e+06	1741305	1830991	1.80708e+06	1.82653e+06	1.89946e+06	1.83182e+06	1.86267e+06	1.83095e+06	1951350	1.84846e+06	1863014
2017068n88_41836	Negative	Pathological	Haematological	Myeloproliferative disorder	1.69043e+06	2.75281e+06	1.89876e+06	1.29771e+06	2884093	1035853	2.0031e+06	1373453	2.46466e+06	1.64547e+06	1.26592e+06	1.99503e+06	1758418	1911051	3.89707e+06	1295438	2.19472e+06	1.20102e+06	2069671	1.89871e+06	1.92134e+06	1.35304e+06	1.21281e+06	1353140	1.32521e+06	1.32199e+06	1.36625e+06	1.3225e+06	1.32559e+06	1.40597e+06	1.24107e+06	1298728	1378397	1.27962e+06	1.26892e+06	1.33315e+06	1.33733e+06	1.32672e+06	1381994	1.25448e+06	1.30193e+06	1.28736e+06	1.32257e+06	1.28451e+06	1.34007e+06
2017068n88_41956	CSF-Infiltration	Pathological	Haematological	Lymphoma	3.68523e+06	4.10375e+06	3705862	3036332	4.11116e+06	3.02444e+06	3585877	2771763	4016597	3.22499e+06	3949556	4466318	3.38434e+06	3.65556e+06	5.41286e+06	2.71979e+06	3.56496e+06	4.15971e+06	3.55929e+06	4.27664e+06	3.55148e+06	3.93897e+06	3.67736e+06	3.82428e+06	3.99346e+06	4.16359e+06	4025405	3.91017e+06	4.12916e+06	3.89641e+06	3774791	3.89377e+06	3925289	4137753	4110572	4.01129e+06	4.15989e+06	4328352	4.31689e+06	3787515	3948069	3.98286e+06	4.21051e+06	4.17736e+06	4258639
2017068n88_41933	CSF-Infiltration	Pathological	Haematological	Lymphoma	3.42412e+06	4.34862e+06	3.69759e+06	2790280	4003157	3.73677e+06	3.60435e+06	2.84573e+06	4.52406e+06	3.67251e+06	4.33949e+06	3993581	3.42356e+06	3.32102e+06	4.9255e+06	3.01281e+06	3.91127e+06	3.53111e+06	3.57894e+06	3884850	3.79885e+06	3.68855e+06	3.65564e+06	3647290	3.73395e+06	3530971	3631421	3.66304e+06	3772747	3.62734e+06	3.63695e+06	3.67276e+06	3638440	3.8026e+06	3602294	3.8084e+06	3648368	4037740	3.67996e+06	3633799	3.5146e+06	3640062	3.64444e+06	3.47896e+06	3.78837e+06
2017068n88_CN		Healthy			2199751	4.55998e+06	2.97427e+06	1.4538e+06	3.72957e+06	1072351	2.9966e+06	1844940	4.00011e+06	2.14924e+06	1.75978e+06	2.2056e+06	2.2678e+06	2334551	4086541	1.6228e+06	3.99646e+06	2.09817e+06	3132210	2.25903e+06	3.43081e+06	1669386	1.52848e+06	1623541	1.57302e+06	1.7234e+06	1.53128e+06	1543829	1.63932e+06	1.66331e+06	1729162	1.565e+06	1558222	1.62137e+06	1.68239e+06	1.46368e+06	1.56129e+06	1.55838e+06	1568544	1.57686e+06	1453431	1.5203e+06	1.468e+06	1548079	1.48727e+06
2017068n89_42040	CSF-Infiltration	Pathological	Haematological	Lymphoma	1.41733e+06	1.93456e+06	1.43121e+06	945781	1.67798e+06	780308	1.50735e+06	1.01604e+06	1944066	1.52348e+06	976436	1.46293e+06	1349766	1.38563e+06	1621359	998041	2.10501e+06	869804	1410771	1.65545e+06	1.67518e+06	883560	1008030	951372	933673	1.08116e+06	1007391	962124	922886	886549	1.0247e+06	991977	930950	934082	995671	1.03074e+06	975282	852190	907606	1.03574e+06	921373	964644	918303	969440	1.0107e+06
2017068n89_42216	Negative	Pathological	Solid	Other	1.7726e+06	3.02015e+06	2.00955e+06	1.12386e+06	2.26464e+06	708861	2.2023e+06	1.18205e+06	2.60552e+06	1.16677e+06	1.03389e+06	2017005	1.81039e+06	2.23888e+06	2036979	1199324	2.75522e+06	1.01583e+06	1.94997e+06	1969836	2281270	920266	938025	947707	960363	1.05604e+06	982063	955302	940517	936816	913601	931847	917010	958802	975073	993121	942331	984417	939178	938183	945426	940949	946248	930813	932391
2017068n89_43009	CSF-Infiltration	Pathological	Haematological	Lymphoma	2.05613e+06	3.20781e+06	2.34898e+06	1645804	2696629	1.15879e+06	2347420	1703147	2.6259e+06	1.93963e+06	1.69896e+06	2.03849e+06	2.06385e+06	2.23854e+06	2.49983e+06	1547576	3.06564e+06	1.48513e+06	2325031	2071140	2458214	1474619	1.47879e+06	1544987	1560177	1.42036e+06	1.43688e+06	1.44626e+06	1.48132e+06	1.55231e+06	1.46517e+06	1.47927e+06	1.54019e+06	1.6079e+06	1387683	1459125	1445309	1.50778e+06	1415055	1.60376e+06	1.53323e+06	1.59018e+06	1495777	1541580	1.46719e+06
2017068n89_42684	Negative	Pathological	Haematological	Lymphoma	1.76898e+06	3218554	2266086	1.18169e+06	2826686	861794	1999863	1.27736e+06	2.48789e+06	1.43852e+06	1.34856e+06	1800294	1594504	1607730	2.3314e+06	1.23198e+06	2855932	1.2147e+06	2.09658e+06	1.86642e+06	2.26797e+06	1.16237e+06	1222836	1290200	1.16374e+06	1.21685e+06	1.13872e+06	1.13018e+06	1063016	1136486	1385609	1.1792e+06	1.21543e+06	1.1875e+06	1.09285e+06	1.08415e+06	1.07572e+06	1.09648e+06	1.05942e+06	1.40088e+06	1.28245e+06	1.16224e+06	1.13269e+06	1094207	1124015
2017068n89_42761	CSF-Infiltration	Pathological	Haematological	Leukemia	1.46065e+06	3.28601e+06	2.04966e+06	1.12666e+06	2.7995e+06	815419	1848479	1.28002e+06	2.39933e+06	1.26962e+06	1201959	1.48559e+06	1.41053e+06	1.51809e+06	2382472	961268	2.73966e+06	1.06708e+06	2.01439e+06	1.54351e+06	2.10451e+06	1102356	1008001	1037183	1.10411e+06	1.08022e+06	1.10076e+06	1.07636e+06	1.02599e+06	1.08487e+06	1.01373e+06	1.03252e+06	1.07644e+06	1049448	1.07184e+06	1.06622e+06	1.05158e+06	1077078	1.00549e+06	1.06732e+06	1038286	1.11067e+06	1040440	1.03931e+06	1.06116e+06
2017068n89_42845	Negative	Pathological	Haematological	Lymphoma	1438109	3.35809e+06	2104940	1169543	2481512	970069	1.83398e+06	1.32769e+06	2.54066e+06	1413674	1212453	1.39896e+06	1488609	1.44038e+06	2.1683e+06	1.03878e+06	2.77968e+06	1.08254e+06	1.86893e+06	1.42993e+06	1961306	1.02885e+06	1141944	1154725	1054721	1.11266e+06	1059164	1.07781e+06	1.05562e+06	1077195	1040275	1.00161e+06	1053552	1.11574e+06	1.10897e+06	1.05567e+06	1.11507e+06	1.11175e+06	1.08918e+06	1.13935e+06	1.11318e+06	1.12178e+06	1.14379e+06	1109265	1.0219e+06
2017068n89_CN		Healthy			1432102	3.2258e+06	2.03542e+06	1062545	2308426	805725	1.89336e+06	1217307	2.43015e+06	1.16624e+06	1.1673e+06	1413938	1.46426e+06	1.50905e+06	2356378	995538	2.92459e+06	1.07103e+06	1.81708e+06	1.44103e+06	2.26971e+06	983371	1.05095e+06	1.13952e+06	1.17044e+06	1.08934e+06	944309	996573	1078805	992411	1008070	1.03655e+06	1.14288e+06	1.13729e+06	1.06444e+06	1.01647e+06	978907	1056148	967007	1004512	1.02829e+06	1.03047e+06	1016116	1.05287e+06	1021469
2017068n90_42339	Negative	Pathological	Haematological	Leukemia	1333122	2124846	1.4784e+06	805569	1567199	732494	1.53814e+06	935449	2.03421e+06	1.27985e+06	973062	1.54847e+06	1.48928e+06	1.60914e+06	1.58378e+06	935386	2.16592e+06	977239	1.24724e+06	1.67406e+06	1.75675e+06	924819	930994	944989	934573	990648	914270	934375	945930	931921	965519	944226	936277	938249	975779	946270	889497	914589	983511	972496	949128	983397	931688	941555	956584
2017068n90_42449	Negative	Pathological	Haematological	Leukemia	1.51577e+06	2.0813e+06	1.61511e+06	848442	1.65372e+06	669744	1820498	942703	2075181	1.29967e+06	939657	1805698	1617293	1912929	1699510	962928	2168183	907866	1.5647e+06	1.73788e+06	1.84595e+06	927811	802710	833657	836502	973539	911338	912964	970641	944094	792816	837008	824443	893902	952788	982194	931608	1.04077e+06	996864	853010	831110	913463	929723	932163	992846
2017068n90_43213	CSF-Infiltration	Pathological	Haematological	Lymphoma	1.61523e+06	2.1974e+06	1.83395e+06	1186023	1.88502e+06	1.14732e+06	2.10492e+06	1.40996e+06	1929269	1.89004e+06	1.81275e+06	1.90029e+06	1.80214e+06	2029251	1.88176e+06	1.31835e+06	1.9909e+06	1451863	1.71702e+06	1.99034e+06	1900291	1.46592e+06	1.38666e+06	1452823	1687866	1440052	1.45458e+06	1421914	1.60309e+06	1521231	1.51885e+06	1.5179e+06	1.77149e+06	1616434	1497192	1.57568e+06	1452396	1.65466e+06	1631562	1.56833e+06	1.64027e+06	1.87293e+06	1.606e+06	1.68864e+06	1.58817e+06
2017068n90_43757	CSF-Infiltration	Pathological	Haematological	Lymphoma	1.19475e+06	2119968	1.43621e+06	767796	1.82299e+06	657873	1.54157e+06	958633	1.57131e+06	1691923	841560	1398838	1252063	1.41401e+06	1.49081e+06	790322	1.80469e+06	872717	1335980	1369623	1.62551e+06	900904	789432	798907	819481	875580	889316	910473	888418	920019	783242	792275	804976	818262	815214	839872	846976	864597	903474	776437	791801	845673	809328	819076	847486
2017068n90_43429	CSF-Infiltration	Pathological	Haematological	Leukemia	1.42599e+06	3.2977e+06	2.12632e+06	963125	2.72024e+06	798554	1.91052e+06	1.16785e+06	2.32462e+06	1576017	1.13877e+06	1.5233e+06	1.43901e+06	1.55006e+06	1.99062e+06	999146	2565805	1.16067e+06	1.89056e+06	1.65691e+06	2.10171e+06	1115676	1.03172e+06	1.04321e+06	1.0583e+06	1.11388e+06	1.15609e+06	1.15941e+06	1.09788e+06	1.12757e+06	1.01943e+06	1029815	1050396	1074348	1.15175e+06	1139617	1.0836e+06	1.181e+06	1076163	1048107	1.04587e+06	1.0854e+06	1.06282e+06	1076607	1.16237e+06
2017068n90_43866	Negative	Pathological	Haematological	Lymphoma	1.21097e+06	3.25333e+06	1.96294e+06	745809	2328026	584831	1.59839e+06	930555	2358960	1403373	1.01363e+06	1.29697e+06	1304682	1.37733e+06	1.72121e+06	829233	2.57864e+06	962182	1.819e+06	1.28298e+06	1812611	836401	842720	907291	851207	874675	876959	897866	846980	881987	843719	929674	822945	864672	847187	865390	897735	859604	864690	865946	891860	855477	859385	848540	882988
2017068n90_CN		Healthy			1353518	3143502	2.09855e+06	989385	2.00015e+06	806566	2053971	1245188	2591163	1.49063e+06	982573	1480959	1.7454e+06	1.78117e+06	2164304	921238	2.9216e+06	990992	1951766	1536461	2.50524e+06	1.04208e+06	901568	905397	947504	1023324	998523	1.02592e+06	1.07519e+06	983715	855849	926845	928418	938958	952795	970218	978467	1.00626e+06	971722	930679	908748	942587	951651	970367	989782
2017068n91_44000	CSF-Infiltration	Pathological	Haematological	Leukemia	2.65116e+06	3412743	2728773	2.01745e+06	2889200	1664267	3015672	1962847	3.74867e+06	2.68481e+06	1905979	2.97673e+06	2.55026e+06	2.74352e+06	2.97569e+06	1.9256e+06	3714142	1.87976e+06	2.75755e+06	3.12444e+06	3.20137e+06	1847157	1871122	1.91769e+06	1.75324e+06	1.95087e+06	1.94108e+06	1.97553e+06	1.79915e+06	1.88438e+06	1.79358e+06	1.72678e+06	1757235	1.87405e+06	1.98103e+06	1.96134e+06	1.88775e+06	1.8697e+06	1.81864e+06	1.81854e+06	1.82377e+06	1.83605e+06	1926250	1.92404e+06	1949544
2017068n91_44267	CSF-Infiltration	Pathological	Haematological	Myeloproliferative disorder	2.63124e+06	3.82498e+06	2.63223e+06	1672115	2.89242e+06	1.71023e+06	3.10534e+06	1.9633e+06	3.56026e+06	2.41744e+06	1.92886e+06	2.79212e+06	2620215	2.69709e+06	2.76743e+06	2116121	3968155	1.90205e+06	2775318	2.86469e+06	2.843e+06	1.75997e+06	1.84378e+06	1.96611e+06	2.00748e+06	1.78007e+06	1.81628e+06	1.73932e+06	1786480	1.83874e+06	1.89277e+06	1.96488e+06	2.03496e+06	2005714	1.85412e+06	1.81697e+06	1.89356e+06	1.75964e+06	1785845	1.92395e+06	2.04425e+06	2.01556e+06	2.00095e+06	1835368	1842025
2017068n91_44496	CSF-Infiltration	Pathological	Haematological	Lymphoma	3.34945e+06	4.05427e+06	3.21193e+06	2.41654e+06	2873130	2.31726e+06	3.20812e+06	2.44757e+06	3.98389e+06	2.84671e+06	3.21512e+06	3.38844e+06	3.06865e+06	3083181	2.98953e+06	2.74094e+06	3.84984e+06	2.69623e+06	3.0784e+06	3.34977e+06	3034665	2274450	2.65755e+06	2.80559e+06	2.88953e+06	2.58673e+06	2.57421e+06	2.59356e+06	2.50965e+06	2.31208e+06	2.62844e+06	2.75484e+06	2.79824e+06	2.90137e+06	2554679	2629260	2591968	2558863	2.51186e+06	2.78813e+06	2.73913e+06	2.79722e+06	2891299	2.51912e+06	2.64605e+06
2017068n91_44541	Negative	Pathological	Haematological	Myeloproliferative disorder	1.84416e+06	2.97803e+06	2097400	1.23772e+06	2276906	1.2287e+06	2.18746e+06	1401689	2789197	2368479	1.54429e+06	2.2842e+06	1.89902e+06	2.01551e+06	1.9964e+06	1.41497e+06	2.67328e+06	1.48402e+06	1.96864e+06	2.07512e+06	2.14772e+06	1.50368e+06	1.44278e+06	1.50274e+06	1.44404e+06	1569739	1.60536e+06	1.57235e+06	1.47605e+06	1531033	1450481	1.43499e+06	1.44153e+06	1.48306e+06	1513635	1508773	1535140	1.67742e+06	1479738	1.42895e+06	1.45052e+06	1443912	1518838	1448777	1.49396e+06
2017068n91_44729	CSF-Infiltration	Pathological	Haematological	Leukemia	2.38603e+06	4821299	3.38904e+06	1632512	3.67643e+06	1.71082e+06	2.9935e+06	1.88275e+06	3.94263e+06	3.00577e+06	2.06983e+06	2.77547e+06	2.65329e+06	2.64781e+06	2.56464e+06	1.95523e+06	3.92026e+06	2.12334e+06	3248452	2553266	3.30182e+06	1.88791e+06	1.97806e+06	1.97422e+06	1992010	2.12745e+06	2.12016e+06	2.23479e+06	1.99645e+06	1930867	1.82145e+06	1.92727e+06	2.01739e+06	2.03531e+06	2.08878e+06	2.04612e+06	2114601	2243809	1998437	1.91794e+06	2030266	2016551	2.02501e+06	2046236	2.06384e+06
2017068n91_44787	CSF-Infiltration	Pathological	Haematological	Myeloproliferative disorder	2.08684e+06	4461447	2944022	1.36327e+06	3.16899e+06	1.53931e+06	2411987	1904920	4.0063e+06	2.58421e+06	1.80556e+06	2.09593e+06	2330559	2503003	2.27041e+06	1690147	3847099	1.76079e+06	2.85233e+06	2414551	2.94656e+06	1746587	1658962	1.72462e+06	1703089	1.74746e+06	1.78491e+06	1648524	1726439	1762223	1.63444e+06	1662694	1.74684e+06	1834064	1678997	1611190	1610329	1.71976e+06	1.68429e+06	1.65571e+06	1750850	1.76117e+06	1652699	1627154	1696375
2017068n91_CN		Healthy			2.08912e+06	3793810	2770885	1.64665e+06	3.06878e+06	1.55128e+06	1941840	1799961	3657569	2.62533e+06	1776734	2.16184e+06	2.28953e+06	2398623	2.29043e+06	1724454	3.61785e+06	1772914	2.66473e+06	2.30448e+06	3.10444e+06	1566574	1.71511e+06	1.81139e+06	1707427	1.67029e+06	1.67365e+06	1.73572e+06	1.76485e+06	1615228	1.77301e+06	1.7919e+06	1760909	1.74868e+06	1.68928e+06	1671382	1699158	1.72437e+06	1.63492e+06	1.80712e+06	1773807	1.75045e+06	1.72036e+06	1.63596e+06	1680021
2017068n92_45074	Negative	Pathological	Haematological	Lymphoma	1.24031e+06	1.42544e+06	1.20236e+06	892694	1310700	746679	1.43372e+06	1.03322e+06	1660950	1.30879e+06	1.08956e+06	1.70716e+06	1354704	1.52376e+06	1470527	949837	1.38359e+06	1.00893e+06	1.16567e+06	1.603e+06	1464702	1018621	893440	992474	1.00223e+06	986832	989229	988548	1.02757e+06	1.02747e+06	873187	946084	972334	974100	942271	958928	931474	964016	1.00654e+06	857321	860669	925892	918256	956608	936370
2017068n92_45069	CSF-Infiltration	Pathological	Haematological	Leukemia	1.11647e+06	1871071	1357361	813947	1536402	607259	1.55118e+06	948963	1.63623e+06	1.29821e+06	822170	1.39984e+06	1.31439e+06	1.38462e+06	1.42297e+06	830421	1.652e+06	760262	1.39499e+06	1518665	1.52556e+06	854238	799235	744245	816737	802098	825623	829756	844695	838956	782716	767281	787408	793437	796381	818002	811374	840837	848718	858918	782216	783225	794339	773345	814822
2017068n92_45144	Negative	Pathological	Haematological	Myeloproliferative disorder	1.28534e+06	2228312	1.61842e+06	827158	1.77929e+06	784382	1.68681e+06	1.00521e+06	1.76479e+06	1.72736e+06	977744	1583383	1429308	1520932	1.45379e+06	1.09112e+06	1971482	976775	1630334	1667571	1623499	954853	986529	877497	947337	1003455	973001	921159	925025	970916	921839	896122	911815	876786	919389	948908	936234	902029	918016	981435	921494	933184	926450	927320	984478
2017068n92_45185	Negative	Pathological	Haematological	Lymphoma	1.33413e+06	2.0955e+06	1.5591e+06	971007	1920071	838171	1675263	1158866	1799966	1.80845e+06	1170867	1.52664e+06	1422674	1454658	1.50265e+06	1012055	1.67951e+06	1111448	1.53516e+06	1686792	1.62266e+06	1.18035e+06	1077237	1166047	1168288	1.13665e+06	1.19381e+06	1168894	1.1708e+06	1.16575e+06	1.14179e+06	1.12593e+06	1133603	1112276	1.15485e+06	1.13492e+06	1.15271e+06	1.18891e+06	1181082	1.12285e+06	1.12764e+06	1.13193e+06	1144476	1.16135e+06	1147677
2017068n92_39925	Negative	Pathological	Haematological	Leukemia	1.32451e+06	2.43531e+06	1.7169e+06	891775	2.26072e+06	860246	1.61405e+06	1.0902e+06	2.22243e+06	2080541	1.12305e+06	1.51271e+06	1.39574e+06	1.55362e+06	1.35327e+06	1.00356e+06	1984980	1.07433e+06	1.68153e+06	1.58118e+06	1.56267e+06	1.12715e+06	1086820	1104292	1054463	1.11984e+06	1.12934e+06	1145791	1.11717e+06	1133101	1.05497e+06	1.04472e+06	1.05876e+06	1.09495e+06	1.13923e+06	1.1173e+06	1127473	1.18064e+06	1089503	1.05028e+06	1.0871e+06	1135679	1.13457e+06	1.08954e+06	1077061
2017068n92_39229	Negative	Pathological	Haematological	Lymphoma	1.13949e+06	2.40109e+06	1.6045e+06	738163	2.10006e+06	751027	1.5255e+06	978505	2.12842e+06	1.72207e+06	956171	1.27812e+06	1.3406e+06	1.47205e+06	1.25797e+06	867131	2027316	972602	1711285	1.34732e+06	1526561	857028	901228	895440	873813	882583	954146	964197	917251	950717	841097	863143	880596	876049	876412	912191	940816	944785	903542	807108	853536	899571	873231	882979	917485
2017068n92_CN		Healthy			1.49419e+06	2.93423e+06	2.07012e+06	1.08515e+06	2402567	1.04724e+06	2105205	1.30871e+06	2.53017e+06	1.74369e+06	1316286	1713263	1.74387e+06	1.83152e+06	2.17398e+06	1086071	2.564e+06	1509294	1914625	1631874	2382517	1357009	1.18981e+06	1.19742e+06	1244397	1.20832e+06	1223978	1.18875e+06	1254250	1.29331e+06	1.15888e+06	1.12635e+06	1.27442e+06	1213397	1.19785e+06	1.14739e+06	1146877	1144268	1.23079e+06	1161841	1.16566e+06	1249383	1169608	1152839	1.18181e+06
2017068n93_39347	CSF-Infiltration	Pathological	Haematological	Lymphoma	6554437	5718902	6.6968e+06	6682835	5269464	6225051	6.59674e+06	6810116	6012060	7.16519e+06	8.19598e+06	7.07898e+06	6.64555e+06	6380052	7.03454e+06	5.34936e+06	5.22688e+06	6035317	5.19101e+06	7.43787e+06	5.90088e+06	7074457	6.13888e+06	6337372	7.02442e+06	6.43877e+06	7686996	7.17375e+06	7614353	8.01712e+06	6.74759e+06	6.49645e+06	6.63571e+06	6624263	6496324	7.77816e+06	7.09316e+06	7417324	7.07453e+06	7.05052e+06	6611031	6.54597e+06	5.8684e+06	7.01825e+06	7670048
2017068n93_39338	CSF-Infiltration	Pathological	Haematological	Myeloproliferative disorder	2.52807e+06	2881815	2.60884e+06	2.37787e+06	2.86924e+06	1.19961e+06	2.92886e+06	2602847	2502526	2.90769e+06	2.31662e+06	2885822	2.70975e+06	3.00982e+06	3808608	1846720	2647400	2.16814e+06	2214602	2928214	2861271	2.20339e+06	2.01271e+06	2.08437e+06	2.16643e+06	2.05968e+06	2.07311e+06	2166095	2.23461e+06	2273109	2.00707e+06	2.13294e+06	2285275	2.16709e+06	2.09466e+06	2.14826e+06	2.16804e+06	2221183	2186880	2.10488e+06	2140421	2.30243e+06	2.25341e+06	2.10395e+06	2.15908e+06
2017068n93_45569	Negative	Pathological	Haematological	Myeloproliferative disorder	2.07661e+06	3.22552e+06	2.52169e+06	1.65424e+06	2.81969e+06	1403903	3.06223e+06	1.86732e+06	2.50874e+06	2.47837e+06	1728465	2.43374e+06	2.52051e+06	2.87634e+06	3419893	1.46703e+06	2.9235e+06	1.58319e+06	2381357	2.69602e+06	3.15408e+06	1569987	1593618	1.61377e+06	1.75454e+06	1661925	1.71467e+06	1643965	1.63325e+06	1.64189e+06	1.63806e+06	1.6591e+06	1.75438e+06	1757178	1.67077e+06	1769396	1774256	1.83016e+06	1.74584e+06	1697218	1.73261e+06	1779418	1.75229e+06	1.77991e+06	1.77848e+06
2017068n93_45520	CSF-Infiltration	Pathological	Haematological	Lymphoma	2.52565e+06	4.33801e+06	3.10041e+06	1918048	3.73065e+06	1.94821e+06	3.18451e+06	2.15598e+06	3.24502e+06	3.18428e+06	2.31907e+06	2.81661e+06	2787481	3164368	3.26092e+06	1.89168e+06	3.78261e+06	2176647	3.09905e+06	3321589	3497960	2215263	2226303	2231076	2289823	2.29036e+06	2.07532e+06	2.04425e+06	2.20591e+06	2.24352e+06	2206254	2.25735e+06	2439487	2.37901e+06	2.25558e+06	2.21236e+06	2.16881e+06	2.30916e+06	2.20546e+06	2.63302e+06	2416145	2.40369e+06	2.49207e+06	2.35761e+06	2264884
2017068n93_45507	Negative	Pathological	Haematological	Lymphoma	3.48656e+06	4.97453e+06	3.79575e+06	2.89464e+06	4.13277e+06	3361099	3.69917e+06	2.80993e+06	4.16554e+06	4.18822e+06	4.40771e+06	4.12564e+06	3.29344e+06	3.1442e+06	4.37309e+06	2882334	4165318	3.84131e+06	3.88443e+06	4.13337e+06	3.85523e+06	3.21631e+06	3952485	3.74009e+06	4.08172e+06	3.68715e+06	3.55846e+06	3.59446e+06	3.37626e+06	3346303	3972564	3854286	4.28244e+06	4.28483e+06	3599482	3.66499e+06	3.43745e+06	3.65134e+06	3.21562e+06	3.86976e+06	4.01694e+06	4230495	3.83937e+06	3.80759e+06	3815855
2017068n93_45455	CSF-Infiltration	Pathological	Solid	Other	3.56626e+06	6.43243e+06	4.99913e+06	3.27502e+06	5.42459e+06	3.64918e+06	5.1573e+06	3.48564e+06	4778169	4.06807e+06	3.67703e+06	3488647	3408363	3.67852e+06	5.46893e+06	2.46104e+06	4650686	2.6465e+06	4476862	4074507	4.58541e+06	3.09733e+06	2.75828e+06	2.81551e+06	2720086	2.73058e+06	2.88596e+06	3.34141e+06	3.32271e+06	3.36741e+06	3186049	2.82684e+06	3.04423e+06	3.21452e+06	3.39979e+06	3.35856e+06	3137427	3241666	3.54326e+06	3.35537e+06	3114713	3.1149e+06	3.02734e+06	3399240	3.20673e+06
2017068n93_CN		Healthy			2.14864e+06	3875710	2.67448e+06	1.73941e+06	3.28218e+06	1.52376e+06	2.89221e+06	2.09749e+06	3.28781e+06	2.9822e+06	1722036	2203684	2174162	2.25666e+06	5.52116e+06	1.54557e+06	3.85724e+06	1836793	2755953	2.37272e+06	3.57658e+06	1769546	1577585	1.62498e+06	1.6789e+06	1.78344e+06	1.70708e+06	1.7626e+06	1.90588e+06	1856760	1.59653e+06	1.60465e+06	1.71303e+06	1.68899e+06	1.79379e+06	1.7865e+06	1.70788e+06	1815957	1.76999e+06	1680216	1763845	1.80323e+06	1.65882e+06	1.72339e+06	1.72351e+06
2017068n94_45460	Negative	Pathological	Haematological	Lymphoma	2.2185e+06	3655012	2.61151e+06	1.19913e+06	2.74084e+06	950930	3.31946e+06	1.53031e+06	3402961	1.78783e+06	1.22137e+06	2.83684e+06	3025123	3.42927e+06	2.59383e+06	1272496	3.72593e+06	1.25691e+06	2499660	2815463	3.64767e+06	1.22927e+06	1.0782e+06	1112843	963310	1.22605e+06	1101361	1.18006e+06	1.08946e+06	1.15674e+06	1.09533e+06	1.05644e+06	1097020	1090860	1.18379e+06	1.1206e+06	1.12953e+06	1.20742e+06	1189537	1.13004e+06	1.05331e+06	1.10735e+06	1089812	1.16081e+06	1096971
2017068n94_45356	Negative	Pathological	Haematological	Lymphoma	2.72356e+06	3.97655e+06	2861504	1.36082e+06	3409868	1.07717e+06	3.38407e+06	1.77361e+06	3406238	2.46439e+06	1.47681e+06	3.1489e+06	2.9729e+06	3.68463e+06	2.61216e+06	1817338	4.16424e+06	1.36898e+06	2.9017e+06	3110609	3891429	1.37927e+06	1.46661e+06	1.48994e+06	1400163	1.59198e+06	1.38781e+06	1.44772e+06	1431108	1.48311e+06	1425216	1.40951e+06	1.3968e+06	1.51633e+06	1569003	1.47199e+06	1.50744e+06	1.55545e+06	1.43037e+06	1550439	1521112	1.47824e+06	1.46983e+06	1.46084e+06	1.52049e+06
2017068n94_45352	CSF-Infiltration	Pathological	Haematological	Leukemia	2.43404e+06	3968566	2.7951e+06	1.46645e+06	3056175	1.22091e+06	3431395	1.76045e+06	3382121	2.32822e+06	1.83573e+06	2.90659e+06	2.94786e+06	3.26538e+06	2715053	1932378	3.59499e+06	1.75352e+06	2782324	2756215	3.43835e+06	1.75297e+06	1.55474e+06	1593391	1660252	1580967	1.62295e+06	1.62098e+06	1.75858e+06	1.83952e+06	1.60752e+06	1.5316e+06	1.58403e+06	1.74276e+06	1.56744e+06	1657418	1.66223e+06	1.8213e+06	1759105	1.73587e+06	1.59408e+06	1.70165e+06	1.57144e+06	1.58384e+06	1.59793e+06
2017068n94_45357	CSF-Infiltration	Pathological	Haematological	Lymphoma	2.09663e+06	4.41336e+06	2.71576e+06	1201687	3289639	935140	2.92823e+06	1417130	3467562	1.75015e+06	1.3096e+06	2374200	2.39869e+06	2583118	2941015	1455746	3.97848e+06	1.26633e+06	2553621	2.23705e+06	3.17589e+06	1.28546e+06	1185963	1.16513e+06	1203363	1.24767e+06	1.21002e+06	1.31505e+06	1.31126e+06	1.34331e+06	1153022	1.16093e+06	1.19364e+06	1.23191e+06	1297676	1.33816e+06	1.26542e+06	1.37818e+06	1241216	1.18309e+06	1202188	1.2325e+06	1.30209e+06	1.26745e+06	1.34195e+06
2017068n94_45260	CSF-Infiltration	Pathological	Haematological	Myeloproliferative disorder	1.6186e+06	4421675	2.70375e+06	1.0276e+06	3422200	873400	2.35499e+06	1.3376e+06	3.06122e+06	1760179	1.12034e+06	1915619	1.90477e+06	1.93214e+06	2.68088e+06	1.18795e+06	3.57605e+06	1.12878e+06	2.64003e+06	1.81712e+06	2.83792e+06	1.10699e+06	1079384	1.07389e+06	1.0555e+06	1.17798e+06	1.12726e+06	1.23358e+06	1.00582e+06	1115185	1040076	1.00032e+06	1.0545e+06	1034767	1.08208e+06	1.08496e+06	1.10511e+06	1.18402e+06	945285	1.09326e+06	1.0489e+06	1087581	1.05872e+06	1.06008e+06	1.13107e+06
2017068n94_45425	Negative	Pathological	Haematological	Lymphoma	1.81775e+06	5.09501e+06	3.04739e+06	1.19614e+06	3422737	1.19238e+06	2.40765e+06	1467844	3455662	1.60052e+06	1.39938e+06	1.94161e+06	1.92809e+06	1.8586e+06	2514365	1288831	3.93436e+06	1231171	2.72471e+06	1.79709e+06	2.69979e+06	1234597	1.24417e+06	1.26311e+06	1287353	1.24126e+06	1.22979e+06	1.24233e+06	1.26998e+06	1242570	1.2046e+06	1.16768e+06	1.12811e+06	1271555	1.2231e+06	1.25906e+06	1234920	1.31091e+06	1197583	1.38626e+06	1.19196e+06	1.21798e+06	1262913	1.25194e+06	1.30488e+06
2017068n94_CN		Healthy			1.22827e+06	4.00626e+06	3944835	955027	2.27968e+06	807424	2.07406e+06	1.53779e+06	2393944	1285823	875610	1.20838e+06	1442797	1.48275e+06	3.22875e+06	880900	2933266	687929	2.06222e+06	1.18674e+06	2390065	719388	724370	785296	820530	800514	736501	730421	772207	662872	746437	652739	760916	760499	726047	767626	672654	700353	632858	715359	732598	797554	787490	675162	729744
2017068n95_45596	CSF-Infiltration	Pathological	Haematological	Myeloproliferative disorder	2349597	2.89684e+06	2.65082e+06	1.78343e+06	3.0534e+06	1.11932e+06	3.05305e+06	1.9212e+06	3432205	2.98711e+06	1.59495e+06	2619033	2.45377e+06	2.75743e+06	3.46884e+06	1.49289e+06	3509350	1.65984e+06	2.60534e+06	2.68482e+06	3.15329e+06	1.56857e+06	1.55704e+06	1623259	1.57857e+06	1.65613e+06	1551184	1.7041e+06	1.55431e+06	1618190	1515270	1.55627e+06	1.53908e+06	1613765	1.55817e+06	1676324	1.6726e+06	1.57426e+06	1.58481e+06	1502367	1.53628e+06	1529485	1.72568e+06	1.60189e+06	1.79934e+06
2017068n95_45657	CSF-Infiltration	Pathological	Haematological	Leukemia	2.7376e+06	4288277	3152495	1.66436e+06	3587667	1463139	3.68114e+06	1.91455e+06	4.23358e+06	2.41324e+06	1.73412e+06	3.37787e+06	3216609	3502215	3.26879e+06	1878889	4492658	1666902	3.34878e+06	3.57248e+06	3882249	1742919	1599282	1582210	1668965	1.79412e+06	1.67792e+06	1798532	1.77868e+06	1.80903e+06	1553084	1.55812e+06	1.65554e+06	1.76854e+06	1.70048e+06	1.72893e+06	1.71581e+06	1765780	1.76885e+06	1693340	1.62388e+06	1.8052e+06	1.79578e+06	1724977	1748086
2017068n95_45613	Negative	Pathological	Haematological	Myeloma	2.75709e+06	4635513	3.5032e+06	1.82226e+06	3.60983e+06	1.33509e+06	3461548	2.18645e+06	3.97693e+06	2900287	1896810	2849477	2.92402e+06	3.07134e+06	3.18947e+06	1.84952e+06	4565812	1.80746e+06	3.32952e+06	3.01742e+06	3.47716e+06	1.74561e+06	1.7374e+06	1.79853e+06	1854917	1.86154e+06	1760849	1.82899e+06	1704667	1719901	1752675	1.82892e+06	1.86286e+06	1.89579e+06	1.8161e+06	1.79416e+06	1790267	1.76156e+06	1.74048e+06	1823711	1.81548e+06	1.87988e+06	1.95458e+06	1789519	1.77458e+06
2017068n95_45694	Negative	Pathological	Haematological	Lymphoma	1.98541e+06	3982931	2.80909e+06	1.13465e+06	2.88963e+06	1.05633e+06	2.44579e+06	1.37748e+06	3208984	1.94817e+06	1117077	2118136	2.00639e+06	2.29713e+06	2.2424e+06	1.24704e+06	3.87419e+06	1.13615e+06	2746638	2.21652e+06	2.98765e+06	1130800	1026456	1.09544e+06	1.044e+06	1164605	1150186	1.09568e+06	1.14492e+06	1.13281e+06	1048018	1.09502e+06	1048404	1.09595e+06	1.07721e+06	1082515	1.08045e+06	1.16042e+06	1.18322e+06	1.05982e+06	1.12595e+06	1.09987e+06	1.12479e+06	1.10343e+06	1129790
2017068n95_39337	Negative	Pathological	Haematological	Leukemia	1.77261e+06	3854296	2.70208e+06	1.16686e+06	3.54799e+06	1.0303e+06	2.45728e+06	1.52099e+06	3.50763e+06	2174659	1.26837e+06	1.86335e+06	2.17366e+06	2.18687e+06	2937574	1.19322e+06	3666869	1.29023e+06	2.72652e+06	1.97624e+06	2614500	1271370	1.17987e+06	1.2231e+06	1.16361e+06	1313722	1343437	1.36565e+06	1294717	1.28703e+06	1.17691e+06	1217891	1.1362e+06	1.25115e+06	1275360	1310515	1305332	1.31182e+06	1.29983e+06	1198199	1230623	1.17646e+06	1.32601e+06	1278076	1306754
2017068n95_CN		Healthy			2.03924e+06	5.21246e+06	3.48094e+06	1.27621e+06	4.066e+06	1.14385e+06	2.46344e+06	1.6932e+06	4195742	2.3322e+06	1.29798e+06	1805613	2192942	2.32809e+06	3.59499e+06	1488429	4.98875e+06	1.3735e+06	3.39917e+06	1.99746e+06	3.04672e+06	1298161	1343950	1.33277e+06	1.23858e+06	1.3316e+06	1.32782e+06	1.25865e+06	1344569	1307461	1310879	1.32347e+06	1.24234e+06	1.30231e+06	1.33427e+06	1.28299e+06	1.25562e+06	1.28606e+06	1302454	1278174	1320292	1.27247e+06	1.28818e+06	1.33286e+06	1309597
2017068n96_37162	CSF-Infiltration	Pathological	Haematological	Leukemia	2.27682e+06	3.05077e+06	2200350	1445349	2193803	1.30048e+06	2377411	1.65935e+06	2978342	2.16294e+06	1679205	2.90614e+06	2.35133e+06	2.34661e+06	2.45097e+06	1.65394e+06	2.73179e+06	1.49737e+06	2.31657e+06	3130681	2.28773e+06	1479810	1424519	1.37474e+06	1432855	1535241	1533377	1558856	1596227	1486298	1.32406e+06	1.29466e+06	1.31211e+06	1440972	1.38955e+06	1.46872e+06	1492434	1.54814e+06	1.54223e+06	1.31702e+06	1.23448e+06	1.24925e+06	1.29213e+06	1.26536e+06	1.31167e+06
2017068n96_37326	CSF-Infiltration	Pathological	Haematological	Leukemia	1.6169e+06	1.91275e+06	1473908	1.00393e+06	1630683	932814	1.77368e+06	1181261	1.75196e+06	1.65651e+06	1181516	2036759	1.49601e+06	1.76069e+06	1.74956e+06	1.30152e+06	1.73972e+06	1070294	1489051	2244261	1.56376e+06	1.1563e+06	1140212	1208296	1094813	1.15312e+06	1113723	1.21417e+06	1228619	1.23087e+06	1.12853e+06	1219833	1.0915e+06	1.11944e+06	1.10125e+06	1.09497e+06	1.19415e+06	1.28857e+06	1.24111e+06	1.19389e+06	1.21775e+06	1090729	1.06844e+06	1.07057e+06	1.0999e+06
2017068n96_37385	Negative	Pathological	Haematological	Lymphoma	1.9735e+06	2.16309e+06	2.00575e+06	1.49732e+06	1.87565e+06	1544931	2.15401e+06	1.59417e+06	2.18148e+06	1.98753e+06	1650295	2364809	1945922	2157972	1978756	1.72841e+06	2.02175e+06	1537435	1.87571e+06	2.25621e+06	1880643	1591867	1524194	1.55485e+06	1.54572e+06	1611373	1637937	1.64833e+06	1.54514e+06	1579819	1.4903e+06	1567654	1.54372e+06	1.56536e+06	1.57085e+06	1622844	1.53991e+06	1.75958e+06	1673754	1.64055e+06	1.56522e+06	1.51341e+06	1549000	1.59453e+06	1.62203e+06
2017068n96_37418	CSF-Infiltration	Pathological	Haematological	Lymphoma	1.54626e+06	2.00338e+06	1.65601e+06	1374850	1.93819e+06	1137827	1.57074e+06	1414764	1.69357e+06	1.88018e+06	1.33913e+06	1.62929e+06	1385292	1.48834e+06	2.10229e+06	1.23693e+06	1.67146e+06	1225763	1619619	1.83007e+06	1.40669e+06	1.12935e+06	1.18515e+06	1326559	1.30194e+06	1.20513e+06	1185569	1.23173e+06	1.10618e+06	1204896	1.26595e+06	1.29234e+06	1312373	1199209	1222495	1.18561e+06	1.18283e+06	1.25206e+06	1.14231e+06	1.36772e+06	1.36208e+06	1.27705e+06	1161724	1.20559e+06	1.19754e+06
2017068n96_36936	Negative	Pathological	Haematological	Lymphoma	1.44975e+06	1.87679e+06	1.5626e+06	1.14855e+06	1.85538e+06	1211971	1.52842e+06	1.3373e+06	1.78979e+06	1.55972e+06	1.36478e+06	1.49349e+06	1.2213e+06	1.39725e+06	2597423	1345916	1.70894e+06	1212249	1.56224e+06	1.58536e+06	1311293	1260033	1.31405e+06	1317431	1255574	1184233	1.20965e+06	1.30705e+06	1.41705e+06	1.39671e+06	1.29287e+06	1.32239e+06	1.20196e+06	1.14934e+06	1.20374e+06	1.15635e+06	1.15862e+06	1328625	1.26773e+06	1.25278e+06	1.24707e+06	1215564	1.15351e+06	1.1531e+06	1120502
2017068n96_36895	Negative	Pathological	Haematological	Lymphoma	1.44659e+06	2767274	1.98803e+06	1.17403e+06	2545717	1026536	1.65538e+06	1311712	2.07489e+06	1.70704e+06	972463	1.40302e+06	1414215	1.59649e+06	2.49319e+06	1.01903e+06	2.01088e+06	1174207	1.91519e+06	1.56751e+06	1.72724e+06	942804	962617	1009311	985873	1.02053e+06	996596	1011345	1.02807e+06	1002214	990480	1.02831e+06	986427	1.07145e+06	998948	967689	974009	1031371	988693	1.01133e+06	987092	989610	1.0489e+06	1.03296e+06	996285
2017068n96_CN		Healthy			1.4091e+06	2.55601e+06	1889162	1153975	2.57998e+06	1.00613e+06	1.71154e+06	1339636	2.04245e+06	2.23069e+06	1.03488e+06	1.5484e+06	1485384	1.40477e+06	3.21654e+06	1139143	2162047	1.16915e+06	1722791	1547671	1.90614e+06	975595	1143002	1211402	1.13872e+06	1.04765e+06	1132096	1.10542e+06	1.18529e+06	1.18931e+06	1.08338e+06	1201935	1.20114e+06	1.1602e+06	1.18125e+06	1.19377e+06	1.08286e+06	1.04753e+06	1073641	1.48012e+06	1302567	1241645	1.13668e+06	1.25712e+06	1.24702e+06
2017068n97_37496	CSF-Infiltration	Pathological	Haematological	Lymphoma	2096052	3.13855e+06	2.27157e+06	1548005	1895363	1.24262e+06	2.12968e+06	1.94412e+06	2548903	1.73678e+06	1.34332e+06	1957095	1.82199e+06	1.88225e+06	2.20815e+06	1.68277e+06	2712524	1234723	1777147	2.29621e+06	2.02941e+06	1.43659e+06	1.66166e+06	1.73804e+06	1.4159e+06	1.28483e+06	1222158	1.35365e+06	1398761	1310118	1693873	1.54228e+06	1.34407e+06	1.30933e+06	1.3046e+06	1.2609e+06	1.25284e+06	1.21585e+06	1.31784e+06	1.666e+06	1.46243e+06	1350226	1.24271e+06	1.3114e+06	1.24356e+06
2017068n97_37600	Negative	Pathological	Haematological	Leukemia	1.50285e+06	1.674e+06	1436338	1152780	1.4923e+06	1.6645e+06	1.53125e+06	1201049	1.64632e+06	1.39856e+06	1.32431e+06	1.9052e+06	1.50628e+06	1.63232e+06	1.67377e+06	1183287	1510602	1.10557e+06	1.46944e+06	2.06669e+06	1.56818e+06	1096510	1.05815e+06	1.05541e+06	1.15141e+06	1.15384e+06	1.2324e+06	1.1929e+06	1170303	1.17201e+06	1.10384e+06	1.03764e+06	1149588	1.2097e+06	1175164	1.155e+06	1.16214e+06	1.20247e+06	1.11195e+06	1.14793e+06	1.04514e+06	1212660	1.14866e+06	1142967	1139094
2017068n97_37703	Negative	Pathological	Solid	Other	1.51877e+06	1656838	1.47103e+06	1.14574e+06	1.4403e+06	1.19473e+06	1.55329e+06	1165397	1651839	1.43126e+06	1.31258e+06	1900498	1.39575e+06	1.58415e+06	1655052	1.19165e+06	1.661e+06	1.20856e+06	1.45848e+06	1752118	1.54762e+06	1.22837e+06	1.20443e+06	1.24676e+06	1290949	1184679	1.31114e+06	1.20183e+06	1.31678e+06	1.29209e+06	1169423	1217854	1.29531e+06	1258385	1133770	1.25021e+06	1.20613e+06	1.33047e+06	1.3e+06	1.20047e+06	1.24977e+06	1246897	1.23251e+06	1.1479e+06	1.22657e+06
2017068n97_37783	Negative	Pathological	Haematological	Lymphoma	1.68457e+06	2.58404e+06	1762295	1.1389e+06	2069815	1.04702e+06	1708004	1236847	2.31844e+06	1.51449e+06	1.40607e+06	2.12091e+06	1593229	1715582	1845006	1161890	2.42264e+06	1.27269e+06	1.7625e+06	2.07886e+06	1.85323e+06	1.31528e+06	1.23151e+06	1.32598e+06	1.35836e+06	1339283	1335160	1441912	1.33738e+06	1379723	1.27658e+06	1.32632e+06	1.38402e+06	1.29213e+06	1289851	1.33463e+06	1.36619e+06	1388704	1.3065e+06	1.30946e+06	1.40348e+06	1.43832e+06	1.30091e+06	1.30383e+06	1332128
2017068n97_37662	Negative	Pathological	Haematological	Lymphoma	1.94683e+06	2.78245e+06	2.04641e+06	1596054	2.29108e+06	2.03297e+06	1.97185e+06	1598248	2.43014e+06	2.02761e+06	2.12605e+06	2.09058e+06	1.66664e+06	1.75272e+06	1.91321e+06	1495032	2120522	1.86608e+06	2.00393e+06	2.35134e+06	1885963	1674190	1.73165e+06	1708805	1.89087e+06	1.84567e+06	1.84887e+06	1793144	1.9156e+06	1872120	1667816	1.79602e+06	2030135	2082370	1.80975e+06	1866258	1.85804e+06	2.04584e+06	1.88045e+06	1719119	1.85028e+06	1849480	1.90097e+06	1.94058e+06	1.93097e+06
2017068n97_38209	CSF-Infiltration	Pathological	Haematological	Lymphoma	3.84592e+06	4051035	4.27995e+06	4.81263e+06	3.59238e+06	5.39427e+06	4.45119e+06	4015696	4.00966e+06	4.2615e+06	4.77497e+06	4.81024e+06	4.35215e+06	4099272	3.70623e+06	3.50355e+06	3.1788e+06	4222701	3581484	4.41271e+06	3.31158e+06	4572203	4.6487e+06	4.42432e+06	4.60937e+06	4.71721e+06	4800580	4.48012e+06	4971822	4.83698e+06	4.68e+06	4358690	4.55377e+06	4.92496e+06	4744513	4.86456e+06	4.84467e+06	4.57282e+06	4.98026e+06	4.69098e+06	4292117	5.00533e+06	4941092	4.94935e+06	4967168
2017068n97_CN		Healthy			1.21481e+06	2.20164e+06	1.54581e+06	966634	1.75994e+06	803862	1.44898e+06	1.08006e+06	1.64268e+06	1.387e+06	1.07863e+06	1281213	1126322	1164604	1.54159e+06	886574	1.89144e+06	1.04416e+06	1.49297e+06	1.35073e+06	1.58848e+06	899322	929650	905290	965413	982144	944644	972710	975527	975376	904171	912882	939436	1022132	996283	948517	946458	982781	920181	892534	916502	951802	955234	957336	978827
2017068n98_38210	CSF-Infiltration	Pathological	Haematological	Leukemia	1.84002e+06	3.06883e+06	2405775	1.52309e+06	2733731	1.1886e+06	2587059	1.58236e+06	2893304	2.02643e+06	1192206	2095501	2.33968e+06	2433476	1953819	1350673	3.23881e+06	1157198	2.15473e+06	2356245	2.65275e+06	1013041	1125490	1.09105e+06	1101743	1106522	1.05434e+06	1.04318e+06	1030425	1.03003e+06	1095363	1.05269e+06	1.15964e+06	1.15848e+06	1143600	1.08822e+06	1.09812e+06	1.07418e+06	1013981	1.15997e+06	1.0656e+06	1.14927e+06	1.09388e+06	1.13715e+06	1.20499e+06
2017068n98_38951	CSF-Infiltration	Pathological	Haematological	Lymphoma	2.51535e+06	3.79334e+06	2563153	1.65472e+06	2.86078e+06	1.50649e+06	2.72596e+06	1721133	3528612	2.3673e+06	1685583	2.54622e+06	2.54344e+06	2.79984e+06	2089238	2.1992e+06	3762142	1.59746e+06	2.57192e+06	2.61252e+06	2.73621e+06	1229637	1.62327e+06	1.55581e+06	1647265	1.35133e+06	1266213	1265178	1231570	1.22927e+06	1.45599e+06	1.40576e+06	1503050	1.53434e+06	1.30427e+06	1.23823e+06	1.26366e+06	1.23447e+06	1232415	1430827	1.38902e+06	1.45672e+06	1.43232e+06	1.27841e+06	1.23176e+06
2017068n98_38944	Negative	Pathological	Haematological	Lymphoma	2.2388e+06	3.75623e+06	2.55294e+06	1.46999e+06	2.69247e+06	1254069	2.27154e+06	1.5252e+06	3204493	2.06325e+06	1.39216e+06	2.30963e+06	2.26907e+06	2386922	1.88492e+06	1822043	3490782	1.31201e+06	2328867	2293817	2.42327e+06	966009	1.42376e+06	1406236	1306913	1.16671e+06	1.13359e+06	1.28512e+06	1.19677e+06	1.07234e+06	1.41262e+06	1353520	1.2866e+06	1349198	1238355	1129312	1.19253e+06	1.22479e+06	1.17233e+06	1.46792e+06	1.32677e+06	1515727	1419080	1263742	1.19675e+06
2017068n98_38296	CSF-Infiltration	Pathological	Haematological	Lymphoma	1.94242e+06	3.58125e+06	2.2821e+06	1429609	2.88539e+06	1.42541e+06	2.14433e+06	1.67509e+06	2.60725e+06	2.14703e+06	1.31061e+06	2.42483e+06	2.31058e+06	2055132	2586556	1441904	2629434	1368914	2.24014e+06	2.60965e+06	2585575	1363192	1347383	1206687	1.23588e+06	1.37729e+06	1489375	1532668	1.53867e+06	1.43272e+06	1270547	1342577	1238023	1.25929e+06	1.3487e+06	1450709	1.51339e+06	1.5659e+06	1.4557e+06	1.35363e+06	1.295e+06	1.21133e+06	1.24682e+06	1.25316e+06	1.44096e+06
2017068n98_38842		Healthy			1567466	2.44041e+06	1656893	1.14252e+06	1.9319e+06	897558	1293166	1.15596e+06	2322284	1.71248e+06	1742541	1.55941e+06	1.35139e+06	1.35205e+06	1844021	1258208	2.22728e+06	1.20102e+06	1.57942e+06	1.63069e+06	1.67031e+06	995259	1.38405e+06	1266110	1242922	1.02267e+06	1067867	1010693	993056	1017564	1316788	1.22729e+06	1.24164e+06	1.10883e+06	977785	1.01605e+06	976034	985727	1.03164e+06	1.31784e+06	1299308	1417366	1.11721e+06	989201	1.02674e+06
2017068n98_38485	Negative	Pathological	Haematological	Lymphoma	1673393	2.93126e+06	1917454	1.46099e+06	2.17261e+06	1.41927e+06	1666255	1449192	2.62855e+06	1972534	1.61708e+06	1.70804e+06	1.48635e+06	1608146	2.31664e+06	1.46028e+06	2.43146e+06	1.31681e+06	1814215	1935240	2.00613e+06	1442932	1.48175e+06	1.49606e+06	1490717	1.27961e+06	1.35763e+06	1338250	1288461	1230920	1490786	1425473	1559526	1409033	1.34109e+06	1.27605e+06	1285969	1426024	1215416	1.54602e+06	1513217	1.58645e+06	1425756	1.30581e+06	1322138
2017068n98_CN		Healthy			1.52741e+06	3664068	2.26013e+06	1413286	2316218	1035115	1933680	1.45115e+06	2.17664e+06	2.12716e+06	1.21784e+06	1.63207e+06	1.70534e+06	1862170	2.35387e+06	1124556	2.53819e+06	1.10178e+06	2.31391e+06	1632854	2.82661e+06	1.21512e+06	1051271	1.05142e+06	1.14496e+06	1.04998e+06	1.0202e+06	1.05856e+06	1.28134e+06	1.20001e+06	1027238	1031079	1.10947e+06	1.0587e+06	1082664	1.09942e+06	1.03977e+06	1.13851e+06	1.04598e+06	1.08086e+06	1.02639e+06	1.09137e+06	1047019	982691	1.0159e+06
[truncated: 213 more columns]

## Sheet: INF VS NO INF
nº Array & sample	Integer	Var1	State	Var2	Var3	NCAM1	CD34	PTPRC_1	SELP	CD81	ITGB1	CD63	CD3	RARA	CD19	CD4_1	CD8A_1	IFNG	TNF_1	IL6	BCR	ABL1	VIM	MKI67	CYCS	CXCL13	LTBP2	IL1B	SOD2	ITGAM	LUM	FBLN1_1	ITIH4_1	SPARC_1	AK1	SERPINA4_1	COL11A2	COL3A1_1	MMP1_1	CRTAC1	PEBP1	COL12A1	CNMD	SELPLG_1	HSPG2	COL6A1_1	HAPLN1_1	GSTP1_1	GC
2017068n7_37269	0	Negative	Pathological	Haematological	Leukemia	1.4136e+06	1791024	1.46214e+06	1.17056e+06	2.04998e+06	1088578	1571428	1.23754e+06	1.48433e+06	1.66625e+06	1.24537e+06	1.39599e+06	1.27178e+06	1.31224e+06	2.72864e+06	1.0783e+06	2.18365e+06	1264256	1.70245e+06	1408093	1505246	1.08289e+06	1.21885e+06	1292803	1373445	1.32e+06	1.22949e+06	1.21923e+06	1.18822e+06	1095741	1337857	1.34608e+06	1.31138e+06	1364332	1.2484e+06	1.26252e+06	1.26879e+06	1.30641e+06	1.19798e+06	1.34573e+06	1.3396e+06	1355572	1.36173e+06	1.19336e+06
2017068n7_36891	1	CSF-Infiltration	Pathological	Haematological	Lymphoma	1.57248e+06	2.24456e+06	1980492	1.13878e+06	2.18294e+06	882418	1.46345e+06	1.16244e+06	2.27381e+06	1598029	1299583	1353952	1283488	1.30493e+06	2.8038e+06	1250885	3.07053e+06	1218300	1.80669e+06	1.44666e+06	1555612	1.08177e+06	1333163	1.23919e+06	1.26575e+06	1.2314e+06	1.09563e+06	1073717	1055713	1044408	1296866	1216116	1.20843e+06	1.15501e+06	1191845	1123863	1108215	1.1433e+06	1.06236e+06	1.32253e+06	1.23584e+06	1.21748e+06	1.19309e+06	1.18748e+06
2017068n7_36203	0	Negative	Pathological	Haematological	Myeloproliferative disorder	2.04256e+06	2757930	2511643	1.4602e+06	2.63293e+06	1.56038e+06	2.03813e+06	1.8128e+06	2.88102e+06	2.22544e+06	1.96072e+06	2.01931e+06	1901518	2072534	3.63533e+06	1.6915e+06	3209845	1836386	2.39922e+06	2.39751e+06	2.26148e+06	1.94226e+06	1.89185e+06	1891489	1.94099e+06	1.85233e+06	1.8738e+06	1.82856e+06	1.8507e+06	1.94083e+06	1.84021e+06	2.01431e+06	1.95032e+06	1978178	1843534	1858494	1881623	1.85012e+06	1.91644e+06	1.85251e+06	1.93431e+06	1826417	1.87387e+06	1.95399e+06
2017068n10_38452	0	Negative	Pathological	Haematological	Lymphoma	2.10192e+06	2.25304e+06	2055299	1.8102e+06	2.10384e+06	1.38048e+06	2.0063e+06	1.6829e+06	2.29523e+06	1.82783e+06	1.98525e+06	2.34745e+06	1519998	1750517	2.14128e+06	1.61277e+06	2.47136e+06	1833691	1.84551e+06	2730664	1702082	1520866	2.11148e+06	1.93815e+06	2066566	1.86225e+06	1.8469e+06	1.72235e+06	1.73914e+06	1778613	2.09872e+06	1.95221e+06	1.87885e+06	1.9913e+06	1875357	1.80489e+06	1.71829e+06	1711495	1733413	1.98833e+06	2.03406e+06	1872167	1.92597e+06	1.89015e+06
2017068n10_38723	1	CSF-Infiltration	Pathological	Haematological	Lymphoma	1.68858e+06	3.01326e+06	1.81724e+06	1.35078e+06	1.93823e+06	1068174	1.81483e+06	1.42882e+06	2.28194e+06	1.57317e+06	1.70423e+06	1.95171e+06	1436547	1.48086e+06	1422469	1.37337e+06	2.14801e+06	1.63656e+06	1.77873e+06	2467226	1.76323e+06	1.55105e+06	1958230	1.82602e+06	1.70199e+06	1.81319e+06	1.77912e+06	1718925	1.89589e+06	1689759	1.96455e+06	1.95234e+06	1.76037e+06	1.94802e+06	2.0199e+06	1.79291e+06	1.72842e+06	1795697	1.8341e+06	1971510	2.04513e+06	2.01757e+06	1.91755e+06	2047111
2017068n10_38740	0	Negative	Pathological	Haematological	Lymphoma	1.61766e+06	2547319	1.88975e+06	1186744	2217508	823326	1.6468e+06	1.33326e+06	2348218	1.55311e+06	1332232	1.67184e+06	1.37732e+06	1483330	1.54171e+06	1.13176e+06	2.58203e+06	1.29128e+06	1.74384e+06	1.86904e+06	1666001	1.23242e+06	1.488e+06	1466431	1336187	1308168	1.31514e+06	1.36825e+06	1.31698e+06	1.27146e+06	1.45326e+06	1464983	1.29575e+06	1373334	1.343e+06	1.38082e+06	1.3964e+06	1.45165e+06	1365269	1450525	1.48993e+06	1.31395e+06	1327838	1.34302e+06
2017068n10_36583	1	CSF-Infiltration	Pathological	Haematological	Lymphoma	1.49272e+06	2.75401e+06	1.84291e+06	1.10342e+06	2270094	950288	1.52598e+06	1102125	2083369	1.94815e+06	1.07764e+06	1.43481e+06	1.21494e+06	1.3775e+06	1.53503e+06	972299	2.36558e+06	1.02799e+06	1.68358e+06	1.71599e+06	1.86938e+06	1026458	1.06597e+06	1.09981e+06	1097414	1.01556e+06	1027961	1.07396e+06	995767	1042091	1.10275e+06	1.15329e+06	1.08622e+06	1.08015e+06	986609	1015563	1.02485e+06	1035027	983423	1.16654e+06	1134454	1.08802e+06	1.0154e+06	1.01462e+06
2017068n10_36593	1	CSF-Infiltration	Pathological	Haematological	Leukemia	2.50196e+06	3279301	2.77017e+06	2.18714e+06	2.40078e+06	2.29252e+06	2.4332e+06	2.04037e+06	3.46356e+06	2.37158e+06	2.92855e+06	2.95258e+06	2005941	2.1777e+06	2.88423e+06	2.30048e+06	3.27513e+06	2.6872e+06	2521185	3.21991e+06	2.66767e+06	2.65072e+06	2.68702e+06	2517259	2.90872e+06	2.57322e+06	2.65389e+06	2.44491e+06	2631017	2.61781e+06	2.87324e+06	2725084	2771510	2936561	2574931	2.8774e+06	2.58386e+06	2729983	2.64752e+06	2967135	2.87588e+06	3.01487e+06	2903360	2.80731e+06
2017068n10_36855	0	Negative	Pathological	Haematological	Lymphoma	1391590	2.2542e+06	1433093	1.10197e+06	2167237	837345	1371399	1160925	2147339	1.37102e+06	851923	1451833	1.16052e+06	2.18002e+06	2764057	1.01279e+06	2182165	1.05724e+06	1.41707e+06	1.53096e+06	1.97859e+06	816729	820502	845653	923884	875473	911022	870911	1639195	842219	815938	860767	855972	878245	885863	882036	887693	891103	834288	792886	794136	924978	889634	983174
2017068n11_36284	1	CSF-Infiltration	Pathological	Haematological	Lymphoma	1.8204e+06	2.21477e+06	1.89298e+06	1.47673e+06	1965528	1.35261e+06	1901551	1.5547e+06	2.4425e+06	1.74224e+06	1.71026e+06	1.98078e+06	1.57366e+06	1.65884e+06	1526456	1.44056e+06	2623685	1.4786e+06	1744953	2082687	1.87936e+06	1.35129e+06	1.58461e+06	1.55137e+06	1471194	1.49982e+06	1.49896e+06	1.56814e+06	1621950	1.57945e+06	1530916	1.5832e+06	1411009	1.62211e+06	1.57253e+06	1.55433e+06	1.56232e+06	1.58218e+06	1.51579e+06	1.53292e+06	1568666	1641367	1575333	1580679
2017068n11_36470	0	Negative	Pathological	Haematological	Lymphoma	2.11552e+06	3.01926e+06	2.34471e+06	1.5113e+06	2.71637e+06	1608207	2.14849e+06	1.57051e+06	2982020	2.00954e+06	1.98672e+06	2.30019e+06	1780616	1.87893e+06	1.49605e+06	1.52242e+06	3.33551e+06	1.62985e+06	2.35736e+06	2666483	2.23002e+06	1.52123e+06	1.69752e+06	1789233	1882292	1.7659e+06	1.66566e+06	1.70227e+06	1.6264e+06	1565183	1.72935e+06	1.75974e+06	1.88234e+06	1901619	1835750	1843034	1.72546e+06	1.68045e+06	1545770	1.81186e+06	1807659	1.83801e+06	1.76177e+06	1900345
2017068n11_36180	1	CSF-Infiltration	Pathological	Haematological	Myeloproliferative disorder	1664481	2.80419e+06	1956921	1.10199e+06	2636078	846602	1.56601e+06	1.20482e+06	2.60969e+06	1.69016e+06	1.14389e+06	1577445	1.39358e+06	1448207	1161233	1.06392e+06	2.94384e+06	1090385	1.90513e+06	1985529	1.97478e+06	1032097	1.16519e+06	1.17125e+06	1.1503e+06	1.17431e+06	1.0966e+06	1.15329e+06	1051854	1.07909e+06	1.16523e+06	1.16965e+06	1176913	1.16743e+06	1097176	1129824	1.14154e+06	1.11208e+06	1.05018e+06	1.18104e+06	1.18485e+06	1.21163e+06	1.1582e+06	1.11577e+06
2017068n11_37382	0	Negative	Pathological	Haematological	Leukemia	1.83793e+06	3.31519e+06	2.41753e+06	1.42168e+06	2.95239e+06	1.35223e+06	2.04345e+06	1555622	2688847	1.82307e+06	1.40706e+06	2051235	1.86354e+06	2005015	1.59159e+06	1.34776e+06	3.03708e+06	1.52999e+06	2.34264e+06	2646708	2.59075e+06	1.5092e+06	1417377	1354998	1.44003e+06	1592657	1.63449e+06	1.58403e+06	1.5612e+06	1553630	1338403	1.33536e+06	1.4017e+06	1581788	1.58692e+06	1.67009e+06	1.60171e+06	1.54838e+06	1.5188e+06	1.39224e+06	1.34445e+06	1.41963e+06	1469532	1591831
2017068n11_38755	1	CSF-Infiltration	Pathological	Haematological	Lymphoma	2.81038e+06	3.98455e+06	3277574	2.36361e+06	3.17131e+06	2.20268e+06	2.96451e+06	2448408	3.7881e+06	2.76371e+06	2.61519e+06	2.86273e+06	2.47125e+06	2740085	2.59409e+06	2.16241e+06	4.07472e+06	2.3154e+06	2823557	3.49512e+06	3337439	2.34327e+06	2518967	2.49236e+06	2.58236e+06	2.44104e+06	2.41973e+06	2.38745e+06	2413360	2.30744e+06	2.64418e+06	2.40276e+06	2.41491e+06	2.3447e+06	2.44503e+06	2.41244e+06	2.47072e+06	2.31785e+06	2.38188e+06	2.69544e+06	2.49772e+06	2.45861e+06	2.34911e+06	2.53336e+06
2017068n11_38570	1	CSF-Infiltration	Pathological	Haematological	Lymphoma	1.90822e+06	3270947	2386839	1.37871e+06	2.02919e+06	1.44902e+06	2.27535e+06	1.62715e+06	3.01116e+06	1.98373e+06	1320456	2156709	1.94843e+06	2.31584e+06	2.96267e+06	1400064	3534599	1.19276e+06	2.13176e+06	2533705	3.2471e+06	1.26989e+06	1.26012e+06	1.2164e+06	1275855	1.28994e+06	1.17571e+06	1.21066e+06	1.16678e+06	1.15014e+06	1.27574e+06	1229306	1.32432e+06	1355477	1336217	1.37986e+06	1198093	1.27801e+06	1.19859e+06	1.32665e+06	1.287e+06	1.36773e+06	1305235	1.30296e+06
2017068n12_35670	0	Negative	Pathological	Solid	Other	1.46815e+06	2.32997e+06	1.66208e+06	964053	1.94304e+06	776701	1.45836e+06	1.01038e+06	2.39733e+06	1.23817e+06	1144431	1.51656e+06	1.26174e+06	1.35712e+06	1.24919e+06	1.16458e+06	2605996	1219676	1785181	1.62356e+06	1.76801e+06	1018332	1.24654e+06	1.20387e+06	1175800	1.2614e+06	1.17048e+06	1.09997e+06	992693	1.0252e+06	1.24758e+06	1.2047e+06	1.15701e+06	1077491	1169643	1.19853e+06	1146204	1.05378e+06	1027361	1234567	1170214	1.11427e+06	1.07063e+06	1.0748e+06
2017068n12_35761	0	Negative	Pathological	Haematological	Lymphoma	1.5257e+06	2.3371e+06	1.86908e+06	1.14284e+06	2146422	1039193	1.71995e+06	1.15166e+06	2.12679e+06	1.2492e+06	1.26207e+06	1754053	1.54658e+06	1.52638e+06	1.23517e+06	1205890	2.43365e+06	1.26229e+06	2.00802e+06	1.7645e+06	2.10452e+06	1.19825e+06	1.35963e+06	1.31418e+06	1329433	1.31076e+06	1.33748e+06	1.31212e+06	1.19289e+06	1224778	1319096	1330588	1.31526e+06	1.32586e+06	1.31153e+06	1.32039e+06	1.26803e+06	1275283	1.18356e+06	1.30639e+06	1281442	1.32982e+06	1.31444e+06	1349548
2017068n12_36202	1	CSF-Infiltration	Pathological	Haematological	Lymphoma	2.89709e+06	4003520	3.70703e+06	2.70883e+06	3967602	2.48409e+06	2782442	2.92473e+06	3.32267e+06	2964270	2.74885e+06	3.30185e+06	2966758	2667830	2449982	2.45435e+06	3.50289e+06	2.31529e+06	3164985	3.02784e+06	3207901	2.60235e+06	2.9372e+06	2676169	2.78731e+06	2.55082e+06	2.8184e+06	2.62842e+06	2.70288e+06	2.63341e+06	3.02355e+06	2649107	2.71137e+06	2.69382e+06	2.74e+06	2856957	2.75972e+06	2.80109e+06	2.63875e+06	2.96053e+06	2.53617e+06	2.71229e+06	2612851	2.82609e+06
2017068n12_37583	0	Negative	Pathological	Haematological	Leukemia	2.01296e+06	3.04909e+06	2.11112e+06	1.30424e+06	2441581	1013708	1.49911e+06	1.14384e+06	3228002	1.57463e+06	1.78812e+06	1.9291e+06	1425159	1.45496e+06	1199800	1.82517e+06	2833203	1.61735e+06	2.13142e+06	1.85445e+06	1.91911e+06	1146932	2.05227e+06	1.90714e+06	1786285	1.67716e+06	1500977	1.35289e+06	1.17555e+06	1.14803e+06	1.87334e+06	1770295	1.68266e+06	1.65151e+06	1.54435e+06	1.50129e+06	1383163	1.20409e+06	1.14756e+06	1.89103e+06	1.66148e+06	1.52783e+06	1591268	1514942
2017068n12_37782	1	CSF-Infiltration	Pathological	Haematological	Leukemia	2.01496e+06	3.12263e+06	2825845	1802877	2585418	1017758	1.76297e+06	1.79914e+06	2.8301e+06	1850551	1.62154e+06	2196762	1851406	1.90986e+06	1.66511e+06	1.48556e+06	3084283	1.72484e+06	2.35813e+06	2163210	2790365	1390950	1457703	1566175	1603399	1.57297e+06	1.59805e+06	1.55693e+06	1.39838e+06	1.39434e+06	1456197	1596771	1.57808e+06	1.56925e+06	1.50772e+06	1533508	1.45305e+06	1.42275e+06	1.34173e+06	1.5153e+06	1555312	1.60687e+06	1.62349e+06	1520899
2017068n12_37642	0	Negative	Pathological	Haematological	Lymphoma	1.30402e+06	2.7863e+06	1883633	798474	2.03426e+06	687203	1334028	963416	2438674	1122305	827404	1.56719e+06	1448259	1522363	2.20884e+06	1.20757e+06	2743236	892817	1.76877e+06	1592480	2.56492e+06	731380	1087256	765038	777457	953498	833381	790753	916366	731883	764697	793452	781718	861181	834827	830914	782797	889609	800543	760124	800000	818866	858225	772963
2017068n15_38522	1	CSF-Infiltration	Pathological	Haematological	Myeloproliferative disorder	2.22329e+06	2940614	2.45988e+06	2.00435e+06	2696617	1.93199e+06	2.45481e+06	2217720	2.44156e+06	2.27562e+06	2.28989e+06	2.21964e+06	1999509	2.11087e+06	3.95886e+06	1.66496e+06	2.97431e+06	2002338	2.32952e+06	2620181	2.46567e+06	2007025	2153369	2.29671e+06	2.36511e+06	2073951	2139657	1.97169e+06	2.22164e+06	2.19464e+06	2.35816e+06	2.06337e+06	2.33138e+06	2371965	2150789	2.21881e+06	2119789	2.34163e+06	2.19407e+06	2.47604e+06	2.39425e+06	2.60204e+06	2.30568e+06	2231795
2017068n15_35762	1	CSF-Infiltration	Pathological	Solid	Other	1.81557e+06	2.77295e+06	2.27175e+06	1.93526e+06	2.91452e+06	1100590	1.90613e+06	1.87682e+06	1.98998e+06	1.92078e+06	1416694	1640784	1.46203e+06	1573055	4.36557e+06	1143613	2.59829e+06	1.31394e+06	1.94277e+06	1761397	1.76372e+06	1.2976e+06	1.33374e+06	1379663	1.35443e+06	1290365	1.33754e+06	1.30736e+06	1356537	1.29726e+06	1390637	1.35298e+06	1.38401e+06	1385082	1.26526e+06	1.27077e+06	1.27922e+06	1.27758e+06	1320418	1.43465e+06	1409142	1450584	1.36784e+06	1.26152e+06
2017068n15_35635	0	Negative	Pathological	Haematological	Leukemia	3.15616e+06	3541063	3129661	2.49275e+06	3.13756e+06	3.01246e+06	3.08833e+06	2.63566e+06	3186173	3008836	4099453	3658331	2.6111e+06	2.74295e+06	4.43249e+06	2718309	3.03717e+06	3531315	2.89059e+06	4446562	2.62936e+06	3.83454e+06	4.02022e+06	3.84798e+06	4.13729e+06	3948395	3.77642e+06	4.1939e+06	4.4999e+06	4135176	4.11346e+06	3.91105e+06	4.27957e+06	4.52918e+06	4179143	4.38763e+06	4.30664e+06	4.32578e+06	4.31458e+06	4.12816e+06	3.97443e+06	4.17711e+06	4.3502e+06	4.3536e+06
2017068n15_36768	1	CSF-Infiltration	Pathological	Haematological	Lymphoma	1.62025e+06	2.63218e+06	2.02938e+06	1.30796e+06	2.47379e+06	1.48178e+06	1865869	1.45175e+06	2.35534e+06	1.79321e+06	1.5907e+06	1.65843e+06	1.62879e+06	1654062	3.26103e+06	1369292	2.38476e+06	1.42425e+06	1.82078e+06	1.84135e+06	1.74067e+06	1.59266e+06	1609187	1.45526e+06	1.63192e+06	1419674	1.4393e+06	1483214	1.54431e+06	1.57067e+06	1.61167e+06	1539034	1621313	1612041	1.44775e+06	1.46152e+06	1453856	1.44949e+06	1474025	1.63924e+06	1563014	1.61552e+06	1.56711e+06	1.47154e+06
2017068n15_36755	1	CSF-Infiltration	Pathological	Haematological	Leukemia	1.20818e+06	2.36923e+06	1.60663e+06	790275	2.04777e+06	715585	1.31755e+06	922257	2.13791e+06	1.30386e+06	830050	1.1349e+06	1.21103e+06	1.31029e+06	2.15927e+06	1035151	2.60243e+06	789324	1623644	1.26062e+06	1618164	772954	819926	843293	836715	800629	785613	802322	788625	795148	829947	862809	840347	796237	784223	812373	810094	802736	791954	853207	855115	841072	857465	785616
2017068n15_36567	0	Negative	Pathological	Haematological	Leukemia	1.19809e+06	2406419	1.56277e+06	866717	1.45218e+06	809788	1.37925e+06	957156	2095750	1.23035e+06	807841	1279496	1.40154e+06	1.57176e+06	2773289	1.08141e+06	2644794	763068	1468841	1260378	1.53826e+06	800401	848671	778541	754573	766411	775912	767440	804099	797137	866190	802844	790812	770237	769541	825827	822230	808971	814587	902466	824519	838244	806180	795880
2017068n16_36779	1	CSF-Infiltration	Pathological	Haematological	Myeloproliferative disorder	2.29556e+06	2147150	2081753	1.93259e+06	2.09865e+06	1849073	2126260	1915656	2418079	1.92401e+06	2.48299e+06	2.33399e+06	1.9887e+06	2.01647e+06	2.48396e+06	1883609	2.57462e+06	2171673	2.05362e+06	2811024	2095230	2269412	2.27924e+06	2309038	2.30629e+06	2.21047e+06	2.36677e+06	2.32033e+06	2.17627e+06	2.20859e+06	2429075	2362746	2.34341e+06	2.27537e+06	2264824	2.29303e+06	2265712	2.27114e+06	2.11652e+06	2.44554e+06	2.47774e+06	2.47666e+06	2.38868e+06	2.48658e+06
2017068n16_36406	1	CSF-Infiltration	Pathological	Haematological	Lymphoma	1.66236e+06	1.90858e+06	1.77568e+06	1.28841e+06	1.66706e+06	1.24891e+06	1545367	1377888	1.79052e+06	1450044	1783012	1738689	1.43111e+06	1.49193e+06	2.42155e+06	1.37649e+06	2.00053e+06	1.57067e+06	1.83928e+06	1.78034e+06	1.51312e+06	1.49014e+06	1.59465e+06	1.5818e+06	1692814	1.56704e+06	1.44975e+06	1.47155e+06	1.47699e+06	1.56576e+06	1.6018e+06	1.70908e+06	1.72595e+06	1631734	1.56685e+06	1.51746e+06	1522936	1582482	1.55996e+06	1.52844e+06	1.78434e+06	1691567	1.75253e+06	1708205
2017068n16_36960	0	Negative	Pathological	Haematological	Lymphoma	1.57402e+06	1.84203e+06	1.54826e+06	1.22584e+06	1.48076e+06	1129020	1390425	1.25839e+06	1.52471e+06	1.55515e+06	1612684	1.48657e+06	1248000	1.38513e+06	2.36179e+06	1293636	1.72101e+06	1.61701e+06	1.67657e+06	1.79109e+06	1348922	1.53236e+06	1611749	1489419	1548178	1.64254e+06	1564794	1.54269e+06	1.5293e+06	1.56279e+06	1519282	1.51264e+06	1520679	1545017	1.57736e+06	1.56272e+06	1472057	1.51324e+06	1550714	1.5717e+06	1.61857e+06	1576079	1.5309e+06	1.56554e+06
2017068n16_36962	1	CSF-Infiltration	Pathological	Haematological	Lymphoma	1.61744e+06	1542595	1688598	1.48345e+06	1612022	1.51443e+06	1460996	1399991	1.70199e+06	1.7981e+06	1.95018e+06	1.8183e+06	1.46315e+06	1441892	2510266	1.45503e+06	1.55679e+06	1.75343e+06	1.79361e+06	1.90091e+06	1.35393e+06	1.7604e+06	1.98109e+06	1987619	2.02324e+06	1848560	1.93655e+06	1.99403e+06	1.77349e+06	1.71337e+06	2.05828e+06	2.02594e+06	1.92472e+06	1878111	1892501	2.03684e+06	1896575	1.76017e+06	1.79927e+06	2011880	2018079	1858325	2.01525e+06	1.88714e+06
2017068n16_37018	1	CSF-Infiltration	Pathological	Haematological	Lymphoma	766506	966610	1.05623e+06	606565	897591	564550	668999	585647	1.00233e+06	888364	587322	774612	743663	724992	2.20704e+06	619674	1105541	580069	1.04772e+06	801899	820435	465068	534561	539593	573032	618852	575561	693406	612101	515122	553256	564225	560798	558071	624558	593273	716982	691846	658579	542345	529266	627056	556890	532563
2017068n16_37254	0	Negative	Pathological	Solid	Other	1.25865e+06	1.55173e+06	1.54881e+06	1.15411e+06	1662721	890675	1110718	1.16844e+06	1.3691e+06	1.46213e+06	1079808	1.31522e+06	1171589	1285748	3150689	1.01261e+06	1483260	1.03884e+06	1.51124e+06	1521379	1.28161e+06	1063009	1093137	1.08342e+06	1.14096e+06	1.0819e+06	1171712	1.25508e+06	1072601	1122256	1.14801e+06	1170438	1.41108e+06	1504240	1373547	1.30295e+06	1.21384e+06	1242793	1.15273e+06	1.19499e+06	1220829	1.20364e+06	1.39754e+06	1109883
2017068n72_44990	0	Negative	Pathological	Haematological	Myeloma	4.09902e+06	4.41116e+06	3888280	2.88005e+06	4058897	3.56978e+06	4.2445e+06	3074361	4.94276e+06	4292748	3.90631e+06	4.41357e+06	4.03788e+06	4.25863e+06	4.46549e+06	3.36921e+06	4179634	3217202	3.77962e+06	4.77028e+06	3.85478e+06	3.24865e+06	3.82099e+06	4.13329e+06	4.03061e+06	3355276	3526702	3.36413e+06	3.45058e+06	3492805	4250053	4.02095e+06	4.43648e+06	3.74018e+06	3.35908e+06	3.65451e+06	3.34389e+06	3.58084e+06	3.20331e+06	4425499	4919864	3.87958e+06	3403433	3.06366e+06
2017068n72_45187	1	CSF-Infiltration	Pathological	Haematological	Leukemia	2.94354e+06	4.0986e+06	3.21076e+06	1.90462e+06	4.08104e+06	1.71461e+06	3.41686e+06	2186638	3.48329e+06	2.54501e+06	2.00596e+06	3630826	3159254	3633977	3249357	2018839	3.82575e+06	1.92174e+06	2.88715e+06	3.84203e+06	3.48582e+06	1.97285e+06	1783404	1.78711e+06	1808700	2.09302e+06	2.02809e+06	2054661	1937735	2.04736e+06	1.74587e+06	1769878	1777883	1834713	2.04534e+06	1976769	1.92011e+06	2.04545e+06	1912732	1.73781e+06	1.73869e+06	1.78549e+06	1.90772e+06	2043420
2017068n72_44991	1	CSF-Infiltration	Pathological	Haematological	Lymphoma	3034701	4.22885e+06	3.26865e+06	2121052	3.48507e+06	3120753	3347478	2.61429e+06	3496304	3.38748e+06	3.08834e+06	3.56001e+06	3.21819e+06	3.31794e+06	3855484	2.41042e+06	3.63074e+06	2.5603e+06	3.51963e+06	4035985	3.27141e+06	2751449	2791349	2885831	2.9579e+06	2847165	2.93662e+06	2.98156e+06	3.06333e+06	2.9789e+06	2714214	2.85869e+06	3.00339e+06	2.79534e+06	2830601	3090109	3.25822e+06	3.21044e+06	3.04039e+06	2786135	2.78252e+06	2744975	2.73927e+06	3.00423e+06
2017068n72_45108	1	CSF-Infiltration	Pathological	Haematological	Leukemia	2.47006e+06	3.97857e+06	2.82019e+06	3.43438e+06	4731457	2223678	2.65635e+06	1.9281e+06	3.34736e+06	2.84939e+06	2.2657e+06	2.84917e+06	2389857	2.45136e+06	3.05629e+06	2.09352e+06	3.47694e+06	2.05624e+06	2.81172e+06	2973967	2.77381e+06	2.11607e+06	2067277	2.05508e+06	1994528	3427565	2801464	2129280	1988866	2157917	2.06272e+06	2.14193e+06	2.08972e+06	3481373	2.5138e+06	2266533	2028289	2.20609e+06	1.95866e+06	2.15562e+06	2104411	2.0762e+06	2.05827e+06	1.9781e+06
2017068n72_45169	0	Negative	Pathological	Haematological	Lymphoma	2.35816e+06	4736593	2.989e+06	1.52528e+06	4.1227e+06	1.72656e+06	2.54359e+06	1.84074e+06	3.64581e+06	2.35904e+06	1807569	2.4232e+06	2.3419e+06	2.38699e+06	3.72782e+06	1726591	4002901	1.94166e+06	2.9028e+06	2.56372e+06	2.69399e+06	1.86093e+06	1.89383e+06	1.85358e+06	1.79921e+06	1.90919e+06	1.97843e+06	1.85362e+06	1761738	1.90896e+06	1.76211e+06	1734287	1789162	1.72726e+06	1.80304e+06	1758883	1770939	1840312	1777344	1.70094e+06	1.67857e+06	1.70061e+06	1.70776e+06	1.77674e+06
2017068n72_45319	0	Negative	Pathological	Haematological	Lymphoma	3.32974e+06	5.75907e+06	3646051	2.14072e+06	5.62965e+06	2105676	3.25842e+06	2.77099e+06	4372212	3.03069e+06	2452739	2840658	2594941	3.13425e+06	4.41102e+06	2.25806e+06	4.83619e+06	2.552e+06	3671756	3.26016e+06	4.10211e+06	2057213	2.28519e+06	2151042	2.20757e+06	2.34021e+06	2.17255e+06	2.12228e+06	2.11824e+06	2.33187e+06	2.18635e+06	2.05458e+06	2.0644e+06	2.31287e+06	2.32389e+06	2081775	2108622	2164938	2.23736e+06	2.27866e+06	2.0701e+06	2116374	2.11933e+06	2.29141e+06
2017068n73_45228	0	Negative	Pathological	Haematological	Leukemia	3.37068e+06	4961341	3704192	1958655	4.15756e+06	1.81784e+06	4.07153e+06	2284352	4.9523e+06	2.79914e+06	2.34288e+06	3525175	3.57536e+06	3880801	3387824	2156516	5380773	2.08802e+06	3.30038e+06	3.99016e+06	4.22157e+06	2.12071e+06	2.02437e+06	2.23193e+06	2.22903e+06	2247789	2.06282e+06	2098045	2.0113e+06	2.23442e+06	2.08877e+06	2.23966e+06	2.12995e+06	2.1616e+06	2.1432e+06	2.06123e+06	2.04893e+06	2061805	2124834	2.11599e+06	2228544	2.23837e+06	2146558	2206130
2017068n73_45612	0	Negative	Pathological	Haematological	Leukemia	3.35317e+06	5.83226e+06	4.35886e+06	1.69161e+06	5.12897e+06	1.49712e+06	3782934	2.18724e+06	5.61004e+06	2.45793e+06	1.84255e+06	3.15765e+06	3.61403e+06	4.00526e+06	4.41779e+06	2.13686e+06	6.49706e+06	1.85175e+06	3.88482e+06	3694824	4494339	1.71579e+06	1.74765e+06	1800245	1.76419e+06	1883804	1.62101e+06	1.77668e+06	1.69662e+06	1.70203e+06	1.77431e+06	1.81429e+06	1.81464e+06	1836158	1.77883e+06	1.75204e+06	1744812	1727450	1772235	1.8485e+06	1.85288e+06	1.85375e+06	1.84709e+06	1784490
2017068n73_45622	0	Negative	Pathological	Haematological	Lymphoma	3.12745e+06	5.44107e+06	4017150	1710529	4.92744e+06	1685612	3.49318e+06	2.23198e+06	4442528	2.57736e+06	1.96858e+06	2.93039e+06	2911460	3.13979e+06	4833655	2079860	5607901	2.06688e+06	3.53175e+06	3.18653e+06	3746690	2.00409e+06	2105970	1.99001e+06	1.89215e+06	2.03243e+06	1941475	1.90624e+06	1999701	2.05827e+06	2.01629e+06	2.01136e+06	1.93952e+06	1.99609e+06	2.0095e+06	1.92279e+06	1966538	2.12484e+06	1986457	2052397	1980575	1.9069e+06	2058814	2.02327e+06
2017068n73_45693	1	CSF-Infiltration	Pathological	Haematological	Lymphoma	2.63796e+06	5.20678e+06	3.75207e+06	1853448	4.63406e+06	1808891	2947652	2.23371e+06	3.87546e+06	2922434	2.15938e+06	2.87018e+06	2.74166e+06	2.88564e+06	5.19653e+06	2.02658e+06	4.83096e+06	2.31081e+06	3.61058e+06	3.2753e+06	3.55922e+06	1.93772e+06	2126661	2143376	2117886	2198436	2.1965e+06	2.15425e+06	2052496	2018182	2.15521e+06	2.18348e+06	2.16815e+06	2.18521e+06	2.25679e+06	2.24659e+06	2164850	2.04421e+06	2.09145e+06	2.29589e+06	2.30038e+06	2255364	2167373	2212135
2017068n73_45508	1	CSF-Infiltration	Pathological	Haematological	Leukemia	3.39432e+06	6.20296e+06	4139088	2.36833e+06	4.72843e+06	2.63675e+06	3594038	2.95578e+06	4.83318e+06	3.47055e+06	3.26477e+06	3.5523e+06	3283600	3676262	6106372	2.60307e+06	5.46232e+06	3178750	4094871	4.28756e+06	3.61673e+06	3.1375e+06	3.02259e+06	3197505	3.20143e+06	3315847	3.39704e+06	3.17177e+06	3.27908e+06	3.18515e+06	3.01844e+06	3.33305e+06	3187047	3.52146e+06	3.32216e+06	3.33808e+06	3.13364e+06	3.0968e+06	3309498	2.98033e+06	3302696	3.33947e+06	3.32173e+06	3248853
2017068n73_45456	0	Negative	Pathological	Haematological	Lymphoma	3.06263e+06	6.64651e+06	4.1988e+06	2154036	4341756	1.9431e+06	3.35564e+06	2.65331e+06	5139630	2.94982e+06	2241685	2.78098e+06	2.94878e+06	3.15757e+06	6339578	2.08014e+06	6.31274e+06	2.26268e+06	3782008	3.05619e+06	3.80978e+06	2244379	2.17433e+06	2282186	2339205	2.21282e+06	2.20605e+06	2255190	2.23794e+06	2.24677e+06	2.20198e+06	2333823	2255262	2.23199e+06	2.23039e+06	2.19002e+06	2.14012e+06	2234066	2.24451e+06	2.33803e+06	2.43592e+06	2483337	2202658	2.23912e+06
2017068n74_45475	1	CSF-Infiltration	Pathological	Haematological	Leukemia	2.60347e+06	3982705	2.96114e+06	1.6252e+06	3469345	2289742	2945501	1.8757e+06	3766561	2.40125e+06	2.29962e+06	2.75474e+06	2719926	2721889	3043648	2241144	3.99789e+06	2.07932e+06	2.85552e+06	3.01173e+06	2.93778e+06	2.15304e+06	2.24591e+06	2.27457e+06	2.22174e+06	2184494	2.19733e+06	2.20619e+06	2.21423e+06	2195697	2095393	2.3623e+06	2.30451e+06	2360647	2239967	2293607	2.21734e+06	2.28729e+06	2246282	2319402	2.4007e+06	2.32503e+06	2.30328e+06	2.16485e+06
2017068n74_45442	0	Negative	Pathological	Haematological	Myeloma	2.34361e+06	4.23641e+06	2.99682e+06	1560143	3.68671e+06	2.189e+06	2.63596e+06	1.81597e+06	3719130	2.26551e+06	2.0719e+06	2.5427e+06	2549654	2418013	2.96268e+06	2.05054e+06	3752566	1.9913e+06	2.94387e+06	2669335	2.62193e+06	1.79672e+06	2.10475e+06	2.03038e+06	2000017	2.11286e+06	2087915	2.0933e+06	1.94526e+06	1816255	2.0701e+06	1.90417e+06	2.0748e+06	2038758	2.05095e+06	2086274	1.99594e+06	2014310	2.04627e+06	2.10799e+06	2.11548e+06	1.95613e+06	2.07518e+06	2.04251e+06
2017068n74_45568	1	CSF-Infiltration	Pathological	Haematological	Leukemia	2.54265e+06	4.71192e+06	3.33424e+06	1.59265e+06	4.52636e+06	2.10197e+06	2.70539e+06	2.17768e+06	3.74281e+06	2.34238e+06	2.22997e+06	2578338	2.47458e+06	2.58651e+06	3934437	2.10716e+06	4.20542e+06	2.19449e+06	3150273	2649109	2.71922e+06	2111692	2.3359e+06	2.21284e+06	2150550	2264276	2.14442e+06	2.12131e+06	2171271	2.0627e+06	2.34231e+06	2270969	2.09924e+06	2.24976e+06	2.25796e+06	2.16676e+06	2.14702e+06	2176822	2.10486e+06	2.32063e+06	2251368	2.12818e+06	2.17498e+06	2.26098e+06
2017068n74_45355	0	Negative	Pathological	Haematological	Leukemia	1.85605e+06	4.20902e+06	3.27817e+06	1.17772e+06	4.29522e+06	1.0972e+06	2.17796e+06	1.57342e+06	3319756	1.93546e+06	1.46489e+06	1.70755e+06	1.89997e+06	1.91013e+06	3887448	1.3482e+06	3657828	1.40392e+06	3.00974e+06	1.80919e+06	2.24038e+06	1.36687e+06	1.37439e+06	1.38451e+06	1397177	1423962	1.43044e+06	1.36543e+06	1.38715e+06	1.34725e+06	1420913	1409336	1416559	1.39651e+06	1.40534e+06	1.41765e+06	1.31406e+06	1.46184e+06	1414886	1415690	1.41206e+06	1.40019e+06	1.42576e+06	1442929
2017068n74_39260	0	Negative	Pathological	Haematological	Lymphoma	2.17466e+06	5.12337e+06	3.55175e+06	1.37241e+06	5.05824e+06	1492006	2075574	1834535	3.88662e+06	2.26763e+06	1.66087e+06	1872311	2.21225e+06	2.23479e+06	5250053	1.41808e+06	4.05431e+06	1748688	3.06273e+06	2245819	2839686	1.68942e+06	1.44886e+06	1494178	1558185	1725300	1790163	1.68396e+06	1.76701e+06	1.75311e+06	1.49112e+06	1.49741e+06	1.5701e+06	1.56309e+06	1.65432e+06	1.68621e+06	1.6796e+06	1763380	1730902	1532662	1501965	1578949	1.62303e+06	1.59079e+06
2017068n74_39036	0	Negative	Pathological	Haematological	Myeloproliferative disorder	2.63707e+06	5296348	3.4995e+06	1.5478e+06	6.35424e+06	1.15006e+06	1760352	2170311	4.69036e+06	2.51054e+06	1811794	2036580	2.34728e+06	2593646	5.97403e+06	1.79049e+06	5490625	1.85103e+06	3.53104e+06	2.37542e+06	3.44402e+06	1.76377e+06	2.03565e+06	1.94353e+06	1864561	1841209	1.79263e+06	1.76145e+06	1.75895e+06	1.81325e+06	2.08821e+06	1.97189e+06	1909381	1.94267e+06	1.94807e+06	1.81821e+06	1775951	1.82593e+06	1.82043e+06	2.04638e+06	2.06999e+06	2.0501e+06	1.98765e+06	1914509
2017068n75_39063	1	CSF-Infiltration	Pathological	Haematological	Lymphoma	1.45888e+06	2.41188e+06	1.65878e+06	1.05605e+06	2920302	834512	1.45159e+06	1.22082e+06	1.88575e+06	1406651	1073815	1.42279e+06	1.32239e+06	1.27734e+06	2.2026e+06	925595	1.94454e+06	1.11323e+06	1.64268e+06	1605173	1.41284e+06	1042364	1.08415e+06	1076725	1.10308e+06	1.31696e+06	1.169e+06	1194559	1.02601e+06	1058358	1.16575e+06	1.09342e+06	1.10432e+06	1122590	1.18064e+06	1200646	1.10056e+06	1.03436e+06	1027748	1.18045e+06	1.08874e+06	1116274	1.11107e+06	1.07593e+06
2017068n75_39129	0	Negative	Pathological	Haematological	Lymphoma	1483988	2321896	1.70649e+06	1.00229e+06	2316364	955186	1.61788e+06	1.19559e+06	2.10412e+06	1.54978e+06	1.29111e+06	1.5628e+06	1.44941e+06	1530414	2.39973e+06	1196821	2.14635e+06	1.29754e+06	1.72849e+06	1755568	1579647	1.35834e+06	1326098	1.26592e+06	1.27492e+06	1.33783e+06	1.34836e+06	1358611	1381491	1.34795e+06	1.30473e+06	1.27041e+06	1301107	1350764	1312837	1.32602e+06	1389293	1424571	1.34923e+06	1.32452e+06	1.24722e+06	1261372	1364265	1.34394e+06
2017068n75_38893	0	Negative	Pathological	Haematological	Myeloproliferative disorder	1.62762e+06	3.05256e+06	2.16109e+06	962282	2.86343e+06	1032137	1739428	1253108	2226366	1.53761e+06	1.41795e+06	1.57142e+06	1596206	1.61407e+06	2.58566e+06	1419938	2.2572e+06	1226227	2026665	1.55156e+06	1.65974e+06	1.3967e+06	1.43562e+06	1405711	1272476	1.34277e+06	1.2845e+06	1.23875e+06	1.33908e+06	1.42259e+06	1.3336e+06	1352995	1.24037e+06	1250966	1.27986e+06	1.31162e+06	1.229e+06	1.24004e+06	1317335	1324255	1.2964e+06	1242334	1.23962e+06	1.24046e+06
2017068n75_39406	0	Negative	Pathological	Haematological	Lymphoma	1.38453e+06	2358948	2022320	797495	2.75043e+06	879393	1.50646e+06	1135964	1972070	1.22164e+06	1211223	1.39971e+06	1509678	1.45646e+06	2.57548e+06	1.05907e+06	1.7174e+06	1.17273e+06	1.81539e+06	1.39959e+06	1.63002e+06	1.16171e+06	1.11575e+06	1159308	1.08988e+06	1162615	1.17225e+06	1.16138e+06	1154719	1248177	1115813	1141867	1.13778e+06	1.16897e+06	1147769	1.18736e+06	1.13285e+06	1210199	1.18127e+06	1113419	1.12625e+06	1133837	1.17347e+06	1.13549e+06
2017068n75_39846	0	Negative	Pathological	Haematological	Leukemia	1.35671e+06	2406496	2.00807e+06	776404	3.14796e+06	880148	1.45502e+06	1038284	2.03358e+06	1.28456e+06	1065993	1.35356e+06	1.29769e+06	1330298	3.33351e+06	909528	1.95292e+06	1078251	1.81635e+06	1363719	1.55399e+06	953332	968997	989240	1.03115e+06	1.07945e+06	1094027	1.06162e+06	1043847	1002591	980262	966603	1.00871e+06	1.01687e+06	1070809	1.0726e+06	1.03985e+06	1047266	1.05709e+06	955342	912998	962776	1002748	994431
2017068n75_39988	0	Negative	Pathological	Haematological	Lymphoma	1.74297e+06	3.131e+06	2.22274e+06	988740	4661508	821533	1.51294e+06	1.55282e+06	1.96208e+06	1.51758e+06	1.07905e+06	1244343	1250905	1279758	4.21456e+06	1031446	2.50633e+06	1.48055e+06	2.04248e+06	1.368e+06	1426340	985196	1.04617e+06	1.04198e+06	1.08147e+06	1067569	1.04405e+06	1.10544e+06	1.06217e+06	1.09782e+06	1045260	1.03214e+06	1.03401e+06	1068489	1.07854e+06	1.03022e+06	1.05357e+06	1.08526e+06	1.09061e+06	1077622	1049768	1.01148e+06	1.01862e+06	1059348
2017068n76_40266	1	CSF-Infiltration	Pathological	Haematological	Myeloma	2.83957e+06	4.36026e+06	3.21703e+06	2139219	4178415	2.65406e+06	3.21557e+06	2.60669e+06	3895445	3.25222e+06	2.5976e+06	2939523	2.82713e+06	2.99854e+06	4.58314e+06	2.29463e+06	3.99757e+06	2.44084e+06	2.97708e+06	3.28935e+06	3.35271e+06	2.42717e+06	2.40054e+06	2497016	2.43302e+06	2.61531e+06	2607460	2.69003e+06	2.54098e+06	2520620	2.42149e+06	2.54358e+06	2418555	2434888	2.51086e+06	2662908	2.81925e+06	2.80794e+06	2.57792e+06	2466260	2.54109e+06	2.50273e+06	2565197	2.58957e+06
2017068n76_40646	1	CSF-Infiltration	Pathological	Haematological	Lymphoma	3.47632e+06	4.82821e+06	3.74892e+06	2176590	4.43156e+06	3.18282e+06	3.72932e+06	2566709	4.50069e+06	2.84714e+06	3.37231e+06	3.84177e+06	3.2706e+06	3.531e+06	5500198	3.02757e+06	4593826	3073857	3759909	4068179	3.93463e+06	3.35436e+06	3.08607e+06	3110396	3.55676e+06	3035559	3297633	3.24127e+06	3.14092e+06	3.23787e+06	3.15506e+06	3.31981e+06	3.48892e+06	3.32542e+06	3331800	3.21454e+06	3192393	3.01359e+06	3.18572e+06	3.21221e+06	3.46372e+06	3.44488e+06	3.35158e+06	3455124
2017068n76_40316	1	CSF-Infiltration	Pathological	Haematological	Myeloproliferative disorder	2.75446e+06	5.09398e+06	3.94731e+06	1.85717e+06	5207274	2735490	3.41996e+06	2.48125e+06	4229892	2.44873e+06	1.87926e+06	2.79674e+06	2537996	3069134	5.6378e+06	1.90058e+06	4.69766e+06	1.94633e+06	3.51732e+06	2988864	3172769	1.86927e+06	1.69986e+06	1.92087e+06	1.5618e+06	2.08245e+06	1.92871e+06	1.79501e+06	1.61243e+06	1512264	1815604	1951034	1.95462e+06	1864819	1.77485e+06	1.87191e+06	2006176	1.64446e+06	1.60792e+06	1.83375e+06	1.85911e+06	1.79276e+06	1.81121e+06	1.91067e+06
2017068n76_40482	1	CSF-Infiltration	Pathological	Haematological	Myeloma	2.97571e+06	5.78669e+06	3944826	1970431	5.17113e+06	2.53281e+06	3538762	2.53104e+06	4.79249e+06	2.51392e+06	2.4623e+06	3.39481e+06	3.23934e+06	3.57683e+06	5041382	2.38275e+06	4632509	2.40723e+06	4037814	3.54174e+06	3453831	2882487	2.11713e+06	2.31478e+06	2439495	2.13751e+06	2.46369e+06	2.26199e+06	2.75342e+06	2.96001e+06	2.34014e+06	2297465	2.38917e+06	2.32608e+06	2365469	2.37783e+06	2448093	2.68006e+06	2755667	2.53869e+06	2465896	2.39137e+06	2.54379e+06	2.35475e+06
2017068n76_40500	1	CSF-Infiltration	Pathological	Haematological	Lymphoma	2.34196e+06	4.98089e+06	3503109	1.65102e+06	4.68831e+06	2210886	2.99014e+06	2.11947e+06	4.07138e+06	2.25407e+06	2058563	2.44206e+06	2.77085e+06	3021263	4271872	1858454	4.20712e+06	2.27301e+06	3488216	2905017	3137036	2040350	1.87479e+06	1917847	2043095	1.98798e+06	2.0075e+06	2044255	2.07242e+06	2094862	1748820	1925518	1959438	1.96147e+06	1.97089e+06	2.00669e+06	2.0026e+06	2083848	2.13798e+06	1.8533e+06	1.9952e+06	1.93614e+06	1905089	1.92487e+06
2017068n76_40450	1	CSF-Infiltration	Pathological	Haematological	Lymphoma	2630669	5.37764e+06	3.56443e+06	1.87949e+06	4.61146e+06	2605502	3400826	2.42311e+06	4761686	3.04982e+06	2.42817e+06	2.71517e+06	3.08619e+06	3265003	4.19046e+06	2265014	4935897	2.69195e+06	3.56292e+06	3.52299e+06	3.65192e+06	2324145	2.16303e+06	2255822	2.47168e+06	2.42782e+06	2.35728e+06	2.33297e+06	2.49121e+06	2.4935e+06	2.61619e+06	2.69494e+06	2285853	2.53343e+06	2.56804e+06	2.57153e+06	2.46298e+06	2.68041e+06	2.36233e+06	2340091	2512267	2452560	2.4102e+06	2.30897e+06
2017068n77_40535	1	CSF-Infiltration	Pathological	Haematological	Leukemia	2.44478e+06	3223237	2.4313e+06	1.41737e+06	3.23091e+06	1.25016e+06	2.80642e+06	1.59116e+06	2841409	2.0056e+06	1.37419e+06	2.74624e+06	2.43869e+06	2.75602e+06	3469444	1.59003e+06	3060340	1420992	2352063	2.90425e+06	2.96242e+06	1.45026e+06	1.37904e+06	1481136	1.39835e+06	1.50468e+06	1.44521e+06	1502069	1347393	1460099	1.35522e+06	1.41401e+06	1.42869e+06	1458687	1.45553e+06	1.37862e+06	1399486	1.46133e+06	1378956	1.47792e+06	1445166	1.62251e+06	1519720	1.38918e+06
2017068n77_40582	0	Negative	Pathological	Haematological	Lymphoma	2.68794e+06	4518119	2965088	1.24994e+06	3.69424e+06	1.19732e+06	3.63576e+06	1.74788e+06	3.68762e+06	1.92552e+06	1462306	3322202	3.27861e+06	3.67384e+06	3.43456e+06	1858827	3.99832e+06	1.57882e+06	2869961	3.16123e+06	3773505	1.53124e+06	1.45782e+06	1.51544e+06	1.44217e+06	1.65925e+06	1666011	1822971	1518223	1691598	1.41626e+06	1.45446e+06	1364333	1450470	1.54308e+06	1572144	1614682	1971006	1598467	1.48146e+06	1.49281e+06	1.52489e+06	1.59713e+06	1.496e+06
2017068n77_41360	1	CSF-Infiltration	Pathological	Haematological	Leukemia	2.97349e+06	4.36533e+06	3379634	1.52813e+06	3959415	1.49174e+06	3.61431e+06	1.88843e+06	3767054	2.01675e+06	2.05854e+06	3554643	3636865	3.71554e+06	3.31147e+06	2169904	4.18186e+06	2.27927e+06	3.11399e+06	3647177	3.92413e+06	2.36357e+06	2.11942e+06	2.12694e+06	2.15391e+06	2472311	2.31247e+06	2.38454e+06	2.24155e+06	2464934	2.11721e+06	2158106	2.16411e+06	2.20611e+06	2.34902e+06	2.22121e+06	2.27753e+06	2486145	2.30062e+06	2.15812e+06	2.21751e+06	2.23865e+06	2.28434e+06	2.23674e+06
2017068n77_41381	1	CSF-Infiltration	Pathological	Haematological	Lymphoma	2440530	4669441	3.26382e+06	1.15886e+06	4174276	1.49755e+06	3.12483e+06	1662548	3.90167e+06	1.6466e+06	1692755	2.82813e+06	2.83331e+06	3.01336e+06	2767213	1.84675e+06	4.10595e+06	1.75117e+06	3.17249e+06	2.85233e+06	3.59425e+06	1783021	1.69143e+06	1.71797e+06	1.71657e+06	1.86159e+06	1.84357e+06	1.78337e+06	1.80374e+06	1.85886e+06	1.72925e+06	1.66761e+06	1.68652e+06	1670788	1.78008e+06	1744143	1.69451e+06	1878197	1.7743e+06	1.75395e+06	1.7204e+06	1.75343e+06	1720527	1.74064e+06
2017068n77_41405	1	CSF-Infiltration	Pathological	Haematological	Leukemia	2.46877e+06	5557509	3333299	1.21425e+06	4268020	1.70257e+06	3097344	1.7956e+06	4.14767e+06	1868739	1.78986e+06	2700641	2.77591e+06	2.90804e+06	2.88706e+06	1.8407e+06	4612019	1.86828e+06	3.22103e+06	2.63959e+06	3.52318e+06	1.70552e+06	1.73606e+06	1799229	1.77691e+06	1942786	1.90202e+06	1851620	1663337	1.75332e+06	1.72716e+06	1.71418e+06	1.74514e+06	1722573	1.75988e+06	1721675	1726470	1.95249e+06	1743089	1.76607e+06	1711974	1.67654e+06	1.65821e+06	1702430
2017068n77_40715	0	Negative	Pathological	Haematological	Leukemia	1770519	3699899	2251732	1.04661e+06	2.76059e+06	1.06873e+06	2.02033e+06	1.23201e+06	3.08891e+06	1678546	1.34555e+06	1.99272e+06	1.76621e+06	2.02318e+06	2553165	1.25042e+06	3294121	1.56288e+06	2.16202e+06	2.13295e+06	2.35394e+06	1.21109e+06	1.23782e+06	1.32133e+06	1313116	1466494	1483042	1.44395e+06	1.35917e+06	1284077	1.24277e+06	1.27515e+06	1.29579e+06	1.30415e+06	1.36263e+06	1.31981e+06	1325803	1.62314e+06	1.31884e+06	1233020	1.25458e+06	1.28761e+06	1.32083e+06	1.28663e+06
2017068n78_40708	0	Negative	Pathological	Haematological	Lymphoma	2.21568e+06	2.87306e+06	1.82231e+06	1368952	3978358	1.057e+06	1.70842e+06	1581731	1.86458e+06	1.75753e+06	1.2503e+06	1997756	1.54371e+06	1.72711e+06	2.06181e+06	1.21456e+06	2.23975e+06	1427826	1753364	2.25914e+06	1.71176e+06	1.23127e+06	1.18092e+06	1221300	1.22858e+06	1.26908e+06	1.17361e+06	1270504	1203674	1156176	1.17038e+06	1.19812e+06	1.16805e+06	1261746	1370802	1.20674e+06	1.19482e+06	1297293	1306294	1152837	1.2166e+06	1.13487e+06	1139464	1.22734e+06
2017068n78_40737	0	Negative	Pathological	Haematological	Leukemia	2.30068e+06	3.36661e+06	2.08078e+06	1.36156e+06	4.50641e+06	663920	2178424	1599368	2.45569e+06	1.73656e+06	803911	2219511	2011526	2.44839e+06	2523410	1171352	2.86938e+06	959246	1.98888e+06	2.50905e+06	2.39816e+06	833672	794743	855556	849890	974877	720602	779216	762187	800537	703656	821869	762882	790733	901019	776044	736762	756873	797522	734210	748333	804671	802495	754292
2017068n78_40773	1	CSF-Infiltration	Pathological	Haematological	Lymphoma	2.29876e+06	3.11124e+06	2306852	1428359	3770665	1.17056e+06	2335259	1.42506e+06	2.74438e+06	2.06387e+06	1.26449e+06	2.43549e+06	2.25736e+06	2.44637e+06	3.48079e+06	1.39645e+06	3.30405e+06	1.23274e+06	2238493	2859041	2571836	1.21475e+06	1.25759e+06	1295770	1211675	1.26546e+06	1.17001e+06	1.372e+06	1128013	1.22154e+06	1.22055e+06	1306322	1.17019e+06	1.18245e+06	1.20892e+06	1190483	1.29733e+06	1.16612e+06	1119089	1.14995e+06	1299578	1228776	1219186	1.22056e+06
2017068n78_40835	1	CSF-Infiltration	Pathological	Haematological	Lymphoma	2.63561e+06	4.0047e+06	2965167	2.03263e+06	4103022	2.27593e+06	2.94446e+06	2.15064e+06	3.23506e+06	2.55694e+06	2.08329e+06	2.78354e+06	2.58933e+06	2.62937e+06	3.91836e+06	1.75845e+06	3.77437e+06	1.93581e+06	2.96033e+06	2924715	2.95919e+06	2.01758e+06	1.92945e+06	1940525	2.15452e+06	2.06779e+06	2.07365e+06	2095917	2053283	2044651	1933622	1.9926e+06	2.13624e+06	2.16137e+06	2.07822e+06	2.24695e+06	2.11955e+06	2.03434e+06	1.98913e+06	2.0319e+06	1.93525e+06	2131783	2082898	2058422
2017068n78_40804	1	CSF-Infiltration	Pathological	Haematological	Myeloma	3.47015e+06	5.2787e+06	4251948	3075912	5166852	2.45856e+06	3.70558e+06	3.18725e+06	4.29866e+06	3197727	3176380	3345865	3.53464e+06	3.57549e+06	4812742	2.52857e+06	4795460	3.11919e+06	3.6126e+06	3916377	3.80909e+06	2.94057e+06	3.0719e+06	2972143	3.12288e+06	3.07726e+06	2.92042e+06	2993508	3061091	3036200	3.0866e+06	3.20044e+06	3.12818e+06	3.10826e+06	3.17255e+06	3.13999e+06	3.16453e+06	3.19736e+06	3.10854e+06	3.01786e+06	3.0733e+06	2.97784e+06	2.98836e+06	3.04505e+06
2017068n78_41552	0	Negative	Pathological	Haematological	Leukemia	2.46475e+06	4.83209e+06	2.8076e+06	1590421	3.90181e+06	1.6559e+06	2.36507e+06	1.77671e+06	3.54092e+06	2.0171e+06	1621178	1.98928e+06	2.02682e+06	2.08345e+06	4.39595e+06	1.7304e+06	4.02236e+06	1.79593e+06	2.668e+06	2.49356e+06	2688778	1.61756e+06	1.68094e+06	1.61259e+06	1.67699e+06	1.63835e+06	1.62125e+06	1.64846e+06	1563299	1.57416e+06	1.63223e+06	1.62482e+06	1.72707e+06	1.79749e+06	1660289	1556400	1.67648e+06	1.57067e+06	1564143	1.65567e+06	1.64812e+06	1.71165e+06	1791636	1.64442e+06
2017068n79_41811	1	CSF-Infiltration	Pathological	Haematological	Lymphoma	1.70669e+06	1733458	1.62928e+06	1092398	2038874	1.15616e+06	1.39669e+06	1276598	1.83161e+06	1.80502e+06	1.49625e+06	1666708	1.45922e+06	1609796	2178805	1.64616e+06	1.7704e+06	1.38507e+06	1.61664e+06	2.02775e+06	1.39866e+06	1.54504e+06	1433929	1.39494e+06	1.49717e+06	1.5502e+06	1.54624e+06	1.43305e+06	1.41943e+06	1294466	1701797	1.51284e+06	1.49534e+06	1.41889e+06	1.56478e+06	1.59329e+06	1.60727e+06	1.59289e+06	1610466	1.53964e+06	1.78293e+06	1723071	1.53722e+06	1.49479e+06
2017068n79_41839	1	CSF-Infiltration	Pathological	Haematological	Lymphoma	2422986	3.20271e+06	2404589	1.55586e+06	2867734	1.51987e+06	2.80159e+06	1.60112e+06	3.26157e+06	1.73266e+06	1.64207e+06	2.78189e+06	2.66428e+06	2.89628e+06	2.85519e+06	2.11068e+06	3372677	1.3953e+06	2.35496e+06	2.90915e+06	2.71649e+06	1.38993e+06	1672869	1.53226e+06	1536869	1596923	1507511	1568729	1.44369e+06	1.41427e+06	1639515	1602505	1.62559e+06	1.6008e+06	1.58033e+06	1541398	1813636	1.52714e+06	1400081	1630003	1.62019e+06	1615993	1.63525e+06	1541900
2017068n79_41934	1	CSF-Infiltration	Pathological	Solid	Other	2.688e+06	3.98125e+06	3039671	1876497	3647436	1.84004e+06	3.13249e+06	2024726	3489378	2.14596e+06	2.08154e+06	2821191	2.91663e+06	3.01574e+06	4.12154e+06	2019314	3.73752e+06	1.8707e+06	3083441	3.19502e+06	3.21976e+06	2.04549e+06	2.0043e+06	1957034	2163856	2.17244e+06	2.13932e+06	2.2449e+06	2132767	2.07219e+06	2.06231e+06	2080520	2.07667e+06	2.2006e+06	2154969	2.17991e+06	2196723	2.11915e+06	2205519	2.01713e+06	2.04982e+06	2.13882e+06	2.20812e+06	2.32874e+06
2017068n79_41932	1	CSF-Infiltration	Pathological	Haematological	Leukemia	2.38444e+06	4.46184e+06	3064549	1405533	4.36201e+06	1.52168e+06	2.91135e+06	2.05605e+06	3.51312e+06	1.92788e+06	1.58416e+06	2109408	2.49542e+06	2.53464e+06	4.67575e+06	1572926	3.96312e+06	1517918	2906887	2521297	3.02396e+06	1.57109e+06	1.57937e+06	1556538	1.53857e+06	1542521	1.5242e+06	1.60757e+06	1577538	1580132	1637578	1594281	1.55113e+06	1.54054e+06	1529147	1500082	1.61926e+06	1.64091e+06	1641850	1.63924e+06	1.72066e+06	1.63608e+06	1.61052e+06	1582723
2017068n79_41891	0	Negative	Pathological	Haematological	Lymphoma	2.11057e+06	4163381	2.91183e+06	1.48198e+06	4036727	1.49386e+06	2419786	1.7859e+06	3.44757e+06	2.16546e+06	1773711	1.99837e+06	2146763	2.18208e+06	3.76864e+06	1622175	3.64522e+06	1599298	2934077	2593869	2.47591e+06	1.63412e+06	1.70672e+06	1.7652e+06	1.65865e+06	1.64918e+06	1.63291e+06	1744884	1631410	1.61084e+06	1.73526e+06	1.70919e+06	1702097	1.69588e+06	1.66382e+06	1.72277e+06	1.75926e+06	1664886	1.63706e+06	1.72101e+06	1771929	1.7711e+06	1.72988e+06	1748572
2017068n79_41976	1	CSF-Infiltration	Pathological	Haematological	Lymphoma	2335872	4.41053e+06	3050584	1.4598e+06	4.15164e+06	1.59885e+06	2.34109e+06	1.87622e+06	3.81898e+06	2.30886e+06	1.83341e+06	1.99785e+06	2.25382e+06	2.44577e+06	3.55412e+06	1.72501e+06	4.00465e+06	1829852	3.01896e+06	2.36272e+06	2680936	1804905	1.78448e+06	1.81292e+06	1.71508e+06	1719215	1.83385e+06	1706733	1699510	1777118	1.85027e+06	1.81725e+06	1.74924e+06	1.76707e+06	1.82951e+06	1.8801e+06	1.81658e+06	1784599	1.71868e+06	1.8351e+06	1.75325e+06	1.76621e+06	1738786	1.80281e+06
2017068n80_42422	0	Negative	Pathological	Haematological	Lymphoma	1.33905e+06	1.53938e+06	1.17616e+06	860811	2.35791e+06	928662	1.17085e+06	1.02544e+06	1.15592e+06	1.44222e+06	1.05623e+06	1.36032e+06	1.05551e+06	1.15706e+06	1823150	1.15501e+06	1.13471e+06	860100	1189679	1.65648e+06	992927	825927	1004991	899931	1.00029e+06	890397	872013	938534	986391	909553	926372	923423	875628	902091	855524	924310	898316	994695	992987	936095	899221	1.01879e+06	923178	873382
2017068n80_42431	0	Negative	Pathological	Haematological	Leukemia	1.61998e+06	2.01406e+06	1471201	1.02912e+06	2.63841e+06	757585	1.76152e+06	1037239	1.7344e+06	1.32873e+06	861765	1.63496e+06	1.52807e+06	1.75719e+06	2.261e+06	1.22237e+06	1.45654e+06	778022	1337915	1.75138e+06	1377927	778083	811701	795252	819619	858767	865024	823311	805666	812810	825332	810996	844115	869364	847493	873412	819389	836997	830606	866934	864740	883878	933371	860717
2017068n80_42981	0	Negative	Pathological	Haematological	Lymphoma	1.52266e+06	2585150	1.82269e+06	862676	1.93387e+06	823759	2152097	1027155	2.0255e+06	1.41382e+06	1081199	1.61724e+06	1.60379e+06	1.8229e+06	2.10907e+06	1.2358e+06	1831112	918879	1481723	1.75191e+06	1527929	922635	919449	924176	949079	998089	970516	1.03752e+06	983448	965546	1.18137e+06	904176	928274	1.01313e+06	1.00913e+06	971381	993132	1.02998e+06	944699	936959	914570	982249	1050991	986118
2017068n80_42744	0	Negative	Pathological	Haematological	Lymphoma	1285882	1.92274e+06	1.66442e+06	886519	2.18388e+06	840105	1.45235e+06	920691	2.07311e+06	1388206	954126	1.41889e+06	1396685	1.49501e+06	2.18772e+06	1.08162e+06	1.77819e+06	900412	1.55355e+06	1.58976e+06	1.40594e+06	879196	975084	932343	924025	935174	983040	1043772	897340	885698	965887	954603	904929	985118	882902	905568	972859	919827	897614	906893	936540	920976	949466	908502
2017068n80_42764	0	Negative	Pathological	Haematological	Lymphoma	1.04295e+06	2.17217e+06	1.40492e+06	610477	2.0701e+06	568750	1.14156e+06	722171	1811439	1.30023e+06	706002	1013564	1.0716e+06	1.24387e+06	1.76378e+06	758823	1.72469e+06	708302	1.44104e+06	1.10929e+06	1.16882e+06	629958	694483	664547	654430	698238	718887	702042	704051	635094	681978	667204	686118	688447	692337	683730	662967	671085	713541	672161	658152	680952	697841	684425
2017068n80_45057	0	Negative	Pathological	Haematological	Lymphoma	1.05509e+06	1.91658e+06	1381682	729698	2.32874e+06	714109	1153455	842777	1.89492e+06	1.42923e+06	796313	1107237	1.08258e+06	1.10044e+06	2.21105e+06	832715	1.70078e+06	857007	1.46552e+06	1249245	1.21934e+06	834242	804337	815511	849266	850575	857181	906939	787244	814933	802311	793369	852482	812784	816942	816582	878137	887834	822330	789945	802517	847702	836956	819024
2017068n81_43306	1	CSF-Infiltration	Pathological	Haematological	Leukemia	1110234	1.27699e+06	1.03949e+06	693230	1.9196e+06	836361	1.05859e+06	876354	1.04097e+06	1050945	789934	1259909	1.06644e+06	1.256e+06	1.35663e+06	845457	1.33212e+06	739699	978826	1.35157e+06	845666	830868	710853	714863	773155	764276	725174	699333	809172	853976	716441	741230	755641	818741	804757	799167	812893	839661	888256	840550	804940	871639	820653	837645
2017068n81_43154	0	Negative	Pathological	Haematological	Leukemia	1.42761e+06	1.64989e+06	1.60736e+06	971896	2.91279e+06	927655	1808732	1144738	1.75165e+06	1294996	978926	1.71675e+06	1.78362e+06	2.22862e+06	1.76466e+06	1004935	1996718	870930	1.53843e+06	2055794	1633767	920450	836356	995701	942218	1.07546e+06	955786	946167	910179	880852	910309	908672	970645	940937	1.11626e+06	1002523	1.00979e+06	978616	915626	909996	936835	1.04199e+06	973375	1125870
2017068n81_43343	0	Negative	Pathological	Haematological	Leukemia	1791729	2.32442e+06	1947193	1.06938e+06	2.9733e+06	937444	1.92238e+06	1.19492e+06	2.55714e+06	1.42931e+06	1.19305e+06	2.03793e+06	1766575	2.15337e+06	2.27719e+06	1.31047e+06	2.95837e+06	1.03299e+06	1919254	2368610	2.12633e+06	1.10246e+06	1.15404e+06	1123499	1.10794e+06	1.19437e+06	1.14502e+06	1.22146e+06	1112433	1.10019e+06	1079560	1083328	1125576	1.11651e+06	1.17803e+06	1.12403e+06	1168019	1.15625e+06	1.10274e+06	1.08489e+06	1.08743e+06	1.16914e+06	1.1807e+06	1197687
2017068n81_43388	1	CSF-Infiltration	Pathological	Haematological	Leukemia	3.83809e+06	5.61877e+06	5.31719e+06	4872961	5.81205e+06	2.60185e+06	4.49964e+06	4637772	4626152	3732677	3.28575e+06	3.08087e+06	3814022	3.97254e+06	5192583	2.11382e+06	5.16814e+06	3124065	3747578	3451681	3.70292e+06	3.13944e+06	3.19749e+06	3223338	3.21299e+06	3.19472e+06	3065372	3.09081e+06	3.18421e+06	3.12357e+06	3246559	3.28795e+06	3.10173e+06	3174961	3.26794e+06	3.1602e+06	3239767	3.22477e+06	3288846	3251356	3208069	3.29686e+06	3313473	3.26564e+06
2017068n81_43382	0	Negative	Pathological	Haematological	Lymphoma	1.54526e+06	3.49104e+06	2379668	1109959	3.57068e+06	839140	1864525	1.26068e+06	2.61659e+06	1.50269e+06	1027198	1.37446e+06	1.41542e+06	1539339	2.48935e+06	1.05466e+06	2959544	1012845	2.17451e+06	1535687	1.80029e+06	958879	1.07447e+06	1.06968e+06	1.04014e+06	1016098	990814	956238	934610	955978	1066379	1.0755e+06	1.10385e+06	1068417	1.05486e+06	1.01731e+06	995751	1.01659e+06	959673	1047434	1081053	1.06705e+06	1.03266e+06	1.05204e+06
2017068n81_43486	1	CSF-Infiltration	Pathological	Haematological	Lymphoma	1.8177e+06	3114659	2.22894e+06	1.56733e+06	3.34987e+06	1.27145e+06	1.94065e+06	1.78522e+06	2.23666e+06	1.781e+06	1668521	1.62149e+06	1.52718e+06	1771035	2887836	1.35705e+06	2.39344e+06	1.53748e+06	2077583	2.034e+06	1.83635e+06	1.4274e+06	1.43991e+06	1442724	1.6391e+06	1457211	1.44291e+06	1.57647e+06	1.59772e+06	1.53416e+06	1.47359e+06	1.45233e+06	1.57662e+06	1.57936e+06	1.60645e+06	1.51623e+06	1.53749e+06	1.45857e+06	1.43633e+06	1578142	1.56368e+06	1553071	1.56137e+06	1.61373e+06
2017068n82_43595	0	Negative	Pathological	Haematological	Myeloma	1.44383e+06	1.84575e+06	1541320	1.09876e+06	2.21605e+06	1.00035e+06	1.44758e+06	1263419	1662707	1497593	919646	1378787	1280859	1.45521e+06	2050728	997645	2.01448e+06	1128128	1447478	1520710	1.49114e+06	1025343	934484	1.07632e+06	980793	1171900	969177	977707	947479	1.00431e+06	998722	1.04803e+06	1024160	1.06933e+06	1.05297e+06	1.00769e+06	964186	1007572	1.01053e+06	1.12454e+06	1.06046e+06	1083092	1088710	1.06146e+06
2017068n82_43648	1	CSF-Infiltration	Pathological	Haematological	Lymphoma	2.39077e+06	3285524	2.72227e+06	2.0241e+06	3187122	2.06878e+06	2777115	2.2121e+06	2.81197e+06	2.41269e+06	2041965	2.65753e+06	2.46565e+06	2.56847e+06	3.02992e+06	1693628	3.32793e+06	1.60465e+06	2.35496e+06	2.75941e+06	2545579	1.91774e+06	1812059	1.84007e+06	1.83601e+06	1791887	1.8625e+06	1852715	2000532	1.86614e+06	1.86863e+06	1.89514e+06	1.86771e+06	1910008	1813408	1.87594e+06	1.82399e+06	1951849	1.93367e+06	2009231	1.91354e+06	2021374	1.85814e+06	1.949e+06
2017068n82_43754	0	Negative	Pathological	Haematological	Myeloproliferative disorder	1737526	2.68295e+06	1.99978e+06	1.14088e+06	2743163	772221	1.85749e+06	1278938	2327415	1.39029e+06	1.02623e+06	1.70326e+06	1.46078e+06	1599422	2.39962e+06	927556	2765559	1069627	1922456	1744691	1.95052e+06	971672	931258	976086	977687	1.13966e+06	1091526	1.14105e+06	931204	989075	928263	1.07268e+06	1.02588e+06	1.03851e+06	1.09919e+06	1.0811e+06	1.02885e+06	1.00026e+06	981415	1.0128e+06	1.04461e+06	1.02794e+06	1032314	1143345
2017068n82_43694	1	CSF-Infiltration	Pathological	Haematological	Myeloproliferative disorder	1.8848e+06	3492215	2.51391e+06	1.28052e+06	3.40883e+06	1.05474e+06	2274993	1.49308e+06	2994903	1.56829e+06	1.34301e+06	1519667	1.71504e+06	1902610	2.71861e+06	1.10865e+06	3.4747e+06	1.25219e+06	2.415e+06	1.82964e+06	2.5477e+06	1268382	1210661	1.28129e+06	1296906	1.3131e+06	1.262e+06	1246532	1.33032e+06	1354970	1.21139e+06	1204829	1.26533e+06	1377486	1.31938e+06	1.31524e+06	1.29737e+06	1.37321e+06	1.33033e+06	1246999	1256361	1.26532e+06	1311541	1.37303e+06
2017068n82_43693	1	CSF-Infiltration	Pathological	Haematological	Lymphoma	1.99984e+06	3.95105e+06	2.79818e+06	1.33217e+06	3.95247e+06	1.3702e+06	2739451	1.64367e+06	3.61056e+06	1.69679e+06	1.57623e+06	1916030	1.97897e+06	2.26487e+06	2.85816e+06	1.28717e+06	4024112	1.47042e+06	2768580	2.21108e+06	3117208	1.45013e+06	1.45217e+06	1542143	1604549	1.51695e+06	1.57716e+06	1535134	1.49169e+06	1.41483e+06	1.49426e+06	1564984	1.65957e+06	1.64275e+06	1.58618e+06	1.56085e+06	1589422	1.60181e+06	1.56498e+06	1.54413e+06	1.598e+06	1584608	1512424	1.60409e+06
2017068n82_43696	0	Negative	Pathological	Haematological	Lymphoma	1.94454e+06	4.80291e+06	3.24775e+06	1.27339e+06	3708751	1.06837e+06	2.50467e+06	1638738	3.5474e+06	1.64675e+06	1.11765e+06	1.55411e+06	1.98532e+06	2.2244e+06	3.63459e+06	1.059e+06	4156469	1174393	2.91637e+06	1.85659e+06	3.12228e+06	1.26124e+06	1.25779e+06	1.25948e+06	1.1536e+06	1161644	1174071	1.22879e+06	1.20822e+06	1.2661e+06	1.27411e+06	1.31343e+06	1.23492e+06	1.28479e+06	1.21815e+06	1.18404e+06	1.23513e+06	1.22107e+06	1.22634e+06	1.27847e+06	1.31607e+06	1.23379e+06	1250277	1.2561e+06
2017068n83_44022	1	CSF-Infiltration	Pathological	Solid	Other	1.54042e+06	1.77177e+06	1.51182e+06	1088730	2.41668e+06	1.1026e+06	1617021	1.18677e+06	1.61947e+06	1.29305e+06	1.20583e+06	1849585	1373018	1.69634e+06	1.84454e+06	1352321	1.44259e+06	1001479	1.33119e+06	2.00596e+06	1.30934e+06	1232272	1.10663e+06	1.23538e+06	1335078	1338633	1.25604e+06	1.08295e+06	1152318	1.16115e+06	1248763	1.24127e+06	1.33523e+06	1.38888e+06	1.28089e+06	1.27803e+06	1131415	1.30561e+06	1.21553e+06	1289849	1.35075e+06	1.39034e+06	1.39219e+06	1.22569e+06
2017068n83_44188	1	CSF-Infiltration	Pathological	Haematological	Lymphoma	1.78636e+06	1.88313e+06	1.59413e+06	966528	1965570	907875	2.10256e+06	1140238	2.18709e+06	1.20963e+06	1.16364e+06	2.12779e+06	1934405	2.25102e+06	1995078	1192844	2.06799e+06	968008	1.50531e+06	2.30844e+06	1.90091e+06	970539	983400	954092	1.03505e+06	947029	1.01152e+06	1066321	1.00589e+06	927351	951067	976876	977854	957154	985488	1033331	987502	1.02587e+06	1.14309e+06	984635	936688	1012028	964274	936718
2017068n83_44234	0	Negative	Pathological	Haematological	Lymphoma	1.63584e+06	2.67007e+06	1.92573e+06	1.03346e+06	2.26946e+06	750613	1.99892e+06	1.24733e+06	2309317	1.18115e+06	923085	1.72302e+06	1.67772e+06	2.28893e+06	1.80628e+06	1.07376e+06	2.52693e+06	899588	1.86872e+06	1893883	1930313	903589	886685	934726	942177	995459	939300	945769	871127	825249	877343	961463	914559	915741	919202	966522	927334	934399	891032	888185	909363	901585	929604	936235
2017068n83_44385	0	Negative	Pathological	Haematological	Lymphoma	1.20447e+06	2.69213e+06	1.70593e+06	794130	2.34751e+06	628898	1.6329e+06	1.02257e+06	2139968	1.09919e+06	784185	1227123	1.40561e+06	1.42011e+06	1518053	864433	2408232	671180	1772078	1487993	1725739	714617	720237	716076	757788	716222	725396	721430	733851	705456	741547	751509	735633	756326	747484	733221	753193	746100	739345	771805	728649	713471	725700	714918
2017068n83_44410	0	Negative	Pathological	Haematological	Leukemia	1.21098e+06	2.56363e+06	1773318	973756	2.40519e+06	626137	1539447	1.12416e+06	2111687	1.17936e+06	885235	1.13943e+06	1.42685e+06	1.33806e+06	1.6871e+06	795109	2.26159e+06	817129	1780774	1287591	1.46653e+06	781899	748860	781485	812940	778363	777668	792073	765246	846751	807361	808329	821741	792783	798258	784206	797079	803230	741090	802329	817460	813715	832733	800557
2017068n83_44443	1	CSF-Infiltration	Pathological	Haematological	Lymphoma	1.75386e+06	3.19288e+06	2226349	1.28923e+06	2.64811e+06	1562899	2.21766e+06	1.3587e+06	2.62966e+06	1.66749e+06	1.79987e+06	1.91475e+06	1.85698e+06	1916640	2.37081e+06	1464408	2.70038e+06	1.63458e+06	2.18999e+06	2.34214e+06	1934209	1.68527e+06	1.58372e+06	1.47163e+06	1.70797e+06	1594771	1.64558e+06	1628854	1896732	1702313	1.62182e+06	1.46435e+06	1583808	1664527	1.53934e+06	1.77184e+06	1.65681e+06	1.75114e+06	1.79057e+06	1.70022e+06	1637838	1.7492e+06	1.78233e+06	1692266
2017068n84_44509	1	CSF-Infiltration	Pathological	Haematological	Leukemia	2408290	2285238	2.24958e+06	2033569	2.84866e+06	1984615	2.15021e+06	2.01644e+06	2.61254e+06	2.20564e+06	2163913	2388680	2037030	2.26332e+06	3.35946e+06	1.84533e+06	1.95699e+06	1837267	1937346	2.61862e+06	1.85485e+06	1.7405e+06	1940563	1.89335e+06	2.032e+06	1.72574e+06	1.81484e+06	1708517	1.77627e+06	1.64917e+06	1.97329e+06	1.84599e+06	1.7878e+06	1.90271e+06	1855102	1888922	1.76463e+06	1.76539e+06	1.79466e+06	1968815	1.85651e+06	1.7182e+06	1.84593e+06	1.79889e+06
2017068n84_44650	0	Negative	Pathological	Haematological	Leukemia	2.31587e+06	2239224	2134166	1.96633e+06	2.52091e+06	1.80715e+06	2.06221e+06	1.91639e+06	2357080	2.0775e+06	2.06616e+06	2081757	1783805	1941418	3.86082e+06	1627802	2.17991e+06	1885543	2.09148e+06	2282887	1.81763e+06	1.7547e+06	1853418	1.77804e+06	2.01207e+06	1855735	1.77553e+06	1699386	1.81897e+06	1.82424e+06	1.84505e+06	1.90361e+06	2.18028e+06	2005185	1.83967e+06	1872545	1827325	1848990	1782626	1.8636e+06	1.86455e+06	2.07069e+06	1.93039e+06	1989722
2017068n84_44700	1	CSF-Infiltration	Pathological	Haematological	Lymphoma	1626620	2.04757e+06	1.61718e+06	1316076	1.90021e+06	1.06252e+06	1462773	1.26636e+06	1.90756e+06	1214217	1113046	1500026	1356542	1366022	3370649	1151723	1.80254e+06	1.04134e+06	1531902	1571481	1.41849e+06	1018736	1.25097e+06	1.20021e+06	1.17906e+06	1.08241e+06	1.10655e+06	1154969	1.07693e+06	1.02839e+06	1197504	1232864	1185828	1281578	1.04659e+06	1.12991e+06	1129869	1135571	1.10532e+06	1.22108e+06	1203169	1.29362e+06	1.28838e+06	1121487
2017068n84_44608	1	CSF-Infiltration	Pathological	Haematological	Leukemia	2.15085e+06	2.38031e+06	2.23886e+06	2076391	2.49534e+06	2.01613e+06	1.91344e+06	2037711	2.17923e+06	2189626	2327519	2.04558e+06	1.81947e+06	1768113	3.95794e+06	1.64379e+06	2.03912e+06	1.83494e+06	2243062	2.04831e+06	1649841	1.87989e+06	1894914	1.89641e+06	1.93462e+06	1808786	1.82752e+06	1798949	1834084	1.83429e+06	1.9204e+06	1.88181e+06	1760317	1.8993e+06	1932565	1.84327e+06	1753124	1892675	1.78537e+06	1.9326e+06	1.87651e+06	1859992	1.92957e+06	1.92602e+06
2017068n84_44680	1	CSF-Infiltration	Pathological	Haematological	Leukemia	2.01273e+06	2.36875e+06	2.16365e+06	1.98308e+06	2.44743e+06	1.7946e+06	1865671	1876036	2196658	1.99418e+06	1825771	1.94547e+06	1.67868e+06	1701128	3871707	1493662	1815981	1.73566e+06	2022486	1735396	1.61229e+06	1.59933e+06	1.76225e+06	1.69675e+06	1.71459e+06	1.69325e+06	1714727	1.52858e+06	1.63442e+06	1628742	1738561	1.6844e+06	1.76367e+06	1742888	1633617	1687439	1.56036e+06	1.69661e+06	1666208	1744705	1.67259e+06	1.72895e+06	1.71707e+06	1.60328e+06
2017068n84_44624	1	CSF-Infiltration	Pathological	Haematological	Lymphoma	1.71336e+06	2.4056e+06	2.07677e+06	1.80381e+06	2.51649e+06	1740515	1801518	1.8297e+06	1.91535e+06	2.0566e+06	1.55905e+06	1610487	1.68342e+06	1.61688e+06	4.12927e+06	1.26025e+06	1.79876e+06	1.32647e+06	1.89809e+06	1.67274e+06	1.6873e+06	1.45678e+06	1.31424e+06	1.34022e+06	1294984	1527921	1462773	1534413	1.48714e+06	1.45974e+06	1355623	1312135	1.22572e+06	1269868	1.41414e+06	1.38133e+06	1.3934e+06	1.48379e+06	1.52964e+06	1.26341e+06	1.28084e+06	1.22848e+06	1.42322e+06	1.35889e+06
2017068n85_44766	0	Negative	Pathological	Haematological	Leukemia	2.01945e+06	2.21382e+06	1.79281e+06	1331425	1.97675e+06	1.19261e+06	1.98657e+06	1.43127e+06	2.65259e+06	1.86401e+06	1.67206e+06	2166203	2.00229e+06	2.06239e+06	1.87964e+06	1.50952e+06	2.17423e+06	1296691	1.63194e+06	2.50305e+06	1.99692e+06	1.3052e+06	1.30954e+06	1.42385e+06	1.50018e+06	1.38068e+06	1349772	1.24679e+06	1.38787e+06	1.34831e+06	1.3269e+06	1.4587e+06	1.48755e+06	1.60992e+06	1.42126e+06	1452873	1.30592e+06	1.25819e+06	1446422	1448119	1.44995e+06	1.54474e+06	1.462e+06	1.46039e+06
2017068n85_39481	1	CSF-Infiltration	Pathological	Haematological	Lymphoma	2.23602e+06	2295463	2140433	1963022	2359017	1.8308e+06	2.34204e+06	2034276	2303852	2.05518e+06	1.99303e+06	2550673	2095579	2406079	2.80328e+06	1.78244e+06	2.25419e+06	1711537	1.89595e+06	2.39717e+06	2.11989e+06	1.87097e+06	1.7428e+06	1.85513e+06	2007892	1693184	1598153	1.50743e+06	1.85391e+06	1781072	1.86801e+06	1.82054e+06	1.98148e+06	1802576	1.67176e+06	1695883	1.58255e+06	1681465	1.74418e+06	1.97859e+06	1.85546e+06	1897454	1704925	1.85139e+06
2017068n85_39584	0	Negative	Pathological	Haematological	Lymphoma	1.6259e+06	2.37315e+06	1757347	1.26756e+06	2.10905e+06	937816	1.79634e+06	1.30997e+06	2040062	1.54559e+06	1163970	1.92438e+06	1677125	1.89774e+06	2.1317e+06	1224922	2.05436e+06	1.1113e+06	1.59296e+06	1.8908e+06	1.84048e+06	1.12855e+06	1046083	1.14985e+06	1.08117e+06	1118397	1.15056e+06	1.13167e+06	1.08996e+06	1.1832e+06	998813	1.01004e+06	1.08544e+06	1.09717e+06	1.11747e+06	1.15395e+06	1.08439e+06	1.15359e+06	1118208	1051737	1.05671e+06	1.16298e+06	1.11952e+06	1165569
2017068n85_39729	0	Negative	Pathological	Haematological	Lymphoma	2.3865e+06	3.1592e+06	2.67629e+06	2224736	3.09806e+06	2.56248e+06	2.48856e+06	2.19037e+06	2702274	2.55822e+06	2.7922e+06	2.49372e+06	2.17757e+06	2.35512e+06	3.32829e+06	1.89023e+06	2.6803e+06	2.47207e+06	2.57782e+06	2.62825e+06	2.34485e+06	2.27229e+06	2.31854e+06	2.25926e+06	2.56453e+06	2.3265e+06	2.36206e+06	2369546	2.42639e+06	2.56547e+06	2407561	2288276	2607729	2.58528e+06	2.26066e+06	2.40012e+06	2.45279e+06	2.47858e+06	2.40356e+06	2.5146e+06	2.51134e+06	2524999	2515464	2.46064e+06
2017068n85_40112	0	Negative	Pathological	Haematological	Lymphoma	1266492	2.74191e+06	1.81169e+06	899261	2.44622e+06	800836	1.47939e+06	977823	2.11542e+06	1378024	1063823	1375888	1.19441e+06	1.27539e+06	2004227	871943	2008380	968713	1.70489e+06	1.29258e+06	1.74586e+06	991898	839906	903573	910473	929206	963583	945441	932837	1000639	884567	889674	923167	908311	877512	896940	913872	1.00949e+06	936868	927266	928479	965923	943650	902441
2017068n85_40317	1	CSF-Infiltration	Pathological	Haematological	Lymphoma	1.40417e+06	3.17158e+06	2.15408e+06	1.18185e+06	2.77988e+06	967074	1863131	1.26042e+06	2.30502e+06	1.54637e+06	1198599	1.59438e+06	1.50556e+06	1.55859e+06	2.45764e+06	1018518	2575686	1.12627e+06	2044172	1.53376e+06	2.18608e+06	1154914	1058251	1.09863e+06	1.05901e+06	1215904	1.26476e+06	1.15363e+06	1176374	1.19163e+06	1.06454e+06	1068330	1.13655e+06	1085476	1.22231e+06	1.22114e+06	1.15155e+06	1231214	1.19684e+06	1.11027e+06	1.13025e+06	1.15834e+06	1112457	1.22282e+06
2017068n86_40322	0	Negative	Pathological	Haematological	Lymphoma	3.78682e+06	3149729	3262618	2.85193e+06	2456935	3.12463e+06	3.02659e+06	2.83806e+06	3589641	3.47302e+06	4.94676e+06	3.88381e+06	4.27433e+06	3536339	3.30812e+06	3.27204e+06	3009649	4245807	3.26199e+06	4241097	3018567	3.60921e+06	3.66631e+06	4.09333e+06	4.68575e+06	3.60565e+06	4.19851e+06	4.17108e+06	4.3011e+06	4181772	4.51301e+06	3.90761e+06	4.3063e+06	4.93737e+06	4.11807e+06	4103251	3.87986e+06	4.34794e+06	4.23612e+06	4.43113e+06	4.55761e+06	4.18788e+06	3871763	4737035
2017068n86_40275	0	Negative	Pathological	Haematological	Leukemia	1.51998e+06	2294415	1656917	1.36865e+06	2107446	1.15329e+06	1747857	1.43777e+06	2.10006e+06	1.54872e+06	1.22052e+06	1505507	1.50873e+06	1543206	3.00898e+06	1206580	2.28114e+06	1101151	1574110	1.71702e+06	1773327	1.01101e+06	1.19844e+06	1217501	1.21865e+06	1.11993e+06	1.07605e+06	1.06668e+06	1.1308e+06	1.05211e+06	1.21874e+06	1.13953e+06	1.15727e+06	1192668	1149582	1.14282e+06	1082743	1214163	1218826	1184797	1.14447e+06	1.20684e+06	1.19175e+06	1.21085e+06
2017068n86_40200	0	Negative	Pathological	Haematological	Lymphoma	1.83122e+06	3090057	2264759	1426583	2.61065e+06	1.03779e+06	2.10186e+06	1.46302e+06	2.49416e+06	1.59004e+06	1.23979e+06	1767320	1.72251e+06	1.95799e+06	3.97299e+06	1.28356e+06	2965757	1.21588e+06	2246319	1.77788e+06	2267309	1.15304e+06	1212252	1.15149e+06	1254789	1290456	1.19344e+06	1182027	1.22174e+06	1181153	1204135	1.21381e+06	1232204	1.29164e+06	1237914	1196540	1143949	1.20878e+06	1253837	1.27981e+06	1216653	1.23022e+06	1265533	1.26217e+06
2017068n86_40332	0	Negative	Pathological	Haematological	Lymphoma	1.65623e+06	3.27251e+06	2.08836e+06	1.22922e+06	2668692	1.18552e+06	1846200	1284389	2.4245e+06	1.40714e+06	1.188e+06	1.49117e+06	1.56371e+06	1.55171e+06	3662706	1.1603e+06	2783079	1.17175e+06	1.97337e+06	1623773	2023243	1058744	1167946	1195524	1259798	1135808	1.12494e+06	1.20505e+06	1.12986e+06	1.08652e+06	1.1443e+06	1.16784e+06	1.22412e+06	1217857	1.12294e+06	1.12609e+06	1155819	1.19669e+06	1.13939e+06	1.15564e+06	1.20196e+06	1185219	1190661	1.12319e+06
2017068n86_40615	1	CSF-Infiltration	Pathological	Haematological	Lymphoma	1643565	3.28458e+06	2210380	1454489	2.90425e+06	1.26785e+06	1932594	1578620	2.31936e+06	1.85782e+06	1.49563e+06	1.75391e+06	1.73943e+06	1689313	3.89653e+06	1333978	2.43818e+06	1409825	2164005	1.87268e+06	2.17333e+06	1.32142e+06	1.29972e+06	1.30786e+06	1406100	1.40397e+06	1.42264e+06	1495553	1.40164e+06	1396855	1.40878e+06	1.31653e+06	1.3864e+06	1.42513e+06	1.37777e+06	1434807	1406353	1439023	1.40047e+06	1.36101e+06	1382225	1396974	1388814	1.39927e+06
2017068n86_40650	0	Negative	Pathological	Haematological	Leukemia	1.6203e+06	3.37801e+06	2.35976e+06	1.40491e+06	2.59921e+06	1211626	1.87809e+06	1535691	2284447	1.75815e+06	1292402	1.67854e+06	1.5971e+06	1.69242e+06	3790333	1170459	2.56262e+06	1299120	2199828	1.72174e+06	2.14206e+06	1364909	1.18472e+06	1217999	1211073	1383720	1.34319e+06	1.29917e+06	1.28334e+06	1275864	1.24383e+06	1201214	1.21757e+06	1.32547e+06	1.29082e+06	1.29664e+06	1.28875e+06	1.33958e+06	1.29262e+06	1.26172e+06	1.23965e+06	1.23429e+06	1.20395e+06	1.25157e+06
2017068n87_40775	0	Negative	Pathological	Haematological	Lymphoma	2.08195e+06	2594670	2.40241e+06	1821872	3.43958e+06	1038744	2259769	2106042	2335067	2.81206e+06	1.47305e+06	1.91595e+06	2.0623e+06	2.15644e+06	3.92646e+06	1.48423e+06	2.44479e+06	1.39652e+06	1.86727e+06	1991594	2.49776e+06	1.40968e+06	1486900	1.5582e+06	1492423	1.5871e+06	1.56749e+06	1.49041e+06	1.38163e+06	1.50189e+06	1.5181e+06	1.62426e+06	1.60365e+06	1.61731e+06	1.40508e+06	1539796	1485067	1353055	1381647	1.49513e+06	1.62772e+06	1.61964e+06	1.57904e+06	1.57372e+06
2017068n87_40832	0	Negative	Pathological	Haematological	Lymphoma	1.99263e+06	2.92921e+06	2285020	1.59454e+06	2.8525e+06	1.1536e+06	2.66563e+06	1.70362e+06	2.60712e+06	1.93399e+06	1.22904e+06	2.0187e+06	2.25736e+06	2365935	4381707	1.3708e+06	2.73896e+06	1.16796e+06	2.2367e+06	2.31804e+06	2.30704e+06	1.30286e+06	1.13313e+06	1192698	1.18298e+06	1.3105e+06	1.24116e+06	1280377	1.36485e+06	1.36161e+06	1.19193e+06	1228658	1.27905e+06	1.22083e+06	1249852	1205857	1.29448e+06	1.27341e+06	1.33029e+06	1217625	1.22259e+06	1.25346e+06	1241270	1.17304e+06
2017068n87_40933	1	CSF-Infiltration	Pathological	Haematological	Lymphoma	1.42704e+06	2535203	1604635	909516	2279781	614728	1.83143e+06	1.02781e+06	1.9049e+06	1408717	885392	1589280	1.40793e+06	1.55184e+06	4198882	924109	2004791	820431	1.68677e+06	1.60011e+06	1664854	834545	830734	827256	798845	893963	802235	822146	818374	827764	808360	815159	796096	790763	807597	751152	741708	824994	815994	830955	860108	860829	892050	789082
2017068n87_41080	1	CSF-Infiltration	Pathological	Haematological	Lymphoma	1.88514e+06	2.82518e+06	2.1809e+06	1.44261e+06	2725022	1.3384e+06	2.10605e+06	1.74073e+06	2214895	1.97087e+06	1.6221e+06	1.80049e+06	1.85083e+06	1.93826e+06	4955966	1270369	2.24965e+06	1.45733e+06	2026250	2.09734e+06	2.00755e+06	1.56122e+06	1.46198e+06	1.45299e+06	1.46661e+06	1.44785e+06	1.44226e+06	1471510	1.74847e+06	1624823	1469628	1440697	1433058	1.5619e+06	1.46612e+06	1549160	1.55921e+06	1.66317e+06	1.84758e+06	1478026	1.46352e+06	1.49837e+06	1518525	1.57232e+06
2017068n87_41455	0	Negative	Pathological	Haematological	Leukemia	2.3891e+06	3.28841e+06	2.7466e+06	1.92133e+06	3.11146e+06	1.93224e+06	2431188	2.10463e+06	2.89215e+06	2.78194e+06	2.6666e+06	2.37335e+06	2.03165e+06	2.08848e+06	4.39537e+06	1.77071e+06	2565271	2.27062e+06	2.53031e+06	2473938	2.22555e+06	2.41175e+06	2.04454e+06	2.0963e+06	2.14966e+06	2128982	2.20861e+06	2120398	2231561	2288604	2.07094e+06	2.15026e+06	2176151	2.30654e+06	2.20625e+06	2.17885e+06	2137199	2492284	2.24081e+06	2123611	2.14161e+06	2086538	2260572	2183720
2017068n87_41497	0	Negative	Pathological	Haematological	Leukemia	1.74086e+06	3.92633e+06	2786747	1.33668e+06	3.27194e+06	1.00385e+06	1983900	1.63489e+06	2969966	1.78501e+06	1.31067e+06	1592758	1657750	1.71742e+06	3.47483e+06	1193362	3.22774e+06	1249528	2495557	1791497	2.32753e+06	1.32166e+06	1257673	1217859	1237754	1.24961e+06	1.20702e+06	1.14808e+06	1.19845e+06	1.24371e+06	1.24397e+06	1.27781e+06	1.23921e+06	1196149	1168685	1151060	1153054	1.26867e+06	1200981	1.21833e+06	1.2436e+06	1.18895e+06	1196927	1.185e+06
2017068n88_41192	1	CSF-Infiltration	Pathological	Haematological	Myeloma	2.06863e+06	2640064	2.45243e+06	1.99627e+06	2.62638e+06	1.15534e+06	2.29633e+06	2129082	2215524	2.14513e+06	1.60025e+06	1683529	1.83099e+06	1.90227e+06	3.03919e+06	1.34783e+06	2.3153e+06	1559627	1.98922e+06	1.50046e+06	1.60359e+06	1.41559e+06	1.3755e+06	1.58911e+06	1.52247e+06	1368282	1.39555e+06	1.29063e+06	1.37895e+06	1.4264e+06	1451914	1.53964e+06	1.64486e+06	1.73631e+06	1.29055e+06	1275590	1.43233e+06	1.35039e+06	1.44458e+06	1.50169e+06	1.53525e+06	2.53819e+06	1522854	1.81223e+06
2017068n88_41406	1	CSF-Infiltration	Pathological	Haematological	Leukemia	2.37775e+06	2.81427e+06	2557537	1.90511e+06	2426128	2.25158e+06	2.67374e+06	2.26534e+06	2.674e+06	2528180	1.9646e+06	2.6509e+06	2581755	2.61587e+06	3.23046e+06	1.97811e+06	2.45063e+06	1.83679e+06	2.71728e+06	2.56726e+06	2.48394e+06	1.88795e+06	1.98906e+06	1713252	1.93631e+06	1899408	1798637	1842465	1.93092e+06	1.79656e+06	1.85828e+06	1873549	2.02718e+06	2108222	2168803	2.03203e+06	2.01062e+06	2.0019e+06	1.97462e+06	1.96391e+06	1879236	1.97282e+06	1.96852e+06	2.06259e+06
2017068n88_41786	1	CSF-Infiltration	Pathological	Haematological	Lymphoma	2.23818e+06	2662218	2181854	1.85923e+06	2.44845e+06	1.47232e+06	2357359	1726290	2.58279e+06	2.09526e+06	1.97789e+06	2.53468e+06	2.14495e+06	2470440	3.74257e+06	1.90632e+06	2.23767e+06	1739247	2.29771e+06	2.53186e+06	2.23705e+06	1.87845e+06	1.90425e+06	2.06276e+06	1.83426e+06	1.80797e+06	1.77128e+06	1.79874e+06	1788110	1.86999e+06	1.76499e+06	1.84692e+06	1.78046e+06	1.80203e+06	1741305	1830991	1.80708e+06	1.82653e+06	1.89946e+06	1.83182e+06	1.86267e+06	1.83095e+06	1951350	1.84846e+06
2017068n88_41836	0	Negative	Pathological	Haematological	Myeloproliferative disorder	1.69043e+06	2.75281e+06	1.89876e+06	1.29771e+06	2884093	1035853	2.0031e+06	1373453	2.46466e+06	1.64547e+06	1.26592e+06	1.99503e+06	1758418	1911051	3.89707e+06	1295438	2.19472e+06	1.20102e+06	2069671	1.89871e+06	1.92134e+06	1.35304e+06	1.21281e+06	1353140	1.32521e+06	1.32199e+06	1.36625e+06	1.3225e+06	1.32559e+06	1.40597e+06	1.24107e+06	1298728	1378397	1.27962e+06	1.26892e+06	1.33315e+06	1.33733e+06	1.32672e+06	1381994	1.25448e+06	1.30193e+06	1.28736e+06	1.32257e+06	1.28451e+06
2017068n88_41956	1	CSF-Infiltration	Pathological	Haematological	Lymphoma	3.68523e+06	4.10375e+06	3705862	3036332	4.11116e+06	3.02444e+06	3585877	2771763	4016597	3.22499e+06	3949556	4466318	3.38434e+06	3.65556e+06	5.41286e+06	2.71979e+06	3.56496e+06	4.15971e+06	3.55929e+06	4.27664e+06	3.55148e+06	3.93897e+06	3.67736e+06	3.82428e+06	3.99346e+06	4.16359e+06	4025405	3.91017e+06	4.12916e+06	3.89641e+06	3774791	3.89377e+06	3925289	4137753	4110572	4.01129e+06	4.15989e+06	4328352	4.31689e+06	3787515	3948069	3.98286e+06	4.21051e+06	4.17736e+06
2017068n88_41933	1	CSF-Infiltration	Pathological	Haematological	Lymphoma	3.42412e+06	4.34862e+06	3.69759e+06	2790280	4003157	3.73677e+06	3.60435e+06	2.84573e+06	4.52406e+06	3.67251e+06	4.33949e+06	3993581	3.42356e+06	3.32102e+06	4.9255e+06	3.01281e+06	3.91127e+06	3.53111e+06	3.57894e+06	3884850	3.79885e+06	3.68855e+06	3.65564e+06	3647290	3.73395e+06	3530971	3631421	3.66304e+06	3772747	3.62734e+06	3.63695e+06	3.67276e+06	3638440	3.8026e+06	3602294	3.8084e+06	3648368	4037740	3.67996e+06	3633799	3.5146e+06	3640062	3.64444e+06	3.47896e+06
2017068n89_42040	1	CSF-Infiltration	Pathological	Haematological	Lymphoma	1.41733e+06	1.93456e+06	1.43121e+06	945781	1.67798e+06	780308	1.50735e+06	1.01604e+06	1944066	1.52348e+06	976436	1.46293e+06	1349766	1.38563e+06	1621359	998041	2.10501e+06	869804	1410771	1.65545e+06	1.67518e+06	883560	1008030	951372	933673	1.08116e+06	1007391	962124	922886	886549	1.0247e+06	991977	930950	934082	995671	1.03074e+06	975282	852190	907606	1.03574e+06	921373	964644	918303	969440
2017068n89_42216	0	Negative	Pathological	Solid	Other	1.7726e+06	3.02015e+06	2.00955e+06	1.12386e+06	2.26464e+06	708861	2.2023e+06	1.18205e+06	2.60552e+06	1.16677e+06	1.03389e+06	2017005	1.81039e+06	2.23888e+06	2036979	1199324	2.75522e+06	1.01583e+06	1.94997e+06	1969836	2281270	920266	938025	947707	960363	1.05604e+06	982063	955302	940517	936816	913601	931847	917010	958802	975073	993121	942331	984417	939178	938183	945426	940949	946248	930813
2017068n89_43009	1	CSF-Infiltration	Pathological	Haematological	Lymphoma	2.05613e+06	3.20781e+06	2.34898e+06	1645804	2696629	1.15879e+06	2347420	1703147	2.6259e+06	1.93963e+06	1.69896e+06	2.03849e+06	2.06385e+06	2.23854e+06	2.49983e+06	1547576	3.06564e+06	1.48513e+06	2325031	2071140	2458214	1474619	1.47879e+06	1544987	1560177	1.42036e+06	1.43688e+06	1.44626e+06	1.48132e+06	1.55231e+06	1.46517e+06	1.47927e+06	1.54019e+06	1.6079e+06	1387683	1459125	1445309	1.50778e+06	1415055	1.60376e+06	1.53323e+06	1.59018e+06	1495777	1541580
2017068n89_42684	0	Negative	Pathological	Haematological	Lymphoma	1.76898e+06	3218554	2266086	1.18169e+06	2826686	861794	1999863	1.27736e+06	2.48789e+06	1.43852e+06	1.34856e+06	1800294	1594504	1607730	2.3314e+06	1.23198e+06	2855932	1.2147e+06	2.09658e+06	1.86642e+06	2.26797e+06	1.16237e+06	1222836	1290200	1.16374e+06	1.21685e+06	1.13872e+06	1.13018e+06	1063016	1136486	1385609	1.1792e+06	1.21543e+06	1.1875e+06	1.09285e+06	1.08415e+06	1.07572e+06	1.09648e+06	1.05942e+06	1.40088e+06	1.28245e+06	1.16224e+06	1.13269e+06	1094207
2017068n89_42761	1	CSF-Infiltration	Pathological	Haematological	Leukemia	1.46065e+06	3.28601e+06	2.04966e+06	1.12666e+06	2.7995e+06	815419	1848479	1.28002e+06	2.39933e+06	1.26962e+06	1201959	1.48559e+06	1.41053e+06	1.51809e+06	2382472	961268	2.73966e+06	1.06708e+06	2.01439e+06	1.54351e+06	2.10451e+06	1102356	1008001	1037183	1.10411e+06	1.08022e+06	1.10076e+06	1.07636e+06	1.02599e+06	1.08487e+06	1.01373e+06	1.03252e+06	1.07644e+06	1049448	1.07184e+06	1.06622e+06	1.05158e+06	1077078	1.00549e+06	1.06732e+06	1038286	1.11067e+06	1040440	1.03931e+06
2017068n89_42845	0	Negative	Pathological	Haematological	Lymphoma	1438109	3.35809e+06	2104940	1169543	2481512	970069	1.83398e+06	1.32769e+06	2.54066e+06	1413674	1212453	1.39896e+06	1488609	1.44038e+06	2.1683e+06	1.03878e+06	2.77968e+06	1.08254e+06	1.86893e+06	1.42993e+06	1961306	1.02885e+06	1141944	1154725	1054721	1.11266e+06	1059164	1.07781e+06	1.05562e+06	1077195	1040275	1.00161e+06	1053552	1.11574e+06	1.10897e+06	1.05567e+06	1.11507e+06	1.11175e+06	1.08918e+06	1.13935e+06	1.11318e+06	1.12178e+06	1.14379e+06	1109265
2017068n90_42339	0	Negative	Pathological	Haematological	Leukemia	1333122	2124846	1.4784e+06	805569	1567199	732494	1.53814e+06	935449	2.03421e+06	1.27985e+06	973062	1.54847e+06	1.48928e+06	1.60914e+06	1.58378e+06	935386	2.16592e+06	977239	1.24724e+06	1.67406e+06	1.75675e+06	924819	930994	944989	934573	990648	914270	934375	945930	931921	965519	944226	936277	938249	975779	946270	889497	914589	983511	972496	949128	983397	931688	941555
2017068n90_42449	0	Negative	Pathological	Haematological	Leukemia	1.51577e+06	2.0813e+06	1.61511e+06	848442	1.65372e+06	669744	1820498	942703	2075181	1.29967e+06	939657	1805698	1617293	1912929	1699510	962928	2168183	907866	1.5647e+06	1.73788e+06	1.84595e+06	927811	802710	833657	836502	973539	911338	912964	970641	944094	792816	837008	824443	893902	952788	982194	931608	1.04077e+06	996864	853010	831110	913463	929723	932163
2017068n90_43213	1	CSF-Infiltration	Pathological	Haematological	Lymphoma	1.61523e+06	2.1974e+06	1.83395e+06	1186023	1.88502e+06	1.14732e+06	2.10492e+06	1.40996e+06	1929269	1.89004e+06	1.81275e+06	1.90029e+06	1.80214e+06	2029251	1.88176e+06	1.31835e+06	1.9909e+06	1451863	1.71702e+06	1.99034e+06	1900291	1.46592e+06	1.38666e+06	1452823	1687866	1440052	1.45458e+06	1421914	1.60309e+06	1521231	1.51885e+06	1.5179e+06	1.77149e+06	1616434	1497192	1.57568e+06	1452396	1.65466e+06	1631562	1.56833e+06	1.64027e+06	1.87293e+06	1.606e+06	1.68864e+06
2017068n90_43757	1	CSF-Infiltration	Pathological	Haematological	Lymphoma	1.19475e+06	2119968	1.43621e+06	767796	1.82299e+06	657873	1.54157e+06	958633	1.57131e+06	1691923	841560	1398838	1252063	1.41401e+06	1.49081e+06	790322	1.80469e+06	872717	1335980	1369623	1.62551e+06	900904	789432	798907	819481	875580	889316	910473	888418	920019	783242	792275	804976	818262	815214	839872	846976	864597	903474	776437	791801	845673	809328	819076
2017068n90_43429	1	CSF-Infiltration	Pathological	Haematological	Leukemia	1.42599e+06	3.2977e+06	2.12632e+06	963125	2.72024e+06	798554	1.91052e+06	1.16785e+06	2.32462e+06	1576017	1.13877e+06	1.5233e+06	1.43901e+06	1.55006e+06	1.99062e+06	999146	2565805	1.16067e+06	1.89056e+06	1.65691e+06	2.10171e+06	1115676	1.03172e+06	1.04321e+06	1.0583e+06	1.11388e+06	1.15609e+06	1.15941e+06	1.09788e+06	1.12757e+06	1.01943e+06	1029815	1050396	1074348	1.15175e+06	1139617	1.0836e+06	1.181e+06	1076163	1048107	1.04587e+06	1.0854e+06	1.06282e+06	1076607
2017068n90_43866	0	Negative	Pathological	Haematological	Lymphoma	1.21097e+06	3.25333e+06	1.96294e+06	745809	2328026	584831	1.59839e+06	930555	2358960	1403373	1.01363e+06	1.29697e+06	1304682	1.37733e+06	1.72121e+06	829233	2.57864e+06	962182	1.819e+06	1.28298e+06	1812611	836401	842720	907291	851207	874675	876959	897866	846980	881987	843719	929674	822945	864672	847187	865390	897735	859604	864690	865946	891860	855477	859385	848540
2017068n91_44000	1	CSF-Infiltration	Pathological	Haematological	Leukemia	2.65116e+06	3412743	2728773	2.01745e+06	2889200	1664267	3015672	1962847	3.74867e+06	2.68481e+06	1905979	2.97673e+06	2.55026e+06	2.74352e+06	2.97569e+06	1.9256e+06	3714142	1.87976e+06	2.75755e+06	3.12444e+06	3.20137e+06	1847157	1871122	1.91769e+06	1.75324e+06	1.95087e+06	1.94108e+06	1.97553e+06	1.79915e+06	1.88438e+06	1.79358e+06	1.72678e+06	1757235	1.87405e+06	1.98103e+06	1.96134e+06	1.88775e+06	1.8697e+06	1.81864e+06	1.81854e+06	1.82377e+06	1.83605e+06	1926250	1.92404e+06
2017068n91_44267	1	CSF-Infiltration	Pathological	Haematological	Myeloproliferative disorder	2.63124e+06	3.82498e+06	2.63223e+06	1672115	2.89242e+06	1.71023e+06	3.10534e+06	1.9633e+06	3.56026e+06	2.41744e+06	1.92886e+06	2.79212e+06	2620215	2.69709e+06	2.76743e+06	2116121	3968155	1.90205e+06	2775318	2.86469e+06	2.843e+06	1.75997e+06	1.84378e+06	1.96611e+06	2.00748e+06	1.78007e+06	1.81628e+06	1.73932e+06	1786480	1.83874e+06	1.89277e+06	1.96488e+06	2.03496e+06	2005714	1.85412e+06	1.81697e+06	1.89356e+06	1.75964e+06	1785845	1.92395e+06	2.04425e+06	2.01556e+06	2.00095e+06	1835368
2017068n91_44496	1	CSF-Infiltration	Pathological	Haematological	Lymphoma	3.34945e+06	4.05427e+06	3.21193e+06	2.41654e+06	2873130	2.31726e+06	3.20812e+06	2.44757e+06	3.98389e+06	2.84671e+06	3.21512e+06	3.38844e+06	3.06865e+06	3083181	2.98953e+06	2.74094e+06	3.84984e+06	2.69623e+06	3.0784e+06	3.34977e+06	3034665	2274450	2.65755e+06	2.80559e+06	2.88953e+06	2.58673e+06	2.57421e+06	2.59356e+06	2.50965e+06	2.31208e+06	2.62844e+06	2.75484e+06	2.79824e+06	2.90137e+06	2554679	2629260	2591968	2558863	2.51186e+06	2.78813e+06	2.73913e+06	2.79722e+06	2891299	2.51912e+06
2017068n91_44541	0	Negative	Pathological	Haematological	Myeloproliferative disorder	1.84416e+06	2.97803e+06	2097400	1.23772e+06	2276906	1.2287e+06	2.18746e+06	1401689	2789197	2368479	1.54429e+06	2.2842e+06	1.89902e+06	2.01551e+06	1.9964e+06	1.41497e+06	2.67328e+06	1.48402e+06	1.96864e+06	2.07512e+06	2.14772e+06	1.50368e+06	1.44278e+06	1.50274e+06	1.44404e+06	1569739	1.60536e+06	1.57235e+06	1.47605e+06	1531033	1450481	1.43499e+06	1.44153e+06	1.48306e+06	1513635	1508773	1535140	1.67742e+06	1479738	1.42895e+06	1.45052e+06	1443912	1518838	1448777
2017068n91_44729	1	CSF-Infiltration	Pathological	Haematological	Leukemia	2.38603e+06	4821299	3.38904e+06	1632512	3.67643e+06	1.71082e+06	2.9935e+06	1.88275e+06	3.94263e+06	3.00577e+06	2.06983e+06	2.77547e+06	2.65329e+06	2.64781e+06	2.56464e+06	1.95523e+06	3.92026e+06	2.12334e+06	3248452	2553266	3.30182e+06	1.88791e+06	1.97806e+06	1.97422e+06	1992010	2.12745e+06	2.12016e+06	2.23479e+06	1.99645e+06	1930867	1.82145e+06	1.92727e+06	2.01739e+06	2.03531e+06	2.08878e+06	2.04612e+06	2114601	2243809	1998437	1.91794e+06	2030266	2016551	2.02501e+06	2046236
2017068n91_44787	1	CSF-Infiltration	Pathological	Haematological	Myeloproliferative disorder	2.08684e+06	4461447	2944022	1.36327e+06	3.16899e+06	1.53931e+06	2411987	1904920	4.0063e+06	2.58421e+06	1.80556e+06	2.09593e+06	2330559	2503003	2.27041e+06	1690147	3847099	1.76079e+06	2.85233e+06	2414551	2.94656e+06	1746587	1658962	1.72462e+06	1703089	1.74746e+06	1.78491e+06	1648524	1726439	1762223	1.63444e+06	1662694	1.74684e+06	1834064	1678997	1611190	1610329	1.71976e+06	1.68429e+06	1.65571e+06	1750850	1.76117e+06	1652699	1627154
2017068n92_45074	0	Negative	Pathological	Haematological	Lymphoma	1.24031e+06	1.42544e+06	1.20236e+06	892694	1310700	746679	1.43372e+06	1.03322e+06	1660950	1.30879e+06	1.08956e+06	1.70716e+06	1354704	1.52376e+06	1470527	949837	1.38359e+06	1.00893e+06	1.16567e+06	1.603e+06	1464702	1018621	893440	992474	1.00223e+06	986832	989229	988548	1.02757e+06	1.02747e+06	873187	946084	972334	974100	942271	958928	931474	964016	1.00654e+06	857321	860669	925892	918256	956608
2017068n92_45069	1	CSF-Infiltration	Pathological	Haematological	Leukemia	1.11647e+06	1871071	1357361	813947	1536402	607259	1.55118e+06	948963	1.63623e+06	1.29821e+06	822170	1.39984e+06	1.31439e+06	1.38462e+06	1.42297e+06	830421	1.652e+06	760262	1.39499e+06	1518665	1.52556e+06	854238	799235	744245	816737	802098	825623	829756	844695	838956	782716	767281	787408	793437	796381	818002	811374	840837	848718	858918	782216	783225	794339	773345
2017068n92_45144	0	Negative	Pathological	Haematological	Myeloproliferative disorder	1.28534e+06	2228312	1.61842e+06	827158	1.77929e+06	784382	1.68681e+06	1.00521e+06	1.76479e+06	1.72736e+06	977744	1583383	1429308	1520932	1.45379e+06	1.09112e+06	1971482	976775	1630334	1667571	1623499	954853	986529	877497	947337	1003455	973001	921159	925025	970916	921839	896122	911815	876786	919389	948908	936234	902029	918016	981435	921494	933184	926450	927320
2017068n92_45185	0	Negative	Pathological	Haematological	Lymphoma	1.33413e+06	2.0955e+06	1.5591e+06	971007	1920071	838171	1675263	1158866	1799966	1.80845e+06	1170867	1.52664e+06	1422674	1454658	1.50265e+06	1012055	1.67951e+06	1111448	1.53516e+06	1686792	1.62266e+06	1.18035e+06	1077237	1166047	1168288	1.13665e+06	1.19381e+06	1168894	1.1708e+06	1.16575e+06	1.14179e+06	1.12593e+06	1133603	1112276	1.15485e+06	1.13492e+06	1.15271e+06	1.18891e+06	1181082	1.12285e+06	1.12764e+06	1.13193e+06	1144476	1.16135e+06
2017068n92_39925	0	Negative	Pathological	Haematological	Leukemia	1.32451e+06	2.43531e+06	1.7169e+06	891775	2.26072e+06	860246	1.61405e+06	1.0902e+06	2.22243e+06	2080541	1.12305e+06	1.51271e+06	1.39574e+06	1.55362e+06	1.35327e+06	1.00356e+06	1984980	1.07433e+06	1.68153e+06	1.58118e+06	1.56267e+06	1.12715e+06	1086820	1104292	1054463	1.11984e+06	1.12934e+06	1145791	1.11717e+06	1133101	1.05497e+06	1.04472e+06	1.05876e+06	1.09495e+06	1.13923e+06	1.1173e+06	1127473	1.18064e+06	1089503	1.05028e+06	1.0871e+06	1135679	1.13457e+06	1.08954e+06
2017068n92_39229	0	Negative	Pathological	Haematological	Lymphoma	1.13949e+06	2.40109e+06	1.6045e+06	738163	2.10006e+06	751027	1.5255e+06	978505	2.12842e+06	1.72207e+06	956171	1.27812e+06	1.3406e+06	1.47205e+06	1.25797e+06	867131	2027316	972602	1711285	1.34732e+06	1526561	857028	901228	895440	873813	882583	954146	964197	917251	950717	841097	863143	880596	876049	876412	912191	940816	944785	903542	807108	853536	899571	873231	882979
2017068n93_39347	1	CSF-Infiltration	Pathological	Haematological	Lymphoma	6554437	5718902	6.6968e+06	6682835	5269464	6225051	6.59674e+06	6810116	6012060	7.16519e+06	8.19598e+06	7.07898e+06	6.64555e+06	6380052	7.03454e+06	5.34936e+06	5.22688e+06	6035317	5.19101e+06	7.43787e+06	5.90088e+06	7074457	6.13888e+06	6337372	7.02442e+06	6.43877e+06	7686996	7.17375e+06	7614353	8.01712e+06	6.74759e+06	6.49645e+06	6.63571e+06	6624263	6496324	7.77816e+06	7.09316e+06	7417324	7.07453e+06	7.05052e+06	6611031	6.54597e+06	5.8684e+06	7.01825e+06
2017068n93_39338	1	CSF-Infiltration	Pathological	Haematological	Myeloproliferative disorder	2.52807e+06	2881815	2.60884e+06	2.37787e+06	2.86924e+06	1.19961e+06	2.92886e+06	2602847	2502526	2.90769e+06	2.31662e+06	2885822	2.70975e+06	3.00982e+06	3808608	1846720	2647400	2.16814e+06	2214602	2928214	2861271	2.20339e+06	2.01271e+06	2.08437e+06	2.16643e+06	2.05968e+06	2.07311e+06	2166095	2.23461e+06	2273109	2.00707e+06	2.13294e+06	2285275	2.16709e+06	2.09466e+06	2.14826e+06	2.16804e+06	2221183	2186880	2.10488e+06	2140421	2.30243e+06	2.25341e+06	2.10395e+06
2017068n93_45569	0	Negative	Pathological	Haematological	Myeloproliferative disorder	2.07661e+06	3.22552e+06	2.52169e+06	1.65424e+06	2.81969e+06	1403903	3.06223e+06	1.86732e+06	2.50874e+06	2.47837e+06	1728465	2.43374e+06	2.52051e+06	2.87634e+06	3419893	1.46703e+06	2.9235e+06	1.58319e+06	2381357	2.69602e+06	3.15408e+06	1569987	1593618	1.61377e+06	1.75454e+06	1661925	1.71467e+06	1643965	1.63325e+06	1.64189e+06	1.63806e+06	1.6591e+06	1.75438e+06	1757178	1.67077e+06	1769396	1774256	1.83016e+06	1.74584e+06	1697218	1.73261e+06	1779418	1.75229e+06	1.77991e+06
2017068n93_45520	1	CSF-Infiltration	Pathological	Haematological	Lymphoma	2.52565e+06	4.33801e+06	3.10041e+06	1918048	3.73065e+06	1.94821e+06	3.18451e+06	2.15598e+06	3.24502e+06	3.18428e+06	2.31907e+06	2.81661e+06	2787481	3164368	3.26092e+06	1.89168e+06	3.78261e+06	2176647	3.09905e+06	3321589	3497960	2215263	2226303	2231076	2289823	2.29036e+06	2.07532e+06	2.04425e+06	2.20591e+06	2.24352e+06	2206254	2.25735e+06	2439487	2.37901e+06	2.25558e+06	2.21236e+06	2.16881e+06	2.30916e+06	2.20546e+06	2.63302e+06	2416145	2.40369e+06	2.49207e+06	2.35761e+06
2017068n93_45507	0	Negative	Pathological	Haematological	Lymphoma	3.48656e+06	4.97453e+06	3.79575e+06	2.89464e+06	4.13277e+06	3361099	3.69917e+06	2.80993e+06	4.16554e+06	4.18822e+06	4.40771e+06	4.12564e+06	3.29344e+06	3.1442e+06	4.37309e+06	2882334	4165318	3.84131e+06	3.88443e+06	4.13337e+06	3.85523e+06	3.21631e+06	3952485	3.74009e+06	4.08172e+06	3.68715e+06	3.55846e+06	3.59446e+06	3.37626e+06	3346303	3972564	3854286	4.28244e+06	4.28483e+06	3599482	3.66499e+06	3.43745e+06	3.65134e+06	3.21562e+06	3.86976e+06	4.01694e+06	4230495	3.83937e+06	3.80759e+06
2017068n93_45455	1	CSF-Infiltration	Pathological	Solid	Other	3.56626e+06	6.43243e+06	4.99913e+06	3.27502e+06	5.42459e+06	3.64918e+06	5.1573e+06	3.48564e+06	4778169	4.06807e+06	3.67703e+06	3488647	3408363	3.67852e+06	5.46893e+06	2.46104e+06	4650686	2.6465e+06	4476862	4074507	4.58541e+06	3.09733e+06	2.75828e+06	2.81551e+06	2720086	2.73058e+06	2.88596e+06	3.34141e+06	3.32271e+06	3.36741e+06	3186049	2.82684e+06	3.04423e+06	3.21452e+06	3.39979e+06	3.35856e+06	3137427	3241666	3.54326e+06	3.35537e+06	3114713	3.1149e+06	3.02734e+06	3399240
2017068n94_45460	0	Negative	Pathological	Haematological	Lymphoma	2.2185e+06	3655012	2.61151e+06	1.19913e+06	2.74084e+06	950930	3.31946e+06	1.53031e+06	3402961	1.78783e+06	1.22137e+06	2.83684e+06	3025123	3.42927e+06	2.59383e+06	1272496	3.72593e+06	1.25691e+06	2499660	2815463	3.64767e+06	1.22927e+06	1.0782e+06	1112843	963310	1.22605e+06	1101361	1.18006e+06	1.08946e+06	1.15674e+06	1.09533e+06	1.05644e+06	1097020	1090860	1.18379e+06	1.1206e+06	1.12953e+06	1.20742e+06	1189537	1.13004e+06	1.05331e+06	1.10735e+06	1089812	1.16081e+06
2017068n94_45356	0	Negative	Pathological	Haematological	Lymphoma	2.72356e+06	3.97655e+06	2861504	1.36082e+06	3409868	1.07717e+06	3.38407e+06	1.77361e+06	3406238	2.46439e+06	1.47681e+06	3.1489e+06	2.9729e+06	3.68463e+06	2.61216e+06	1817338	4.16424e+06	1.36898e+06	2.9017e+06	3110609	3891429	1.37927e+06	1.46661e+06	1.48994e+06	1400163	1.59198e+06	1.38781e+06	1.44772e+06	1431108	1.48311e+06	1425216	1.40951e+06	1.3968e+06	1.51633e+06	1569003	1.47199e+06	1.50744e+06	1.55545e+06	1.43037e+06	1550439	1521112	1.47824e+06	1.46983e+06	1.46084e+06
2017068n94_45352	1	CSF-Infiltration	Pathological	Haematological	Leukemia	2.43404e+06	3968566	2.7951e+06	1.46645e+06	3056175	1.22091e+06	3431395	1.76045e+06	3382121	2.32822e+06	1.83573e+06	2.90659e+06	2.94786e+06	3.26538e+06	2715053	1932378	3.59499e+06	1.75352e+06	2782324	2756215	3.43835e+06	1.75297e+06	1.55474e+06	1593391	1660252	1580967	1.62295e+06	1.62098e+06	1.75858e+06	1.83952e+06	1.60752e+06	1.5316e+06	1.58403e+06	1.74276e+06	1.56744e+06	1657418	1.66223e+06	1.8213e+06	1759105	1.73587e+06	1.59408e+06	1.70165e+06	1.57144e+06	1.58384e+06
2017068n94_45357	1	CSF-Infiltration	Pathological	Haematological	Lymphoma	2.09663e+06	4.41336e+06	2.71576e+06	1201687	3289639	935140	2.92823e+06	1417130	3467562	1.75015e+06	1.3096e+06	2374200	2.39869e+06	2583118	2941015	1455746	3.97848e+06	1.26633e+06	2553621	2.23705e+06	3.17589e+06	1.28546e+06	1185963	1.16513e+06	1203363	1.24767e+06	1.21002e+06	1.31505e+06	1.31126e+06	1.34331e+06	1153022	1.16093e+06	1.19364e+06	1.23191e+06	1297676	1.33816e+06	1.26542e+06	1.37818e+06	1241216	1.18309e+06	1202188	1.2325e+06	1.30209e+06	1.26745e+06
2017068n94_45260	1	CSF-Infiltration	Pathological	Haematological	Myeloproliferative disorder	1.6186e+06	4421675	2.70375e+06	1.0276e+06	3422200	873400	2.35499e+06	1.3376e+06	3.06122e+06	1760179	1.12034e+06	1915619	1.90477e+06	1.93214e+06	2.68088e+06	1.18795e+06	3.57605e+06	1.12878e+06	2.64003e+06	1.81712e+06	2.83792e+06	1.10699e+06	1079384	1.07389e+06	1.0555e+06	1.17798e+06	1.12726e+06	1.23358e+06	1.00582e+06	1115185	1040076	1.00032e+06	1.0545e+06	1034767	1.08208e+06	1.08496e+06	1.10511e+06	1.18402e+06	945285	1.09326e+06	1.0489e+06	1087581	1.05872e+06	1.06008e+06
2017068n94_45425	0	Negative	Pathological	Haematological	Lymphoma	1.81775e+06	5.09501e+06	3.04739e+06	1.19614e+06	3422737	1.19238e+06	2.40765e+06	1467844	3455662	1.60052e+06	1.39938e+06	1.94161e+06	1.92809e+06	1.8586e+06	2514365	1288831	3.93436e+06	1231171	2.72471e+06	1.79709e+06	2.69979e+06	1234597	1.24417e+06	1.26311e+06	1287353	1.24126e+06	1.22979e+06	1.24233e+06	1.26998e+06	1242570	1.2046e+06	1.16768e+06	1.12811e+06	1271555	1.2231e+06	1.25906e+06	1234920	1.31091e+06	1197583	1.38626e+06	1.19196e+06	1.21798e+06	1262913	1.25194e+06
2017068n95_45596	1	CSF-Infiltration	Pathological	Haematological	Myeloproliferative disorder	2349597	2.89684e+06	2.65082e+06	1.78343e+06	3.0534e+06	1.11932e+06	3.05305e+06	1.9212e+06	3432205	2.98711e+06	1.59495e+06	2619033	2.45377e+06	2.75743e+06	3.46884e+06	1.49289e+06	3509350	1.65984e+06	2.60534e+06	2.68482e+06	3.15329e+06	1.56857e+06	1.55704e+06	1623259	1.57857e+06	1.65613e+06	1551184	1.7041e+06	1.55431e+06	1618190	1515270	1.55627e+06	1.53908e+06	1613765	1.55817e+06	1676324	1.6726e+06	1.57426e+06	1.58481e+06	1502367	1.53628e+06	1529485	1.72568e+06	1.60189e+06
2017068n95_45657	1	CSF-Infiltration	Pathological	Haematological	Leukemia	2.7376e+06	4288277	3152495	1.66436e+06	3587667	1463139	3.68114e+06	1.91455e+06	4.23358e+06	2.41324e+06	1.73412e+06	3.37787e+06	3216609	3502215	3.26879e+06	1878889	4492658	1666902	3.34878e+06	3.57248e+06	3882249	1742919	1599282	1582210	1668965	1.79412e+06	1.67792e+06	1798532	1.77868e+06	1.80903e+06	1553084	1.55812e+06	1.65554e+06	1.76854e+06	1.70048e+06	1.72893e+06	1.71581e+06	1765780	1.76885e+06	1693340	1.62388e+06	1.8052e+06	1.79578e+06	1724977
2017068n95_45613	0	Negative	Pathological	Haematological	Myeloma	2.75709e+06	4635513	3.5032e+06	1.82226e+06	3.60983e+06	1.33509e+06	3461548	2.18645e+06	3.97693e+06	2900287	1896810	2849477	2.92402e+06	3.07134e+06	3.18947e+06	1.84952e+06	4565812	1.80746e+06	3.32952e+06	3.01742e+06	3.47716e+06	1.74561e+06	1.7374e+06	1.79853e+06	1854917	1.86154e+06	1760849	1.82899e+06	1704667	1719901	1752675	1.82892e+06	1.86286e+06	1.89579e+06	1.8161e+06	1.79416e+06	1790267	1.76156e+06	1.74048e+06	1823711	1.81548e+06	1.87988e+06	1.95458e+06	1789519
2017068n95_45694	0	Negative	Pathological	Haematological	Lymphoma	1.98541e+06	3982931	2.80909e+06	1.13465e+06	2.88963e+06	1.05633e+06	2.44579e+06	1.37748e+06	3208984	1.94817e+06	1117077	2118136	2.00639e+06	2.29713e+06	2.2424e+06	1.24704e+06	3.87419e+06	1.13615e+06	2746638	2.21652e+06	2.98765e+06	1130800	1026456	1.09544e+06	1.044e+06	1164605	1150186	1.09568e+06	1.14492e+06	1.13281e+06	1048018	1.09502e+06	1048404	1.09595e+06	1.07721e+06	1082515	1.08045e+06	1.16042e+06	1.18322e+06	1.05982e+06	1.12595e+06	1.09987e+06	1.12479e+06	1.10343e+06
2017068n95_39337	0	Negative	Pathological	Haematological	Leukemia	1.77261e+06	3854296	2.70208e+06	1.16686e+06	3.54799e+06	1.0303e+06	2.45728e+06	1.52099e+06	3.50763e+06	2174659	1.26837e+06	1.86335e+06	2.17366e+06	2.18687e+06	2937574	1.19322e+06	3666869	1.29023e+06	2.72652e+06	1.97624e+06	2614500	1271370	1.17987e+06	1.2231e+06	1.16361e+06	1313722	1343437	1.36565e+06	1294717	1.28703e+06	1.17691e+06	1217891	1.1362e+06	1.25115e+06	1275360	1310515	1305332	1.31182e+06	1.29983e+06	1198199	1230623	1.17646e+06	1.32601e+06	1278076
2017068n96_37162	1	CSF-Infiltration	Pathological	Haematological	Leukemia	2.27682e+06	3.05077e+06	2200350	1445349	2193803	1.30048e+06	2377411	1.65935e+06	2978342	2.16294e+06	1679205	2.90614e+06	2.35133e+06	2.34661e+06	2.45097e+06	1.65394e+06	2.73179e+06	1.49737e+06	2.31657e+06	3130681	2.28773e+06	1479810	1424519	1.37474e+06	1432855	1535241	1533377	1558856	1596227	1486298	1.32406e+06	1.29466e+06	1.31211e+06	1440972	1.38955e+06	1.46872e+06	1492434	1.54814e+06	1.54223e+06	1.31702e+06	1.23448e+06	1.24925e+06	1.29213e+06	1.26536e+06
2017068n96_37326	1	CSF-Infiltration	Pathological	Haematological	Leukemia	1.6169e+06	1.91275e+06	1473908	1.00393e+06	1630683	932814	1.77368e+06	1181261	1.75196e+06	1.65651e+06	1181516	2036759	1.49601e+06	1.76069e+06	1.74956e+06	1.30152e+06	1.73972e+06	1070294	1489051	2244261	1.56376e+06	1.1563e+06	1140212	1208296	1094813	1.15312e+06	1113723	1.21417e+06	1228619	1.23087e+06	1.12853e+06	1219833	1.0915e+06	1.11944e+06	1.10125e+06	1.09497e+06	1.19415e+06	1.28857e+06	1.24111e+06	1.19389e+06	1.21775e+06	1090729	1.06844e+06	1.07057e+06
2017068n96_37385	0	Negative	Pathological	Haematological	Lymphoma	1.9735e+06	2.16309e+06	2.00575e+06	1.49732e+06	1.87565e+06	1544931	2.15401e+06	1.59417e+06	2.18148e+06	1.98753e+06	1650295	2364809	1945922	2157972	1978756	1.72841e+06	2.02175e+06	1537435	1.87571e+06	2.25621e+06	1880643	1591867	1524194	1.55485e+06	1.54572e+06	1611373	1637937	1.64833e+06	1.54514e+06	1579819	1.4903e+06	1567654	1.54372e+06	1.56536e+06	1.57085e+06	1622844	1.53991e+06	1.75958e+06	1673754	1.64055e+06	1.56522e+06	1.51341e+06	1549000	1.59453e+06
2017068n96_37418	1	CSF-Infiltration	Pathological	Haematological	Lymphoma	1.54626e+06	2.00338e+06	1.65601e+06	1374850	1.93819e+06	1137827	1.57074e+06	1414764	1.69357e+06	1.88018e+06	1.33913e+06	1.62929e+06	1385292	1.48834e+06	2.10229e+06	1.23693e+06	1.67146e+06	1225763	1619619	1.83007e+06	1.40669e+06	1.12935e+06	1.18515e+06	1326559	1.30194e+06	1.20513e+06	1185569	1.23173e+06	1.10618e+06	1204896	1.26595e+06	1.29234e+06	1312373	1199209	1222495	1.18561e+06	1.18283e+06	1.25206e+06	1.14231e+06	1.36772e+06	1.36208e+06	1.27705e+06	1161724	1.20559e+06
2017068n96_36936	0	Negative	Pathological	Haematological	Lymphoma	1.44975e+06	1.87679e+06	1.5626e+06	1.14855e+06	1.85538e+06	1211971	1.52842e+06	1.3373e+06	1.78979e+06	1.55972e+06	1.36478e+06	1.49349e+06	1.2213e+06	1.39725e+06	2597423	1345916	1.70894e+06	1212249	1.56224e+06	1.58536e+06	1311293	1260033	1.31405e+06	1317431	1255574	1184233	1.20965e+06	1.30705e+06	1.41705e+06	1.39671e+06	1.29287e+06	1.32239e+06	1.20196e+06	1.14934e+06	1.20374e+06	1.15635e+06	1.15862e+06	1328625	1.26773e+06	1.25278e+06	1.24707e+06	1215564	1.15351e+06	1.1531e+06
2017068n96_36895	0	Negative	Pathological	Haematological	Lymphoma	1.44659e+06	2767274	1.98803e+06	1.17403e+06	2545717	1026536	1.65538e+06	1311712	2.07489e+06	1.70704e+06	972463	1.40302e+06	1414215	1.59649e+06	2.49319e+06	1.01903e+06	2.01088e+06	1174207	1.91519e+06	1.56751e+06	1.72724e+06	942804	962617	1009311	985873	1.02053e+06	996596	1011345	1.02807e+06	1002214	990480	1.02831e+06	986427	1.07145e+06	998948	967689	974009	1031371	988693	1.01133e+06	987092	989610	1.0489e+06	1.03296e+06
2017068n97_37496	1	CSF-Infiltration	Pathological	Haematological	Lymphoma	2096052	3.13855e+06	2.27157e+06	1548005	1895363	1.24262e+06	2.12968e+06	1.94412e+06	2548903	1.73678e+06	1.34332e+06	1957095	1.82199e+06	1.88225e+06	2.20815e+06	1.68277e+06	2712524	1234723	1777147	2.29621e+06	2.02941e+06	1.43659e+06	1.66166e+06	1.73804e+06	1.4159e+06	1.28483e+06	1222158	1.35365e+06	1398761	1310118	1693873	1.54228e+06	1.34407e+06	1.30933e+06	1.3046e+06	1.2609e+06	1.25284e+06	1.21585e+06	1.31784e+06	1.666e+06	1.46243e+06	1350226	1.24271e+06	1.3114e+06
2017068n97_37600	0	Negative	Pathological	Haematological	Leukemia	1.50285e+06	1.674e+06	1436338	1152780	1.4923e+06	1.6645e+06	1.53125e+06	1201049	1.64632e+06	1.39856e+06	1.32431e+06	1.9052e+06	1.50628e+06	1.63232e+06	1.67377e+06	1183287	1510602	1.10557e+06	1.46944e+06	2.06669e+06	1.56818e+06	1096510	1.05815e+06	1.05541e+06	1.15141e+06	1.15384e+06	1.2324e+06	1.1929e+06	1170303	1.17201e+06	1.10384e+06	1.03764e+06	1149588	1.2097e+06	1175164	1.155e+06	1.16214e+06	1.20247e+06	1.11195e+06	1.14793e+06	1.04514e+06	1212660	1.14866e+06	1142967
2017068n97_37703	0	Negative	Pathological	Solid	Other	1.51877e+06	1656838	1.47103e+06	1.14574e+06	1.4403e+06	1.19473e+06	1.55329e+06	1165397	1651839	1.43126e+06	1.31258e+06	1900498	1.39575e+06	1.58415e+06	1655052	1.19165e+06	1.661e+06	1.20856e+06	1.45848e+06	1752118	1.54762e+06	1.22837e+06	1.20443e+06	1.24676e+06	1290949	1184679	1.31114e+06	1.20183e+06	1.31678e+06	1.29209e+06	1169423	1217854	1.29531e+06	1258385	1133770	1.25021e+06	1.20613e+06	1.33047e+06	1.3e+06	1.20047e+06	1.24977e+06	1246897	1.23251e+06	1.1479e+06
2017068n97_37783	0	Negative	Pathological	Haematological	Lymphoma	1.68457e+06	2.58404e+06	1762295	1.1389e+06	2069815	1.04702e+06	1708004	1236847	2.31844e+06	1.51449e+06	1.40607e+06	2.12091e+06	1593229	1715582	1845006	1161890	2.42264e+06	1.27269e+06	1.7625e+06	2.07886e+06	1.85323e+06	1.31528e+06	1.23151e+06	1.32598e+06	1.35836e+06	1339283	1335160	1441912	1.33738e+06	1379723	1.27658e+06	1.32632e+06	1.38402e+06	1.29213e+06	1289851	1.33463e+06	1.36619e+06	1388704	1.3065e+06	1.30946e+06	1.40348e+06	1.43832e+06	1.30091e+06	1.30383e+06
2017068n97_37662	0	Negative	Pathological	Haematological	Lymphoma	1.94683e+06	2.78245e+06	2.04641e+06	1596054	2.29108e+06	2.03297e+06	1.97185e+06	1598248	2.43014e+06	2.02761e+06	2.12605e+06	2.09058e+06	1.66664e+06	1.75272e+06	1.91321e+06	1495032	2120522	1.86608e+06	2.00393e+06	2.35134e+06	1885963	1674190	1.73165e+06	1708805	1.89087e+06	1.84567e+06	1.84887e+06	1793144	1.9156e+06	1872120	1667816	1.79602e+06	2030135	2082370	1.80975e+06	1866258	1.85804e+06	2.04584e+06	1.88045e+06	1719119	1.85028e+06	1849480	1.90097e+06	1.94058e+06
2017068n97_38209	1	CSF-Infiltration	Pathological	Haematological	Lymphoma	3.84592e+06	4051035	4.27995e+06	4.81263e+06	3.59238e+06	5.39427e+06	4.45119e+06	4015696	4.00966e+06	4.2615e+06	4.77497e+06	4.81024e+06	4.35215e+06	4099272	3.70623e+06	3.50355e+06	3.1788e+06	4222701	3581484	4.41271e+06	3.31158e+06	4572203	4.6487e+06	4.42432e+06	4.60937e+06	4.71721e+06	4800580	4.48012e+06	4971822	4.83698e+06	4.68e+06	4358690	4.55377e+06	4.92496e+06	4744513	4.86456e+06	4.84467e+06	4.57282e+06	4.98026e+06	4.69098e+06	4292117	5.00533e+06	4941092	4.94935e+06
2017068n98_38210	1	CSF-Infiltration	Pathological	Haematological	Leukemia	1.84002e+06	3.06883e+06	2405775	1.52309e+06	2733731	1.1886e+06	2587059	1.58236e+06	2893304	2.02643e+06	1192206	2095501	2.33968e+06	2433476	1953819	1350673	3.23881e+06	1157198	2.15473e+06	2356245	2.65275e+06	1013041	1125490	1.09105e+06	1101743	1106522	1.05434e+06	1.04318e+06	1030425	1.03003e+06	1095363	1.05269e+06	1.15964e+06	1.15848e+06	1143600	1.08822e+06	1.09812e+06	1.07418e+06	1013981	1.15997e+06	1.0656e+06	1.14927e+06	1.09388e+06	1.13715e+06
2017068n98_38951	1	CSF-Infiltration	Pathological	Haematological	Lymphoma	2.51535e+06	3.79334e+06	2563153	1.65472e+06	2.86078e+06	1.50649e+06	2.72596e+06	1721133	3528612	2.3673e+06	1685583	2.54622e+06	2.54344e+06	2.79984e+06	2089238	2.1992e+06	3762142	1.59746e+06	2.57192e+06	2.61252e+06	2.73621e+06	1229637	1.62327e+06	1.55581e+06	1647265	1.35133e+06	1266213	1265178	1231570	1.22927e+06	1.45599e+06	1.40576e+06	1503050	1.53434e+06	1.30427e+06	1.23823e+06	1.26366e+06	1.23447e+06	1232415	1430827	1.38902e+06	1.45672e+06	1.43232e+06	1.27841e+06
2017068n98_38944	0	Negative	Pathological	Haematological	Lymphoma	2.2388e+06	3.75623e+06	2.55294e+06	1.46999e+06	2.69247e+06	1254069	2.27154e+06	1.5252e+06	3204493	2.06325e+06	1.39216e+06	2.30963e+06	2.26907e+06	2386922	1.88492e+06	1822043	3490782	1.31201e+06	2328867	2293817	2.42327e+06	966009	1.42376e+06	1406236	1306913	1.16671e+06	1.13359e+06	1.28512e+06	1.19677e+06	1.07234e+06	1.41262e+06	1353520	1.2866e+06	1349198	1238355	1129312	1.19253e+06	1.22479e+06	1.17233e+06	1.46792e+06	1.32677e+06	1515727	1419080	1263742
2017068n98_38296	1	CSF-Infiltration	Pathological	Haematological	Lymphoma	1.94242e+06	3.58125e+06	2.2821e+06	1429609	2.88539e+06	1.42541e+06	2.14433e+06	1.67509e+06	2.60725e+06	2.14703e+06	1.31061e+06	2.42483e+06	2.31058e+06	2055132	2586556	1441904	2629434	1368914	2.24014e+06	2.60965e+06	2585575	1363192	1347383	1206687	1.23588e+06	1.37729e+06	1489375	1532668	1.53867e+06	1.43272e+06	1270547	1342577	1238023	1.25929e+06	1.3487e+06	1450709	1.51339e+06	1.5659e+06	1.4557e+06	1.35363e+06	1.295e+06	1.21133e+06	1.24682e+06	1.25316e+06
2017068n98_38485	0	Negative	Pathological	Haematological	Lymphoma	1673393	2.93126e+06	1917454	1.46099e+06	2.17261e+06	1.41927e+06	1666255	1449192	2.62855e+06	1972534	1.61708e+06	1.70804e+06	1.48635e+06	1608146	2.31664e+06	1.46028e+06	2.43146e+06	1.31681e+06	1814215	1935240	2.00613e+06	1442932	1.48175e+06	1.49606e+06	1490717	1.27961e+06	1.35763e+06	1338250	1288461	1230920	1490786	1425473	1559526	1409033	1.34109e+06	1.27605e+06	1285969	1426024	1215416	1.54602e+06	1513217	1.58645e+06	1425756	1.30581e+06
[truncated: 214 more columns]

## Sheet: inf haemat vs solid
nº Array & sample	Var1	State	Integer	Var2	Var3	NCAM1	CD34	PTPRC_1	SELP	CD81	ITGB1	CD63	CD3	RARA	CD19	CD4_1	CD8A_1	IFNG	TNF_1	IL6	BCR	ABL1	VIM	MKI67	CYCS	CXCL13	LTBP2	IL1B	SOD2	ITGAM	LUM	FBLN1_1	ITIH4_1	SPARC_1	AK1	SERPINA4_1	COL11A2	COL3A1_1	MMP1_1	CRTAC1	PEBP1	COL12A1	CNMD	SELPLG_1	HSPG2	COL6A1_1	HAPLN1_1	GSTP1_1	GC
2017068n7_36891	CSF-Infiltration	Pathological	1	Haematological	Lymphoma	1.57248e+06	2.24456e+06	1980492	1.13878e+06	2.18294e+06	882418	1.46345e+06	1.16244e+06	2.27381e+06	1598029	1299583	1353952	1283488	1.30493e+06	2.8038e+06	1250885	3.07053e+06	1218300	1.80669e+06	1.44666e+06	1555612	1.08177e+06	1333163	1.23919e+06	1.26575e+06	1.2314e+06	1.09563e+06	1073717	1055713	1044408	1296866	1216116	1.20843e+06	1.15501e+06	1191845	1123863	1108215	1.1433e+06	1.06236e+06	1.32253e+06	1.23584e+06	1.21748e+06	1.19309e+06	1.18748e+06
2017068n10_38723	CSF-Infiltration	Pathological	1	Haematological	Lymphoma	1.68858e+06	3.01326e+06	1.81724e+06	1.35078e+06	1.93823e+06	1068174	1.81483e+06	1.42882e+06	2.28194e+06	1.57317e+06	1.70423e+06	1.95171e+06	1436547	1.48086e+06	1422469	1.37337e+06	2.14801e+06	1.63656e+06	1.77873e+06	2467226	1.76323e+06	1.55105e+06	1958230	1.82602e+06	1.70199e+06	1.81319e+06	1.77912e+06	1718925	1.89589e+06	1689759	1.96455e+06	1.95234e+06	1.76037e+06	1.94802e+06	2.0199e+06	1.79291e+06	1.72842e+06	1795697	1.8341e+06	1971510	2.04513e+06	2.01757e+06	1.91755e+06	2047111
2017068n10_36583	CSF-Infiltration	Pathological	1	Haematological	Lymphoma	1.49272e+06	2.75401e+06	1.84291e+06	1.10342e+06	2270094	950288	1.52598e+06	1102125	2083369	1.94815e+06	1.07764e+06	1.43481e+06	1.21494e+06	1.3775e+06	1.53503e+06	972299	2.36558e+06	1.02799e+06	1.68358e+06	1.71599e+06	1.86938e+06	1026458	1.06597e+06	1.09981e+06	1097414	1.01556e+06	1027961	1.07396e+06	995767	1042091	1.10275e+06	1.15329e+06	1.08622e+06	1.08015e+06	986609	1015563	1.02485e+06	1035027	983423	1.16654e+06	1134454	1.08802e+06	1.0154e+06	1.01462e+06
2017068n10_36593	CSF-Infiltration	Pathological	1	Haematological	Leukemia	2.50196e+06	3279301	2.77017e+06	2.18714e+06	2.40078e+06	2.29252e+06	2.4332e+06	2.04037e+06	3.46356e+06	2.37158e+06	2.92855e+06	2.95258e+06	2005941	2.1777e+06	2.88423e+06	2.30048e+06	3.27513e+06	2.6872e+06	2521185	3.21991e+06	2.66767e+06	2.65072e+06	2.68702e+06	2517259	2.90872e+06	2.57322e+06	2.65389e+06	2.44491e+06	2631017	2.61781e+06	2.87324e+06	2725084	2771510	2936561	2574931	2.8774e+06	2.58386e+06	2729983	2.64752e+06	2967135	2.87588e+06	3.01487e+06	2903360	2.80731e+06
2017068n11_36284	CSF-Infiltration	Pathological	1	Haematological	Lymphoma	1.8204e+06	2.21477e+06	1.89298e+06	1.47673e+06	1965528	1.35261e+06	1901551	1.5547e+06	2.4425e+06	1.74224e+06	1.71026e+06	1.98078e+06	1.57366e+06	1.65884e+06	1526456	1.44056e+06	2623685	1.4786e+06	1744953	2082687	1.87936e+06	1.35129e+06	1.58461e+06	1.55137e+06	1471194	1.49982e+06	1.49896e+06	1.56814e+06	1621950	1.57945e+06	1530916	1.5832e+06	1411009	1.62211e+06	1.57253e+06	1.55433e+06	1.56232e+06	1.58218e+06	1.51579e+06	1.53292e+06	1568666	1641367	1575333	1580679
2017068n11_36180	CSF-Infiltration	Pathological	1	Haematological	Myeloproliferative disorder	1664481	2.80419e+06	1956921	1.10199e+06	2636078	846602	1.56601e+06	1.20482e+06	2.60969e+06	1.69016e+06	1.14389e+06	1577445	1.39358e+06	1448207	1161233	1.06392e+06	2.94384e+06	1090385	1.90513e+06	1985529	1.97478e+06	1032097	1.16519e+06	1.17125e+06	1.1503e+06	1.17431e+06	1.0966e+06	1.15329e+06	1051854	1.07909e+06	1.16523e+06	1.16965e+06	1176913	1.16743e+06	1097176	1129824	1.14154e+06	1.11208e+06	1.05018e+06	1.18104e+06	1.18485e+06	1.21163e+06	1.1582e+06	1.11577e+06
2017068n11_38755	CSF-Infiltration	Pathological	1	Haematological	Lymphoma	2.81038e+06	3.98455e+06	3277574	2.36361e+06	3.17131e+06	2.20268e+06	2.96451e+06	2448408	3.7881e+06	2.76371e+06	2.61519e+06	2.86273e+06	2.47125e+06	2740085	2.59409e+06	2.16241e+06	4.07472e+06	2.3154e+06	2823557	3.49512e+06	3337439	2.34327e+06	2518967	2.49236e+06	2.58236e+06	2.44104e+06	2.41973e+06	2.38745e+06	2413360	2.30744e+06	2.64418e+06	2.40276e+06	2.41491e+06	2.3447e+06	2.44503e+06	2.41244e+06	2.47072e+06	2.31785e+06	2.38188e+06	2.69544e+06	2.49772e+06	2.45861e+06	2.34911e+06	2.53336e+06
2017068n11_38570	CSF-Infiltration	Pathological	1	Haematological	Lymphoma	1.90822e+06	3270947	2386839	1.37871e+06	2.02919e+06	1.44902e+06	2.27535e+06	1.62715e+06	3.01116e+06	1.98373e+06	1320456	2156709	1.94843e+06	2.31584e+06	2.96267e+06	1400064	3534599	1.19276e+06	2.13176e+06	2533705	3.2471e+06	1.26989e+06	1.26012e+06	1.2164e+06	1275855	1.28994e+06	1.17571e+06	1.21066e+06	1.16678e+06	1.15014e+06	1.27574e+06	1229306	1.32432e+06	1355477	1336217	1.37986e+06	1198093	1.27801e+06	1.19859e+06	1.32665e+06	1.287e+06	1.36773e+06	1305235	1.30296e+06
2017068n12_36202	CSF-Infiltration	Pathological	1	Haematological	Lymphoma	2.89709e+06	4003520	3.70703e+06	2.70883e+06	3967602	2.48409e+06	2782442	2.92473e+06	3.32267e+06	2964270	2.74885e+06	3.30185e+06	2966758	2667830	2449982	2.45435e+06	3.50289e+06	2.31529e+06	3164985	3.02784e+06	3207901	2.60235e+06	2.9372e+06	2676169	2.78731e+06	2.55082e+06	2.8184e+06	2.62842e+06	2.70288e+06	2.63341e+06	3.02355e+06	2649107	2.71137e+06	2.69382e+06	2.74e+06	2856957	2.75972e+06	2.80109e+06	2.63875e+06	2.96053e+06	2.53617e+06	2.71229e+06	2612851	2.82609e+06
2017068n12_37782	CSF-Infiltration	Pathological	1	Haematological	Leukemia	2.01496e+06	3.12263e+06	2825845	1802877	2585418	1017758	1.76297e+06	1.79914e+06	2.8301e+06	1850551	1.62154e+06	2196762	1851406	1.90986e+06	1.66511e+06	1.48556e+06	3084283	1.72484e+06	2.35813e+06	2163210	2790365	1390950	1457703	1566175	1603399	1.57297e+06	1.59805e+06	1.55693e+06	1.39838e+06	1.39434e+06	1456197	1596771	1.57808e+06	1.56925e+06	1.50772e+06	1533508	1.45305e+06	1.42275e+06	1.34173e+06	1.5153e+06	1555312	1.60687e+06	1.62349e+06	1520899
2017068n15_38522	CSF-Infiltration	Pathological	1	Haematological	Myeloproliferative disorder	2.22329e+06	2940614	2.45988e+06	2.00435e+06	2696617	1.93199e+06	2.45481e+06	2217720	2.44156e+06	2.27562e+06	2.28989e+06	2.21964e+06	1999509	2.11087e+06	3.95886e+06	1.66496e+06	2.97431e+06	2002338	2.32952e+06	2620181	2.46567e+06	2007025	2153369	2.29671e+06	2.36511e+06	2073951	2139657	1.97169e+06	2.22164e+06	2.19464e+06	2.35816e+06	2.06337e+06	2.33138e+06	2371965	2150789	2.21881e+06	2119789	2.34163e+06	2.19407e+06	2.47604e+06	2.39425e+06	2.60204e+06	2.30568e+06	2231795
2017068n15_35762	CSF-Infiltration	Pathological	0	Solid	Other	1.81557e+06	2.77295e+06	2.27175e+06	1.93526e+06	2.91452e+06	1100590	1.90613e+06	1.87682e+06	1.98998e+06	1.92078e+06	1416694	1640784	1.46203e+06	1573055	4.36557e+06	1143613	2.59829e+06	1.31394e+06	1.94277e+06	1761397	1.76372e+06	1.2976e+06	1.33374e+06	1379663	1.35443e+06	1290365	1.33754e+06	1.30736e+06	1356537	1.29726e+06	1390637	1.35298e+06	1.38401e+06	1385082	1.26526e+06	1.27077e+06	1.27922e+06	1.27758e+06	1320418	1.43465e+06	1409142	1450584	1.36784e+06	1.26152e+06
2017068n15_36768	CSF-Infiltration	Pathological	1	Haematological	Lymphoma	1.62025e+06	2.63218e+06	2.02938e+06	1.30796e+06	2.47379e+06	1.48178e+06	1865869	1.45175e+06	2.35534e+06	1.79321e+06	1.5907e+06	1.65843e+06	1.62879e+06	1654062	3.26103e+06	1369292	2.38476e+06	1.42425e+06	1.82078e+06	1.84135e+06	1.74067e+06	1.59266e+06	1609187	1.45526e+06	1.63192e+06	1419674	1.4393e+06	1483214	1.54431e+06	1.57067e+06	1.61167e+06	1539034	1621313	1612041	1.44775e+06	1.46152e+06	1453856	1.44949e+06	1474025	1.63924e+06	1563014	1.61552e+06	1.56711e+06	1.47154e+06
2017068n15_36755	CSF-Infiltration	Pathological	1	Haematological	Leukemia	1.20818e+06	2.36923e+06	1.60663e+06	790275	2.04777e+06	715585	1.31755e+06	922257	2.13791e+06	1.30386e+06	830050	1.1349e+06	1.21103e+06	1.31029e+06	2.15927e+06	1035151	2.60243e+06	789324	1623644	1.26062e+06	1618164	772954	819926	843293	836715	800629	785613	802322	788625	795148	829947	862809	840347	796237	784223	812373	810094	802736	791954	853207	855115	841072	857465	785616
2017068n16_36779	CSF-Infiltration	Pathological	1	Haematological	Myeloproliferative disorder	2.29556e+06	2147150	2081753	1.93259e+06	2.09865e+06	1849073	2126260	1915656	2418079	1.92401e+06	2.48299e+06	2.33399e+06	1.9887e+06	2.01647e+06	2.48396e+06	1883609	2.57462e+06	2171673	2.05362e+06	2811024	2095230	2269412	2.27924e+06	2309038	2.30629e+06	2.21047e+06	2.36677e+06	2.32033e+06	2.17627e+06	2.20859e+06	2429075	2362746	2.34341e+06	2.27537e+06	2264824	2.29303e+06	2265712	2.27114e+06	2.11652e+06	2.44554e+06	2.47774e+06	2.47666e+06	2.38868e+06	2.48658e+06
2017068n16_36406	CSF-Infiltration	Pathological	1	Haematological	Lymphoma	1.66236e+06	1.90858e+06	1.77568e+06	1.28841e+06	1.66706e+06	1.24891e+06	1545367	1377888	1.79052e+06	1450044	1783012	1738689	1.43111e+06	1.49193e+06	2.42155e+06	1.37649e+06	2.00053e+06	1.57067e+06	1.83928e+06	1.78034e+06	1.51312e+06	1.49014e+06	1.59465e+06	1.5818e+06	1692814	1.56704e+06	1.44975e+06	1.47155e+06	1.47699e+06	1.56576e+06	1.6018e+06	1.70908e+06	1.72595e+06	1631734	1.56685e+06	1.51746e+06	1522936	1582482	1.55996e+06	1.52844e+06	1.78434e+06	1691567	1.75253e+06	1708205
2017068n16_36962	CSF-Infiltration	Pathological	1	Haematological	Lymphoma	1.61744e+06	1542595	1688598	1.48345e+06	1612022	1.51443e+06	1460996	1399991	1.70199e+06	1.7981e+06	1.95018e+06	1.8183e+06	1.46315e+06	1441892	2510266	1.45503e+06	1.55679e+06	1.75343e+06	1.79361e+06	1.90091e+06	1.35393e+06	1.7604e+06	1.98109e+06	1987619	2.02324e+06	1848560	1.93655e+06	1.99403e+06	1.77349e+06	1.71337e+06	2.05828e+06	2.02594e+06	1.92472e+06	1878111	1892501	2.03684e+06	1896575	1.76017e+06	1.79927e+06	2011880	2018079	1858325	2.01525e+06	1.88714e+06
2017068n16_37018	CSF-Infiltration	Pathological	1	Haematological	Lymphoma	766506	966610	1.05623e+06	606565	897591	564550	668999	585647	1.00233e+06	888364	587322	774612	743663	724992	2.20704e+06	619674	1105541	580069	1.04772e+06	801899	820435	465068	534561	539593	573032	618852	575561	693406	612101	515122	553256	564225	560798	558071	624558	593273	716982	691846	658579	542345	529266	627056	556890	532563
2017068n72_45187	CSF-Infiltration	Pathological	1	Haematological	Leukemia	2.94354e+06	4.0986e+06	3.21076e+06	1.90462e+06	4.08104e+06	1.71461e+06	3.41686e+06	2186638	3.48329e+06	2.54501e+06	2.00596e+06	3630826	3159254	3633977	3249357	2018839	3.82575e+06	1.92174e+06	2.88715e+06	3.84203e+06	3.48582e+06	1.97285e+06	1783404	1.78711e+06	1808700	2.09302e+06	2.02809e+06	2054661	1937735	2.04736e+06	1.74587e+06	1769878	1777883	1834713	2.04534e+06	1976769	1.92011e+06	2.04545e+06	1912732	1.73781e+06	1.73869e+06	1.78549e+06	1.90772e+06	2043420
2017068n72_44991	CSF-Infiltration	Pathological	1	Haematological	Lymphoma	3034701	4.22885e+06	3.26865e+06	2121052	3.48507e+06	3120753	3347478	2.61429e+06	3496304	3.38748e+06	3.08834e+06	3.56001e+06	3.21819e+06	3.31794e+06	3855484	2.41042e+06	3.63074e+06	2.5603e+06	3.51963e+06	4035985	3.27141e+06	2751449	2791349	2885831	2.9579e+06	2847165	2.93662e+06	2.98156e+06	3.06333e+06	2.9789e+06	2714214	2.85869e+06	3.00339e+06	2.79534e+06	2830601	3090109	3.25822e+06	3.21044e+06	3.04039e+06	2786135	2.78252e+06	2744975	2.73927e+06	3.00423e+06
2017068n72_45108	CSF-Infiltration	Pathological	1	Haematological	Leukemia	2.47006e+06	3.97857e+06	2.82019e+06	3.43438e+06	4731457	2223678	2.65635e+06	1.9281e+06	3.34736e+06	2.84939e+06	2.2657e+06	2.84917e+06	2389857	2.45136e+06	3.05629e+06	2.09352e+06	3.47694e+06	2.05624e+06	2.81172e+06	2973967	2.77381e+06	2.11607e+06	2067277	2.05508e+06	1994528	3427565	2801464	2129280	1988866	2157917	2.06272e+06	2.14193e+06	2.08972e+06	3481373	2.5138e+06	2266533	2028289	2.20609e+06	1.95866e+06	2.15562e+06	2104411	2.0762e+06	2.05827e+06	1.9781e+06
2017068n73_45693	CSF-Infiltration	Pathological	1	Haematological	Lymphoma	2.63796e+06	5.20678e+06	3.75207e+06	1853448	4.63406e+06	1808891	2947652	2.23371e+06	3.87546e+06	2922434	2.15938e+06	2.87018e+06	2.74166e+06	2.88564e+06	5.19653e+06	2.02658e+06	4.83096e+06	2.31081e+06	3.61058e+06	3.2753e+06	3.55922e+06	1.93772e+06	2126661	2143376	2117886	2198436	2.1965e+06	2.15425e+06	2052496	2018182	2.15521e+06	2.18348e+06	2.16815e+06	2.18521e+06	2.25679e+06	2.24659e+06	2164850	2.04421e+06	2.09145e+06	2.29589e+06	2.30038e+06	2255364	2167373	2212135
2017068n73_45508	CSF-Infiltration	Pathological	1	Haematological	Leukemia	3.39432e+06	6.20296e+06	4139088	2.36833e+06	4.72843e+06	2.63675e+06	3594038	2.95578e+06	4.83318e+06	3.47055e+06	3.26477e+06	3.5523e+06	3283600	3676262	6106372	2.60307e+06	5.46232e+06	3178750	4094871	4.28756e+06	3.61673e+06	3.1375e+06	3.02259e+06	3197505	3.20143e+06	3315847	3.39704e+06	3.17177e+06	3.27908e+06	3.18515e+06	3.01844e+06	3.33305e+06	3187047	3.52146e+06	3.32216e+06	3.33808e+06	3.13364e+06	3.0968e+06	3309498	2.98033e+06	3302696	3.33947e+06	3.32173e+06	3248853
2017068n74_45475	CSF-Infiltration	Pathological	1	Haematological	Leukemia	2.60347e+06	3982705	2.96114e+06	1.6252e+06	3469345	2289742	2945501	1.8757e+06	3766561	2.40125e+06	2.29962e+06	2.75474e+06	2719926	2721889	3043648	2241144	3.99789e+06	2.07932e+06	2.85552e+06	3.01173e+06	2.93778e+06	2.15304e+06	2.24591e+06	2.27457e+06	2.22174e+06	2184494	2.19733e+06	2.20619e+06	2.21423e+06	2195697	2095393	2.3623e+06	2.30451e+06	2360647	2239967	2293607	2.21734e+06	2.28729e+06	2246282	2319402	2.4007e+06	2.32503e+06	2.30328e+06	2.16485e+06
2017068n74_45568	CSF-Infiltration	Pathological	1	Haematological	Leukemia	2.54265e+06	4.71192e+06	3.33424e+06	1.59265e+06	4.52636e+06	2.10197e+06	2.70539e+06	2.17768e+06	3.74281e+06	2.34238e+06	2.22997e+06	2578338	2.47458e+06	2.58651e+06	3934437	2.10716e+06	4.20542e+06	2.19449e+06	3150273	2649109	2.71922e+06	2111692	2.3359e+06	2.21284e+06	2150550	2264276	2.14442e+06	2.12131e+06	2171271	2.0627e+06	2.34231e+06	2270969	2.09924e+06	2.24976e+06	2.25796e+06	2.16676e+06	2.14702e+06	2176822	2.10486e+06	2.32063e+06	2251368	2.12818e+06	2.17498e+06	2.26098e+06
2017068n75_39063	CSF-Infiltration	Pathological	1	Haematological	Lymphoma	1.45888e+06	2.41188e+06	1.65878e+06	1.05605e+06	2920302	834512	1.45159e+06	1.22082e+06	1.88575e+06	1406651	1073815	1.42279e+06	1.32239e+06	1.27734e+06	2.2026e+06	925595	1.94454e+06	1.11323e+06	1.64268e+06	1605173	1.41284e+06	1042364	1.08415e+06	1076725	1.10308e+06	1.31696e+06	1.169e+06	1194559	1.02601e+06	1058358	1.16575e+06	1.09342e+06	1.10432e+06	1122590	1.18064e+06	1200646	1.10056e+06	1.03436e+06	1027748	1.18045e+06	1.08874e+06	1116274	1.11107e+06	1.07593e+06
2017068n76_40266	CSF-Infiltration	Pathological	1	Haematological	Myeloma	2.83957e+06	4.36026e+06	3.21703e+06	2139219	4178415	2.65406e+06	3.21557e+06	2.60669e+06	3895445	3.25222e+06	2.5976e+06	2939523	2.82713e+06	2.99854e+06	4.58314e+06	2.29463e+06	3.99757e+06	2.44084e+06	2.97708e+06	3.28935e+06	3.35271e+06	2.42717e+06	2.40054e+06	2497016	2.43302e+06	2.61531e+06	2607460	2.69003e+06	2.54098e+06	2520620	2.42149e+06	2.54358e+06	2418555	2434888	2.51086e+06	2662908	2.81925e+06	2.80794e+06	2.57792e+06	2466260	2.54109e+06	2.50273e+06	2565197	2.58957e+06
2017068n76_40646	CSF-Infiltration	Pathological	1	Haematological	Lymphoma	3.47632e+06	4.82821e+06	3.74892e+06	2176590	4.43156e+06	3.18282e+06	3.72932e+06	2566709	4.50069e+06	2.84714e+06	3.37231e+06	3.84177e+06	3.2706e+06	3.531e+06	5500198	3.02757e+06	4593826	3073857	3759909	4068179	3.93463e+06	3.35436e+06	3.08607e+06	3110396	3.55676e+06	3035559	3297633	3.24127e+06	3.14092e+06	3.23787e+06	3.15506e+06	3.31981e+06	3.48892e+06	3.32542e+06	3331800	3.21454e+06	3192393	3.01359e+06	3.18572e+06	3.21221e+06	3.46372e+06	3.44488e+06	3.35158e+06	3455124
2017068n76_40316	CSF-Infiltration	Pathological	1	Haematological	Myeloproliferative disorder	2.75446e+06	5.09398e+06	3.94731e+06	1.85717e+06	5207274	2735490	3.41996e+06	2.48125e+06	4229892	2.44873e+06	1.87926e+06	2.79674e+06	2537996	3069134	5.6378e+06	1.90058e+06	4.69766e+06	1.94633e+06	3.51732e+06	2988864	3172769	1.86927e+06	1.69986e+06	1.92087e+06	1.5618e+06	2.08245e+06	1.92871e+06	1.79501e+06	1.61243e+06	1512264	1815604	1951034	1.95462e+06	1864819	1.77485e+06	1.87191e+06	2006176	1.64446e+06	1.60792e+06	1.83375e+06	1.85911e+06	1.79276e+06	1.81121e+06	1.91067e+06
2017068n76_40482	CSF-Infiltration	Pathological	1	Haematological	Myeloma	2.97571e+06	5.78669e+06	3944826	1970431	5.17113e+06	2.53281e+06	3538762	2.53104e+06	4.79249e+06	2.51392e+06	2.4623e+06	3.39481e+06	3.23934e+06	3.57683e+06	5041382	2.38275e+06	4632509	2.40723e+06	4037814	3.54174e+06	3453831	2882487	2.11713e+06	2.31478e+06	2439495	2.13751e+06	2.46369e+06	2.26199e+06	2.75342e+06	2.96001e+06	2.34014e+06	2297465	2.38917e+06	2.32608e+06	2365469	2.37783e+06	2448093	2.68006e+06	2755667	2.53869e+06	2465896	2.39137e+06	2.54379e+06	2.35475e+06
2017068n76_40500	CSF-Infiltration	Pathological	1	Haematological	Lymphoma	2.34196e+06	4.98089e+06	3503109	1.65102e+06	4.68831e+06	2210886	2.99014e+06	2.11947e+06	4.07138e+06	2.25407e+06	2058563	2.44206e+06	2.77085e+06	3021263	4271872	1858454	4.20712e+06	2.27301e+06	3488216	2905017	3137036	2040350	1.87479e+06	1917847	2043095	1.98798e+06	2.0075e+06	2044255	2.07242e+06	2094862	1748820	1925518	1959438	1.96147e+06	1.97089e+06	2.00669e+06	2.0026e+06	2083848	2.13798e+06	1.8533e+06	1.9952e+06	1.93614e+06	1905089	1.92487e+06
2017068n76_40450	CSF-Infiltration	Pathological	1	Haematological	Lymphoma	2630669	5.37764e+06	3.56443e+06	1.87949e+06	4.61146e+06	2605502	3400826	2.42311e+06	4761686	3.04982e+06	2.42817e+06	2.71517e+06	3.08619e+06	3265003	4.19046e+06	2265014	4935897	2.69195e+06	3.56292e+06	3.52299e+06	3.65192e+06	2324145	2.16303e+06	2255822	2.47168e+06	2.42782e+06	2.35728e+06	2.33297e+06	2.49121e+06	2.4935e+06	2.61619e+06	2.69494e+06	2285853	2.53343e+06	2.56804e+06	2.57153e+06	2.46298e+06	2.68041e+06	2.36233e+06	2340091	2512267	2452560	2.4102e+06	2.30897e+06
2017068n77_40535	CSF-Infiltration	Pathological	1	Haematological	Leukemia	2.44478e+06	3223237	2.4313e+06	1.41737e+06	3.23091e+06	1.25016e+06	2.80642e+06	1.59116e+06	2841409	2.0056e+06	1.37419e+06	2.74624e+06	2.43869e+06	2.75602e+06	3469444	1.59003e+06	3060340	1420992	2352063	2.90425e+06	2.96242e+06	1.45026e+06	1.37904e+06	1481136	1.39835e+06	1.50468e+06	1.44521e+06	1502069	1347393	1460099	1.35522e+06	1.41401e+06	1.42869e+06	1458687	1.45553e+06	1.37862e+06	1399486	1.46133e+06	1378956	1.47792e+06	1445166	1.62251e+06	1519720	1.38918e+06
2017068n77_41360	CSF-Infiltration	Pathological	1	Haematological	Leukemia	2.97349e+06	4.36533e+06	3379634	1.52813e+06	3959415	1.49174e+06	3.61431e+06	1.88843e+06	3767054	2.01675e+06	2.05854e+06	3554643	3636865	3.71554e+06	3.31147e+06	2169904	4.18186e+06	2.27927e+06	3.11399e+06	3647177	3.92413e+06	2.36357e+06	2.11942e+06	2.12694e+06	2.15391e+06	2472311	2.31247e+06	2.38454e+06	2.24155e+06	2464934	2.11721e+06	2158106	2.16411e+06	2.20611e+06	2.34902e+06	2.22121e+06	2.27753e+06	2486145	2.30062e+06	2.15812e+06	2.21751e+06	2.23865e+06	2.28434e+06	2.23674e+06
2017068n77_41381	CSF-Infiltration	Pathological	1	Haematological	Lymphoma	2440530	4669441	3.26382e+06	1.15886e+06	4174276	1.49755e+06	3.12483e+06	1662548	3.90167e+06	1.6466e+06	1692755	2.82813e+06	2.83331e+06	3.01336e+06	2767213	1.84675e+06	4.10595e+06	1.75117e+06	3.17249e+06	2.85233e+06	3.59425e+06	1783021	1.69143e+06	1.71797e+06	1.71657e+06	1.86159e+06	1.84357e+06	1.78337e+06	1.80374e+06	1.85886e+06	1.72925e+06	1.66761e+06	1.68652e+06	1670788	1.78008e+06	1744143	1.69451e+06	1878197	1.7743e+06	1.75395e+06	1.7204e+06	1.75343e+06	1720527	1.74064e+06
2017068n77_41405	CSF-Infiltration	Pathological	1	Haematological	Leukemia	2.46877e+06	5557509	3333299	1.21425e+06	4268020	1.70257e+06	3097344	1.7956e+06	4.14767e+06	1868739	1.78986e+06	2700641	2.77591e+06	2.90804e+06	2.88706e+06	1.8407e+06	4612019	1.86828e+06	3.22103e+06	2.63959e+06	3.52318e+06	1.70552e+06	1.73606e+06	1799229	1.77691e+06	1942786	1.90202e+06	1851620	1663337	1.75332e+06	1.72716e+06	1.71418e+06	1.74514e+06	1722573	1.75988e+06	1721675	1726470	1.95249e+06	1743089	1.76607e+06	1711974	1.67654e+06	1.65821e+06	1702430
2017068n78_40773	CSF-Infiltration	Pathological	1	Haematological	Lymphoma	2.29876e+06	3.11124e+06	2306852	1428359	3770665	1.17056e+06	2335259	1.42506e+06	2.74438e+06	2.06387e+06	1.26449e+06	2.43549e+06	2.25736e+06	2.44637e+06	3.48079e+06	1.39645e+06	3.30405e+06	1.23274e+06	2238493	2859041	2571836	1.21475e+06	1.25759e+06	1295770	1211675	1.26546e+06	1.17001e+06	1.372e+06	1128013	1.22154e+06	1.22055e+06	1306322	1.17019e+06	1.18245e+06	1.20892e+06	1190483	1.29733e+06	1.16612e+06	1119089	1.14995e+06	1299578	1228776	1219186	1.22056e+06
2017068n78_40835	CSF-Infiltration	Pathological	1	Haematological	Lymphoma	2.63561e+06	4.0047e+06	2965167	2.03263e+06	4103022	2.27593e+06	2.94446e+06	2.15064e+06	3.23506e+06	2.55694e+06	2.08329e+06	2.78354e+06	2.58933e+06	2.62937e+06	3.91836e+06	1.75845e+06	3.77437e+06	1.93581e+06	2.96033e+06	2924715	2.95919e+06	2.01758e+06	1.92945e+06	1940525	2.15452e+06	2.06779e+06	2.07365e+06	2095917	2053283	2044651	1933622	1.9926e+06	2.13624e+06	2.16137e+06	2.07822e+06	2.24695e+06	2.11955e+06	2.03434e+06	1.98913e+06	2.0319e+06	1.93525e+06	2131783	2082898	2058422
2017068n78_40804	CSF-Infiltration	Pathological	1	Haematological	Myeloma	3.47015e+06	5.2787e+06	4251948	3075912	5166852	2.45856e+06	3.70558e+06	3.18725e+06	4.29866e+06	3197727	3176380	3345865	3.53464e+06	3.57549e+06	4812742	2.52857e+06	4795460	3.11919e+06	3.6126e+06	3916377	3.80909e+06	2.94057e+06	3.0719e+06	2972143	3.12288e+06	3.07726e+06	2.92042e+06	2993508	3061091	3036200	3.0866e+06	3.20044e+06	3.12818e+06	3.10826e+06	3.17255e+06	3.13999e+06	3.16453e+06	3.19736e+06	3.10854e+06	3.01786e+06	3.0733e+06	2.97784e+06	2.98836e+06	3.04505e+06
2017068n79_41811	CSF-Infiltration	Pathological	1	Haematological	Lymphoma	1.70669e+06	1733458	1.62928e+06	1092398	2038874	1.15616e+06	1.39669e+06	1276598	1.83161e+06	1.80502e+06	1.49625e+06	1666708	1.45922e+06	1609796	2178805	1.64616e+06	1.7704e+06	1.38507e+06	1.61664e+06	2.02775e+06	1.39866e+06	1.54504e+06	1433929	1.39494e+06	1.49717e+06	1.5502e+06	1.54624e+06	1.43305e+06	1.41943e+06	1294466	1701797	1.51284e+06	1.49534e+06	1.41889e+06	1.56478e+06	1.59329e+06	1.60727e+06	1.59289e+06	1610466	1.53964e+06	1.78293e+06	1723071	1.53722e+06	1.49479e+06
2017068n79_41839	CSF-Infiltration	Pathological	1	Haematological	Lymphoma	2422986	3.20271e+06	2404589	1.55586e+06	2867734	1.51987e+06	2.80159e+06	1.60112e+06	3.26157e+06	1.73266e+06	1.64207e+06	2.78189e+06	2.66428e+06	2.89628e+06	2.85519e+06	2.11068e+06	3372677	1.3953e+06	2.35496e+06	2.90915e+06	2.71649e+06	1.38993e+06	1672869	1.53226e+06	1536869	1596923	1507511	1568729	1.44369e+06	1.41427e+06	1639515	1602505	1.62559e+06	1.6008e+06	1.58033e+06	1541398	1813636	1.52714e+06	1400081	1630003	1.62019e+06	1615993	1.63525e+06	1541900
2017068n79_41934	CSF-Infiltration	Pathological	0	Solid	Other	2.688e+06	3.98125e+06	3039671	1876497	3647436	1.84004e+06	3.13249e+06	2024726	3489378	2.14596e+06	2.08154e+06	2821191	2.91663e+06	3.01574e+06	4.12154e+06	2019314	3.73752e+06	1.8707e+06	3083441	3.19502e+06	3.21976e+06	2.04549e+06	2.0043e+06	1957034	2163856	2.17244e+06	2.13932e+06	2.2449e+06	2132767	2.07219e+06	2.06231e+06	2080520	2.07667e+06	2.2006e+06	2154969	2.17991e+06	2196723	2.11915e+06	2205519	2.01713e+06	2.04982e+06	2.13882e+06	2.20812e+06	2.32874e+06
2017068n79_41932	CSF-Infiltration	Pathological	1	Haematological	Leukemia	2.38444e+06	4.46184e+06	3064549	1405533	4.36201e+06	1.52168e+06	2.91135e+06	2.05605e+06	3.51312e+06	1.92788e+06	1.58416e+06	2109408	2.49542e+06	2.53464e+06	4.67575e+06	1572926	3.96312e+06	1517918	2906887	2521297	3.02396e+06	1.57109e+06	1.57937e+06	1556538	1.53857e+06	1542521	1.5242e+06	1.60757e+06	1577538	1580132	1637578	1594281	1.55113e+06	1.54054e+06	1529147	1500082	1.61926e+06	1.64091e+06	1641850	1.63924e+06	1.72066e+06	1.63608e+06	1.61052e+06	1582723
2017068n79_41976	CSF-Infiltration	Pathological	1	Haematological	Lymphoma	2335872	4.41053e+06	3050584	1.4598e+06	4.15164e+06	1.59885e+06	2.34109e+06	1.87622e+06	3.81898e+06	2.30886e+06	1.83341e+06	1.99785e+06	2.25382e+06	2.44577e+06	3.55412e+06	1.72501e+06	4.00465e+06	1829852	3.01896e+06	2.36272e+06	2680936	1804905	1.78448e+06	1.81292e+06	1.71508e+06	1719215	1.83385e+06	1706733	1699510	1777118	1.85027e+06	1.81725e+06	1.74924e+06	1.76707e+06	1.82951e+06	1.8801e+06	1.81658e+06	1784599	1.71868e+06	1.8351e+06	1.75325e+06	1.76621e+06	1738786	1.80281e+06
2017068n81_43306	CSF-Infiltration	Pathological	1	Haematological	Leukemia	1110234	1.27699e+06	1.03949e+06	693230	1.9196e+06	836361	1.05859e+06	876354	1.04097e+06	1050945	789934	1259909	1.06644e+06	1.256e+06	1.35663e+06	845457	1.33212e+06	739699	978826	1.35157e+06	845666	830868	710853	714863	773155	764276	725174	699333	809172	853976	716441	741230	755641	818741	804757	799167	812893	839661	888256	840550	804940	871639	820653	837645
2017068n81_43388	CSF-Infiltration	Pathological	1	Haematological	Leukemia	3.83809e+06	5.61877e+06	5.31719e+06	4872961	5.81205e+06	2.60185e+06	4.49964e+06	4637772	4626152	3732677	3.28575e+06	3.08087e+06	3814022	3.97254e+06	5192583	2.11382e+06	5.16814e+06	3124065	3747578	3451681	3.70292e+06	3.13944e+06	3.19749e+06	3223338	3.21299e+06	3.19472e+06	3065372	3.09081e+06	3.18421e+06	3.12357e+06	3246559	3.28795e+06	3.10173e+06	3174961	3.26794e+06	3.1602e+06	3239767	3.22477e+06	3288846	3251356	3208069	3.29686e+06	3313473	3.26564e+06
2017068n81_43486	CSF-Infiltration	Pathological	1	Haematological	Lymphoma	1.8177e+06	3114659	2.22894e+06	1.56733e+06	3.34987e+06	1.27145e+06	1.94065e+06	1.78522e+06	2.23666e+06	1.781e+06	1668521	1.62149e+06	1.52718e+06	1771035	2887836	1.35705e+06	2.39344e+06	1.53748e+06	2077583	2.034e+06	1.83635e+06	1.4274e+06	1.43991e+06	1442724	1.6391e+06	1457211	1.44291e+06	1.57647e+06	1.59772e+06	1.53416e+06	1.47359e+06	1.45233e+06	1.57662e+06	1.57936e+06	1.60645e+06	1.51623e+06	1.53749e+06	1.45857e+06	1.43633e+06	1578142	1.56368e+06	1553071	1.56137e+06	1.61373e+06
2017068n82_43648	CSF-Infiltration	Pathological	1	Haematological	Lymphoma	2.39077e+06	3285524	2.72227e+06	2.0241e+06	3187122	2.06878e+06	2777115	2.2121e+06	2.81197e+06	2.41269e+06	2041965	2.65753e+06	2.46565e+06	2.56847e+06	3.02992e+06	1693628	3.32793e+06	1.60465e+06	2.35496e+06	2.75941e+06	2545579	1.91774e+06	1812059	1.84007e+06	1.83601e+06	1791887	1.8625e+06	1852715	2000532	1.86614e+06	1.86863e+06	1.89514e+06	1.86771e+06	1910008	1813408	1.87594e+06	1.82399e+06	1951849	1.93367e+06	2009231	1.91354e+06	2021374	1.85814e+06	1.949e+06
2017068n82_43694	CSF-Infiltration	Pathological	1	Haematological	Myeloproliferative disorder	1.8848e+06	3492215	2.51391e+06	1.28052e+06	3.40883e+06	1.05474e+06	2274993	1.49308e+06	2994903	1.56829e+06	1.34301e+06	1519667	1.71504e+06	1902610	2.71861e+06	1.10865e+06	3.4747e+06	1.25219e+06	2.415e+06	1.82964e+06	2.5477e+06	1268382	1210661	1.28129e+06	1296906	1.3131e+06	1.262e+06	1246532	1.33032e+06	1354970	1.21139e+06	1204829	1.26533e+06	1377486	1.31938e+06	1.31524e+06	1.29737e+06	1.37321e+06	1.33033e+06	1246999	1256361	1.26532e+06	1311541	1.37303e+06
2017068n82_43693	CSF-Infiltration	Pathological	1	Haematological	Lymphoma	1.99984e+06	3.95105e+06	2.79818e+06	1.33217e+06	3.95247e+06	1.3702e+06	2739451	1.64367e+06	3.61056e+06	1.69679e+06	1.57623e+06	1916030	1.97897e+06	2.26487e+06	2.85816e+06	1.28717e+06	4024112	1.47042e+06	2768580	2.21108e+06	3117208	1.45013e+06	1.45217e+06	1542143	1604549	1.51695e+06	1.57716e+06	1535134	1.49169e+06	1.41483e+06	1.49426e+06	1564984	1.65957e+06	1.64275e+06	1.58618e+06	1.56085e+06	1589422	1.60181e+06	1.56498e+06	1.54413e+06	1.598e+06	1584608	1512424	1.60409e+06
2017068n83_44022	CSF-Infiltration	Pathological	0	Solid	Other	1.54042e+06	1.77177e+06	1.51182e+06	1088730	2.41668e+06	1.1026e+06	1617021	1.18677e+06	1.61947e+06	1.29305e+06	1.20583e+06	1849585	1373018	1.69634e+06	1.84454e+06	1352321	1.44259e+06	1001479	1.33119e+06	2.00596e+06	1.30934e+06	1232272	1.10663e+06	1.23538e+06	1335078	1338633	1.25604e+06	1.08295e+06	1152318	1.16115e+06	1248763	1.24127e+06	1.33523e+06	1.38888e+06	1.28089e+06	1.27803e+06	1131415	1.30561e+06	1.21553e+06	1289849	1.35075e+06	1.39034e+06	1.39219e+06	1.22569e+06
2017068n83_44188	CSF-Infiltration	Pathological	1	Haematological	Lymphoma	1.78636e+06	1.88313e+06	1.59413e+06	966528	1965570	907875	2.10256e+06	1140238	2.18709e+06	1.20963e+06	1.16364e+06	2.12779e+06	1934405	2.25102e+06	1995078	1192844	2.06799e+06	968008	1.50531e+06	2.30844e+06	1.90091e+06	970539	983400	954092	1.03505e+06	947029	1.01152e+06	1066321	1.00589e+06	927351	951067	976876	977854	957154	985488	1033331	987502	1.02587e+06	1.14309e+06	984635	936688	1012028	964274	936718
2017068n83_44443	CSF-Infiltration	Pathological	1	Haematological	Lymphoma	1.75386e+06	3.19288e+06	2226349	1.28923e+06	2.64811e+06	1562899	2.21766e+06	1.3587e+06	2.62966e+06	1.66749e+06	1.79987e+06	1.91475e+06	1.85698e+06	1916640	2.37081e+06	1464408	2.70038e+06	1.63458e+06	2.18999e+06	2.34214e+06	1934209	1.68527e+06	1.58372e+06	1.47163e+06	1.70797e+06	1594771	1.64558e+06	1628854	1896732	1702313	1.62182e+06	1.46435e+06	1583808	1664527	1.53934e+06	1.77184e+06	1.65681e+06	1.75114e+06	1.79057e+06	1.70022e+06	1637838	1.7492e+06	1.78233e+06	1692266
2017068n84_44509	CSF-Infiltration	Pathological	1	Haematological	Leukemia	2408290	2285238	2.24958e+06	2033569	2.84866e+06	1984615	2.15021e+06	2.01644e+06	2.61254e+06	2.20564e+06	2163913	2388680	2037030	2.26332e+06	3.35946e+06	1.84533e+06	1.95699e+06	1837267	1937346	2.61862e+06	1.85485e+06	1.7405e+06	1940563	1.89335e+06	2.032e+06	1.72574e+06	1.81484e+06	1708517	1.77627e+06	1.64917e+06	1.97329e+06	1.84599e+06	1.7878e+06	1.90271e+06	1855102	1888922	1.76463e+06	1.76539e+06	1.79466e+06	1968815	1.85651e+06	1.7182e+06	1.84593e+06	1.79889e+06
2017068n84_44700	CSF-Infiltration	Pathological	1	Haematological	Lymphoma	1626620	2.04757e+06	1.61718e+06	1316076	1.90021e+06	1.06252e+06	1462773	1.26636e+06	1.90756e+06	1214217	1113046	1500026	1356542	1366022	3370649	1151723	1.80254e+06	1.04134e+06	1531902	1571481	1.41849e+06	1018736	1.25097e+06	1.20021e+06	1.17906e+06	1.08241e+06	1.10655e+06	1154969	1.07693e+06	1.02839e+06	1197504	1232864	1185828	1281578	1.04659e+06	1.12991e+06	1129869	1135571	1.10532e+06	1.22108e+06	1203169	1.29362e+06	1.28838e+06	1121487
2017068n84_44608	CSF-Infiltration	Pathological	1	Haematological	Leukemia	2.15085e+06	2.38031e+06	2.23886e+06	2076391	2.49534e+06	2.01613e+06	1.91344e+06	2037711	2.17923e+06	2189626	2327519	2.04558e+06	1.81947e+06	1768113	3.95794e+06	1.64379e+06	2.03912e+06	1.83494e+06	2243062	2.04831e+06	1649841	1.87989e+06	1894914	1.89641e+06	1.93462e+06	1808786	1.82752e+06	1798949	1834084	1.83429e+06	1.9204e+06	1.88181e+06	1760317	1.8993e+06	1932565	1.84327e+06	1753124	1892675	1.78537e+06	1.9326e+06	1.87651e+06	1859992	1.92957e+06	1.92602e+06
2017068n84_44680	CSF-Infiltration	Pathological	1	Haematological	Leukemia	2.01273e+06	2.36875e+06	2.16365e+06	1.98308e+06	2.44743e+06	1.7946e+06	1865671	1876036	2196658	1.99418e+06	1825771	1.94547e+06	1.67868e+06	1701128	3871707	1493662	1815981	1.73566e+06	2022486	1735396	1.61229e+06	1.59933e+06	1.76225e+06	1.69675e+06	1.71459e+06	1.69325e+06	1714727	1.52858e+06	1.63442e+06	1628742	1738561	1.6844e+06	1.76367e+06	1742888	1633617	1687439	1.56036e+06	1.69661e+06	1666208	1744705	1.67259e+06	1.72895e+06	1.71707e+06	1.60328e+06
2017068n84_44624	CSF-Infiltration	Pathological	1	Haematological	Lymphoma	1.71336e+06	2.4056e+06	2.07677e+06	1.80381e+06	2.51649e+06	1740515	1801518	1.8297e+06	1.91535e+06	2.0566e+06	1.55905e+06	1610487	1.68342e+06	1.61688e+06	4.12927e+06	1.26025e+06	1.79876e+06	1.32647e+06	1.89809e+06	1.67274e+06	1.6873e+06	1.45678e+06	1.31424e+06	1.34022e+06	1294984	1527921	1462773	1534413	1.48714e+06	1.45974e+06	1355623	1312135	1.22572e+06	1269868	1.41414e+06	1.38133e+06	1.3934e+06	1.48379e+06	1.52964e+06	1.26341e+06	1.28084e+06	1.22848e+06	1.42322e+06	1.35889e+06
2017068n85_39481	CSF-Infiltration	Pathological	1	Haematological	Lymphoma	2.23602e+06	2295463	2140433	1963022	2359017	1.8308e+06	2.34204e+06	2034276	2303852	2.05518e+06	1.99303e+06	2550673	2095579	2406079	2.80328e+06	1.78244e+06	2.25419e+06	1711537	1.89595e+06	2.39717e+06	2.11989e+06	1.87097e+06	1.7428e+06	1.85513e+06	2007892	1693184	1598153	1.50743e+06	1.85391e+06	1781072	1.86801e+06	1.82054e+06	1.98148e+06	1802576	1.67176e+06	1695883	1.58255e+06	1681465	1.74418e+06	1.97859e+06	1.85546e+06	1897454	1704925	1.85139e+06
2017068n85_40317	CSF-Infiltration	Pathological	1	Haematological	Lymphoma	1.40417e+06	3.17158e+06	2.15408e+06	1.18185e+06	2.77988e+06	967074	1863131	1.26042e+06	2.30502e+06	1.54637e+06	1198599	1.59438e+06	1.50556e+06	1.55859e+06	2.45764e+06	1018518	2575686	1.12627e+06	2044172	1.53376e+06	2.18608e+06	1154914	1058251	1.09863e+06	1.05901e+06	1215904	1.26476e+06	1.15363e+06	1176374	1.19163e+06	1.06454e+06	1068330	1.13655e+06	1085476	1.22231e+06	1.22114e+06	1.15155e+06	1231214	1.19684e+06	1.11027e+06	1.13025e+06	1.15834e+06	1112457	1.22282e+06
2017068n86_40615	CSF-Infiltration	Pathological	1	Haematological	Lymphoma	1643565	3.28458e+06	2210380	1454489	2.90425e+06	1.26785e+06	1932594	1578620	2.31936e+06	1.85782e+06	1.49563e+06	1.75391e+06	1.73943e+06	1689313	3.89653e+06	1333978	2.43818e+06	1409825	2164005	1.87268e+06	2.17333e+06	1.32142e+06	1.29972e+06	1.30786e+06	1406100	1.40397e+06	1.42264e+06	1495553	1.40164e+06	1396855	1.40878e+06	1.31653e+06	1.3864e+06	1.42513e+06	1.37777e+06	1434807	1406353	1439023	1.40047e+06	1.36101e+06	1382225	1396974	1388814	1.39927e+06
2017068n87_40933	CSF-Infiltration	Pathological	1	Haematological	Lymphoma	1.42704e+06	2535203	1604635	909516	2279781	614728	1.83143e+06	1.02781e+06	1.9049e+06	1408717	885392	1589280	1.40793e+06	1.55184e+06	4198882	924109	2004791	820431	1.68677e+06	1.60011e+06	1664854	834545	830734	827256	798845	893963	802235	822146	818374	827764	808360	815159	796096	790763	807597	751152	741708	824994	815994	830955	860108	860829	892050	789082
2017068n87_41080	CSF-Infiltration	Pathological	1	Haematological	Lymphoma	1.88514e+06	2.82518e+06	2.1809e+06	1.44261e+06	2725022	1.3384e+06	2.10605e+06	1.74073e+06	2214895	1.97087e+06	1.6221e+06	1.80049e+06	1.85083e+06	1.93826e+06	4955966	1270369	2.24965e+06	1.45733e+06	2026250	2.09734e+06	2.00755e+06	1.56122e+06	1.46198e+06	1.45299e+06	1.46661e+06	1.44785e+06	1.44226e+06	1471510	1.74847e+06	1624823	1469628	1440697	1433058	1.5619e+06	1.46612e+06	1549160	1.55921e+06	1.66317e+06	1.84758e+06	1478026	1.46352e+06	1.49837e+06	1518525	1.57232e+06
2017068n88_41192	CSF-Infiltration	Pathological	1	Haematological	Myeloma	2.06863e+06	2640064	2.45243e+06	1.99627e+06	2.62638e+06	1.15534e+06	2.29633e+06	2129082	2215524	2.14513e+06	1.60025e+06	1683529	1.83099e+06	1.90227e+06	3.03919e+06	1.34783e+06	2.3153e+06	1559627	1.98922e+06	1.50046e+06	1.60359e+06	1.41559e+06	1.3755e+06	1.58911e+06	1.52247e+06	1368282	1.39555e+06	1.29063e+06	1.37895e+06	1.4264e+06	1451914	1.53964e+06	1.64486e+06	1.73631e+06	1.29055e+06	1275590	1.43233e+06	1.35039e+06	1.44458e+06	1.50169e+06	1.53525e+06	2.53819e+06	1522854	1.81223e+06
2017068n88_41406	CSF-Infiltration	Pathological	1	Haematological	Leukemia	2.37775e+06	2.81427e+06	2557537	1.90511e+06	2426128	2.25158e+06	2.67374e+06	2.26534e+06	2.674e+06	2528180	1.9646e+06	2.6509e+06	2581755	2.61587e+06	3.23046e+06	1.97811e+06	2.45063e+06	1.83679e+06	2.71728e+06	2.56726e+06	2.48394e+06	1.88795e+06	1.98906e+06	1713252	1.93631e+06	1899408	1798637	1842465	1.93092e+06	1.79656e+06	1.85828e+06	1873549	2.02718e+06	2108222	2168803	2.03203e+06	2.01062e+06	2.0019e+06	1.97462e+06	1.96391e+06	1879236	1.97282e+06	1.96852e+06	2.06259e+06
2017068n88_41786	CSF-Infiltration	Pathological	1	Haematological	Lymphoma	2.23818e+06	2662218	2181854	1.85923e+06	2.44845e+06	1.47232e+06	2357359	1726290	2.58279e+06	2.09526e+06	1.97789e+06	2.53468e+06	2.14495e+06	2470440	3.74257e+06	1.90632e+06	2.23767e+06	1739247	2.29771e+06	2.53186e+06	2.23705e+06	1.87845e+06	1.90425e+06	2.06276e+06	1.83426e+06	1.80797e+06	1.77128e+06	1.79874e+06	1788110	1.86999e+06	1.76499e+06	1.84692e+06	1.78046e+06	1.80203e+06	1741305	1830991	1.80708e+06	1.82653e+06	1.89946e+06	1.83182e+06	1.86267e+06	1.83095e+06	1951350	1.84846e+06
2017068n88_41956	CSF-Infiltration	Pathological	1	Haematological	Lymphoma	3.68523e+06	4.10375e+06	3705862	3036332	4.11116e+06	3.02444e+06	3585877	2771763	4016597	3.22499e+06	3949556	4466318	3.38434e+06	3.65556e+06	5.41286e+06	2.71979e+06	3.56496e+06	4.15971e+06	3.55929e+06	4.27664e+06	3.55148e+06	3.93897e+06	3.67736e+06	3.82428e+06	3.99346e+06	4.16359e+06	4025405	3.91017e+06	4.12916e+06	3.89641e+06	3774791	3.89377e+06	3925289	4137753	4110572	4.01129e+06	4.15989e+06	4328352	4.31689e+06	3787515	3948069	3.98286e+06	4.21051e+06	4.17736e+06
2017068n88_41933	CSF-Infiltration	Pathological	1	Haematological	Lymphoma	3.42412e+06	4.34862e+06	3.69759e+06	2790280	4003157	3.73677e+06	3.60435e+06	2.84573e+06	4.52406e+06	3.67251e+06	4.33949e+06	3993581	3.42356e+06	3.32102e+06	4.9255e+06	3.01281e+06	3.91127e+06	3.53111e+06	3.57894e+06	3884850	3.79885e+06	3.68855e+06	3.65564e+06	3647290	3.73395e+06	3530971	3631421	3.66304e+06	3772747	3.62734e+06	3.63695e+06	3.67276e+06	3638440	3.8026e+06	3602294	3.8084e+06	3648368	4037740	3.67996e+06	3633799	3.5146e+06	3640062	3.64444e+06	3.47896e+06
2017068n89_42040	CSF-Infiltration	Pathological	1	Haematological	Lymphoma	1.41733e+06	1.93456e+06	1.43121e+06	945781	1.67798e+06	780308	1.50735e+06	1.01604e+06	1944066	1.52348e+06	976436	1.46293e+06	1349766	1.38563e+06	1621359	998041	2.10501e+06	869804	1410771	1.65545e+06	1.67518e+06	883560	1008030	951372	933673	1.08116e+06	1007391	962124	922886	886549	1.0247e+06	991977	930950	934082	995671	1.03074e+06	975282	852190	907606	1.03574e+06	921373	964644	918303	969440
2017068n89_43009	CSF-Infiltration	Pathological	1	Haematological	Lymphoma	2.05613e+06	3.20781e+06	2.34898e+06	1645804	2696629	1.15879e+06	2347420	1703147	2.6259e+06	1.93963e+06	1.69896e+06	2.03849e+06	2.06385e+06	2.23854e+06	2.49983e+06	1547576	3.06564e+06	1.48513e+06	2325031	2071140	2458214	1474619	1.47879e+06	1544987	1560177	1.42036e+06	1.43688e+06	1.44626e+06	1.48132e+06	1.55231e+06	1.46517e+06	1.47927e+06	1.54019e+06	1.6079e+06	1387683	1459125	1445309	1.50778e+06	1415055	1.60376e+06	1.53323e+06	1.59018e+06	1495777	1541580
2017068n89_42761	CSF-Infiltration	Pathological	1	Haematological	Leukemia	1.46065e+06	3.28601e+06	2.04966e+06	1.12666e+06	2.7995e+06	815419	1848479	1.28002e+06	2.39933e+06	1.26962e+06	1201959	1.48559e+06	1.41053e+06	1.51809e+06	2382472	961268	2.73966e+06	1.06708e+06	2.01439e+06	1.54351e+06	2.10451e+06	1102356	1008001	1037183	1.10411e+06	1.08022e+06	1.10076e+06	1.07636e+06	1.02599e+06	1.08487e+06	1.01373e+06	1.03252e+06	1.07644e+06	1049448	1.07184e+06	1.06622e+06	1.05158e+06	1077078	1.00549e+06	1.06732e+06	1038286	1.11067e+06	1040440	1.03931e+06
2017068n90_43213	CSF-Infiltration	Pathological	1	Haematological	Lymphoma	1.61523e+06	2.1974e+06	1.83395e+06	1186023	1.88502e+06	1.14732e+06	2.10492e+06	1.40996e+06	1929269	1.89004e+06	1.81275e+06	1.90029e+06	1.80214e+06	2029251	1.88176e+06	1.31835e+06	1.9909e+06	1451863	1.71702e+06	1.99034e+06	1900291	1.46592e+06	1.38666e+06	1452823	1687866	1440052	1.45458e+06	1421914	1.60309e+06	1521231	1.51885e+06	1.5179e+06	1.77149e+06	1616434	1497192	1.57568e+06	1452396	1.65466e+06	1631562	1.56833e+06	1.64027e+06	1.87293e+06	1.606e+06	1.68864e+06
2017068n90_43757	CSF-Infiltration	Pathological	1	Haematological	Lymphoma	1.19475e+06	2119968	1.43621e+06	767796	1.82299e+06	657873	1.54157e+06	958633	1.57131e+06	1691923	841560	1398838	1252063	1.41401e+06	1.49081e+06	790322	1.80469e+06	872717	1335980	1369623	1.62551e+06	900904	789432	798907	819481	875580	889316	910473	888418	920019	783242	792275	804976	818262	815214	839872	846976	864597	903474	776437	791801	845673	809328	819076
2017068n90_43429	CSF-Infiltration	Pathological	1	Haematological	Leukemia	1.42599e+06	3.2977e+06	2.12632e+06	963125	2.72024e+06	798554	1.91052e+06	1.16785e+06	2.32462e+06	1576017	1.13877e+06	1.5233e+06	1.43901e+06	1.55006e+06	1.99062e+06	999146	2565805	1.16067e+06	1.89056e+06	1.65691e+06	2.10171e+06	1115676	1.03172e+06	1.04321e+06	1.0583e+06	1.11388e+06	1.15609e+06	1.15941e+06	1.09788e+06	1.12757e+06	1.01943e+06	1029815	1050396	1074348	1.15175e+06	1139617	1.0836e+06	1.181e+06	1076163	1048107	1.04587e+06	1.0854e+06	1.06282e+06	1076607
2017068n91_44000	CSF-Infiltration	Pathological	1	Haematological	Leukemia	2.65116e+06	3412743	2728773	2.01745e+06	2889200	1664267	3015672	1962847	3.74867e+06	2.68481e+06	1905979	2.97673e+06	2.55026e+06	2.74352e+06	2.97569e+06	1.9256e+06	3714142	1.87976e+06	2.75755e+06	3.12444e+06	3.20137e+06	1847157	1871122	1.91769e+06	1.75324e+06	1.95087e+06	1.94108e+06	1.97553e+06	1.79915e+06	1.88438e+06	1.79358e+06	1.72678e+06	1757235	1.87405e+06	1.98103e+06	1.96134e+06	1.88775e+06	1.8697e+06	1.81864e+06	1.81854e+06	1.82377e+06	1.83605e+06	1926250	1.92404e+06
2017068n91_44267	CSF-Infiltration	Pathological	1	Haematological	Myeloproliferative disorder	2.63124e+06	3.82498e+06	2.63223e+06	1672115	2.89242e+06	1.71023e+06	3.10534e+06	1.9633e+06	3.56026e+06	2.41744e+06	1.92886e+06	2.79212e+06	2620215	2.69709e+06	2.76743e+06	2116121	3968155	1.90205e+06	2775318	2.86469e+06	2.843e+06	1.75997e+06	1.84378e+06	1.96611e+06	2.00748e+06	1.78007e+06	1.81628e+06	1.73932e+06	1786480	1.83874e+06	1.89277e+06	1.96488e+06	2.03496e+06	2005714	1.85412e+06	1.81697e+06	1.89356e+06	1.75964e+06	1785845	1.92395e+06	2.04425e+06	2.01556e+06	2.00095e+06	1835368
2017068n91_44496	CSF-Infiltration	Pathological	1	Haematological	Lymphoma	3.34945e+06	4.05427e+06	3.21193e+06	2.41654e+06	2873130	2.31726e+06	3.20812e+06	2.44757e+06	3.98389e+06	2.84671e+06	3.21512e+06	3.38844e+06	3.06865e+06	3083181	2.98953e+06	2.74094e+06	3.84984e+06	2.69623e+06	3.0784e+06	3.34977e+06	3034665	2274450	2.65755e+06	2.80559e+06	2.88953e+06	2.58673e+06	2.57421e+06	2.59356e+06	2.50965e+06	2.31208e+06	2.62844e+06	2.75484e+06	2.79824e+06	2.90137e+06	2554679	2629260	2591968	2558863	2.51186e+06	2.78813e+06	2.73913e+06	2.79722e+06	2891299	2.51912e+06
2017068n91_44729	CSF-Infiltration	Pathological	1	Haematological	Leukemia	2.38603e+06	4821299	3.38904e+06	1632512	3.67643e+06	1.71082e+06	2.9935e+06	1.88275e+06	3.94263e+06	3.00577e+06	2.06983e+06	2.77547e+06	2.65329e+06	2.64781e+06	2.56464e+06	1.95523e+06	3.92026e+06	2.12334e+06	3248452	2553266	3.30182e+06	1.88791e+06	1.97806e+06	1.97422e+06	1992010	2.12745e+06	2.12016e+06	2.23479e+06	1.99645e+06	1930867	1.82145e+06	1.92727e+06	2.01739e+06	2.03531e+06	2.08878e+06	2.04612e+06	2114601	2243809	1998437	1.91794e+06	2030266	2016551	2.02501e+06	2046236
2017068n91_44787	CSF-Infiltration	Pathological	1	Haematological	Myeloproliferative disorder	2.08684e+06	4461447	2944022	1.36327e+06	3.16899e+06	1.53931e+06	2411987	1904920	4.0063e+06	2.58421e+06	1.80556e+06	2.09593e+06	2330559	2503003	2.27041e+06	1690147	3847099	1.76079e+06	2.85233e+06	2414551	2.94656e+06	1746587	1658962	1.72462e+06	1703089	1.74746e+06	1.78491e+06	1648524	1726439	1762223	1.63444e+06	1662694	1.74684e+06	1834064	1678997	1611190	1610329	1.71976e+06	1.68429e+06	1.65571e+06	1750850	1.76117e+06	1652699	1627154
2017068n92_45069	CSF-Infiltration	Pathological	1	Haematological	Leukemia	1.11647e+06	1871071	1357361	813947	1536402	607259	1.55118e+06	948963	1.63623e+06	1.29821e+06	822170	1.39984e+06	1.31439e+06	1.38462e+06	1.42297e+06	830421	1.652e+06	760262	1.39499e+06	1518665	1.52556e+06	854238	799235	744245	816737	802098	825623	829756	844695	838956	782716	767281	787408	793437	796381	818002	811374	840837	848718	858918	782216	783225	794339	773345
2017068n93_39347	CSF-Infiltration	Pathological	1	Haematological	Lymphoma	6554437	5718902	6.6968e+06	6682835	5269464	6225051	6.59674e+06	6810116	6012060	7.16519e+06	8.19598e+06	7.07898e+06	6.64555e+06	6380052	7.03454e+06	5.34936e+06	5.22688e+06	6035317	5.19101e+06	7.43787e+06	5.90088e+06	7074457	6.13888e+06	6337372	7.02442e+06	6.43877e+06	7686996	7.17375e+06	7614353	8.01712e+06	6.74759e+06	6.49645e+06	6.63571e+06	6624263	6496324	7.77816e+06	7.09316e+06	7417324	7.07453e+06	7.05052e+06	6611031	6.54597e+06	5.8684e+06	7.01825e+06
2017068n93_39338	CSF-Infiltration	Pathological	1	Haematological	Myeloproliferative disorder	2.52807e+06	2881815	2.60884e+06	2.37787e+06	2.86924e+06	1.19961e+06	2.92886e+06	2602847	2502526	2.90769e+06	2.31662e+06	2885822	2.70975e+06	3.00982e+06	3808608	1846720	2647400	2.16814e+06	2214602	2928214	2861271	2.20339e+06	2.01271e+06	2.08437e+06	2.16643e+06	2.05968e+06	2.07311e+06	2166095	2.23461e+06	2273109	2.00707e+06	2.13294e+06	2285275	2.16709e+06	2.09466e+06	2.14826e+06	2.16804e+06	2221183	2186880	2.10488e+06	2140421	2.30243e+06	2.25341e+06	2.10395e+06
2017068n93_45520	CSF-Infiltration	Pathological	1	Haematological	Lymphoma	2.52565e+06	4.33801e+06	3.10041e+06	1918048	3.73065e+06	1.94821e+06	3.18451e+06	2.15598e+06	3.24502e+06	3.18428e+06	2.31907e+06	2.81661e+06	2787481	3164368	3.26092e+06	1.89168e+06	3.78261e+06	2176647	3.09905e+06	3321589	3497960	2215263	2226303	2231076	2289823	2.29036e+06	2.07532e+06	2.04425e+06	2.20591e+06	2.24352e+06	2206254	2.25735e+06	2439487	2.37901e+06	2.25558e+06	2.21236e+06	2.16881e+06	2.30916e+06	2.20546e+06	2.63302e+06	2416145	2.40369e+06	2.49207e+06	2.35761e+06
2017068n93_45455	CSF-Infiltration	Pathological	0	Solid	Other	3.56626e+06	6.43243e+06	4.99913e+06	3.27502e+06	5.42459e+06	3.64918e+06	5.1573e+06	3.48564e+06	4778169	4.06807e+06	3.67703e+06	3488647	3408363	3.67852e+06	5.46893e+06	2.46104e+06	4650686	2.6465e+06	4476862	4074507	4.58541e+06	3.09733e+06	2.75828e+06	2.81551e+06	2720086	2.73058e+06	2.88596e+06	3.34141e+06	3.32271e+06	3.36741e+06	3186049	2.82684e+06	3.04423e+06	3.21452e+06	3.39979e+06	3.35856e+06	3137427	3241666	3.54326e+06	3.35537e+06	3114713	3.1149e+06	3.02734e+06	3399240
2017068n94_45352	CSF-Infiltration	Pathological	1	Haematological	Leukemia	2.43404e+06	3968566	2.7951e+06	1.46645e+06	3056175	1.22091e+06	3431395	1.76045e+06	3382121	2.32822e+06	1.83573e+06	2.90659e+06	2.94786e+06	3.26538e+06	2715053	1932378	3.59499e+06	1.75352e+06	2782324	2756215	3.43835e+06	1.75297e+06	1.55474e+06	1593391	1660252	1580967	1.62295e+06	1.62098e+06	1.75858e+06	1.83952e+06	1.60752e+06	1.5316e+06	1.58403e+06	1.74276e+06	1.56744e+06	1657418	1.66223e+06	1.8213e+06	1759105	1.73587e+06	1.59408e+06	1.70165e+06	1.57144e+06	1.58384e+06
2017068n94_45357	CSF-Infiltration	Pathological	1	Haematological	Lymphoma	2.09663e+06	4.41336e+06	2.71576e+06	1201687	3289639	935140	2.92823e+06	1417130	3467562	1.75015e+06	1.3096e+06	2374200	2.39869e+06	2583118	2941015	1455746	3.97848e+06	1.26633e+06	2553621	2.23705e+06	3.17589e+06	1.28546e+06	1185963	1.16513e+06	1203363	1.24767e+06	1.21002e+06	1.31505e+06	1.31126e+06	1.34331e+06	1153022	1.16093e+06	1.19364e+06	1.23191e+06	1297676	1.33816e+06	1.26542e+06	1.37818e+06	1241216	1.18309e+06	1202188	1.2325e+06	1.30209e+06	1.26745e+06
2017068n94_45260	CSF-Infiltration	Pathological	1	Haematological	Myeloproliferative disorder	1.6186e+06	4421675	2.70375e+06	1.0276e+06	3422200	873400	2.35499e+06	1.3376e+06	3.06122e+06	1760179	1.12034e+06	1915619	1.90477e+06	1.93214e+06	2.68088e+06	1.18795e+06	3.57605e+06	1.12878e+06	2.64003e+06	1.81712e+06	2.83792e+06	1.10699e+06	1079384	1.07389e+06	1.0555e+06	1.17798e+06	1.12726e+06	1.23358e+06	1.00582e+06	1115185	1040076	1.00032e+06	1.0545e+06	1034767	1.08208e+06	1.08496e+06	1.10511e+06	1.18402e+06	945285	1.09326e+06	1.0489e+06	1087581	1.05872e+06	1.06008e+06
2017068n95_45596	CSF-Infiltration	Pathological	1	Haematological	Myeloproliferative disorder	2349597	2.89684e+06	2.65082e+06	1.78343e+06	3.0534e+06	1.11932e+06	3.05305e+06	1.9212e+06	3432205	2.98711e+06	1.59495e+06	2619033	2.45377e+06	2.75743e+06	3.46884e+06	1.49289e+06	3509350	1.65984e+06	2.60534e+06	2.68482e+06	3.15329e+06	1.56857e+06	1.55704e+06	1623259	1.57857e+06	1.65613e+06	1551184	1.7041e+06	1.55431e+06	1618190	1515270	1.55627e+06	1.53908e+06	1613765	1.55817e+06	1676324	1.6726e+06	1.57426e+06	1.58481e+06	1502367	1.53628e+06	1529485	1.72568e+06	1.60189e+06
2017068n95_45657	CSF-Infiltration	Pathological	1	Haematological	Leukemia	2.7376e+06	4288277	3152495	1.66436e+06	3587667	1463139	3.68114e+06	1.91455e+06	4.23358e+06	2.41324e+06	1.73412e+06	3.37787e+06	3216609	3502215	3.26879e+06	1878889	4492658	1666902	3.34878e+06	3.57248e+06	3882249	1742919	1599282	1582210	1668965	1.79412e+06	1.67792e+06	1798532	1.77868e+06	1.80903e+06	1553084	1.55812e+06	1.65554e+06	1.76854e+06	1.70048e+06	1.72893e+06	1.71581e+06	1765780	1.76885e+06	1693340	1.62388e+06	1.8052e+06	1.79578e+06	1724977
2017068n96_37162	CSF-Infiltration	Pathological	1	Haematological	Leukemia	2.27682e+06	3.05077e+06	2200350	1445349	2193803	1.30048e+06	2377411	1.65935e+06	2978342	2.16294e+06	1679205	2.90614e+06	2.35133e+06	2.34661e+06	2.45097e+06	1.65394e+06	2.73179e+06	1.49737e+06	2.31657e+06	3130681	2.28773e+06	1479810	1424519	1.37474e+06	1432855	1535241	1533377	1558856	1596227	1486298	1.32406e+06	1.29466e+06	1.31211e+06	1440972	1.38955e+06	1.46872e+06	1492434	1.54814e+06	1.54223e+06	1.31702e+06	1.23448e+06	1.24925e+06	1.29213e+06	1.26536e+06
2017068n96_37326	CSF-Infiltration	Pathological	1	Haematological	Leukemia	1.6169e+06	1.91275e+06	1473908	1.00393e+06	1630683	932814	1.77368e+06	1181261	1.75196e+06	1.65651e+06	1181516	2036759	1.49601e+06	1.76069e+06	1.74956e+06	1.30152e+06	1.73972e+06	1070294	1489051	2244261	1.56376e+06	1.1563e+06	1140212	1208296	1094813	1.15312e+06	1113723	1.21417e+06	1228619	1.23087e+06	1.12853e+06	1219833	1.0915e+06	1.11944e+06	1.10125e+06	1.09497e+06	1.19415e+06	1.28857e+06	1.24111e+06	1.19389e+06	1.21775e+06	1090729	1.06844e+06	1.07057e+06
2017068n96_37418	CSF-Infiltration	Pathological	1	Haematological	Lymphoma	1.54626e+06	2.00338e+06	1.65601e+06	1374850	1.93819e+06	1137827	1.57074e+06	1414764	1.69357e+06	1.88018e+06	1.33913e+06	1.62929e+06	1385292	1.48834e+06	2.10229e+06	1.23693e+06	1.67146e+06	1225763	1619619	1.83007e+06	1.40669e+06	1.12935e+06	1.18515e+06	1326559	1.30194e+06	1.20513e+06	1185569	1.23173e+06	1.10618e+06	1204896	1.26595e+06	1.29234e+06	1312373	1199209	1222495	1.18561e+06	1.18283e+06	1.25206e+06	1.14231e+06	1.36772e+06	1.36208e+06	1.27705e+06	1161724	1.20559e+06
2017068n97_37496	CSF-Infiltration	Pathological	1	Haematological	Lymphoma	2096052	3.13855e+06	2.27157e+06	1548005	1895363	1.24262e+06	2.12968e+06	1.94412e+06	2548903	1.73678e+06	1.34332e+06	1957095	1.82199e+06	1.88225e+06	2.20815e+06	1.68277e+06	2712524	1234723	1777147	2.29621e+06	2.02941e+06	1.43659e+06	1.66166e+06	1.73804e+06	1.4159e+06	1.28483e+06	1222158	1.35365e+06	1398761	1310118	1693873	1.54228e+06	1.34407e+06	1.30933e+06	1.3046e+06	1.2609e+06	1.25284e+06	1.21585e+06	1.31784e+06	1.666e+06	1.46243e+06	1350226	1.24271e+06	1.3114e+06
2017068n97_38209	CSF-Infiltration	Pathological	1	Haematological	Lymphoma	3.84592e+06	4051035	4.27995e+06	4.81263e+06	3.59238e+06	5.39427e+06	4.45119e+06	4015696	4.00966e+06	4.2615e+06	4.77497e+06	4.81024e+06	4.35215e+06	4099272	3.70623e+06	3.50355e+06	3.1788e+06	4222701	3581484	4.41271e+06	3.31158e+06	4572203	4.6487e+06	4.42432e+06	4.60937e+06	4.71721e+06	4800580	4.48012e+06	4971822	4.83698e+06	4.68e+06	4358690	4.55377e+06	4.92496e+06	4744513	4.86456e+06	4.84467e+06	4.57282e+06	4.98026e+06	4.69098e+06	4292117	5.00533e+06	4941092	4.94935e+06
2017068n98_38210	CSF-Infiltration	Pathological	1	Haematological	Leukemia	1.84002e+06	3.06883e+06	2405775	1.52309e+06	2733731	1.1886e+06	2587059	1.58236e+06	2893304	2.02643e+06	1192206	2095501	2.33968e+06	2433476	1953819	1350673	3.23881e+06	1157198	2.15473e+06	2356245	2.65275e+06	1013041	1125490	1.09105e+06	1101743	1106522	1.05434e+06	1.04318e+06	1030425	1.03003e+06	1095363	1.05269e+06	1.15964e+06	1.15848e+06	1143600	1.08822e+06	1.09812e+06	1.07418e+06	1013981	1.15997e+06	1.0656e+06	1.14927e+06	1.09388e+06	1.13715e+06
2017068n98_38951	CSF-Infiltration	Pathological	1	Haematological	Lymphoma	2.51535e+06	3.79334e+06	2563153	1.65472e+06	2.86078e+06	1.50649e+06	2.72596e+06	1721133	3528612	2.3673e+06	1685583	2.54622e+06	2.54344e+06	2.79984e+06	2089238	2.1992e+06	3762142	1.59746e+06	2.57192e+06	2.61252e+06	2.73621e+06	1229637	1.62327e+06	1.55581e+06	1647265	1.35133e+06	1266213	1265178	1231570	1.22927e+06	1.45599e+06	1.40576e+06	1503050	1.53434e+06	1.30427e+06	1.23823e+06	1.26366e+06	1.23447e+06	1232415	1430827	1.38902e+06	1.45672e+06	1.43232e+06	1.27841e+06
2017068n98_38296	CSF-Infiltration	Pathological	1	Haematological	Lymphoma	1.94242e+06	3.58125e+06	2.2821e+06	1429609	2.88539e+06	1.42541e+06	2.14433e+06	1.67509e+06	2.60725e+06	2.14703e+06	1.31061e+06	2.42483e+06	2.31058e+06	2055132	2586556	1441904	2629434	1368914	2.24014e+06	2.60965e+06	2585575	1363192	1347383	1206687	1.23588e+06	1.37729e+06	1489375	1532668	1.53867e+06	1.43272e+06	1270547	1342577	1238023	1.25929e+06	1.3487e+06	1450709	1.51339e+06	1.5659e+06	1.4557e+06	1.35363e+06	1.295e+06	1.21133e+06	1.24682e+06	1.25316e+06
[truncated: 214 more columns]

## Sheet: inf lymphoma vs leukemia
nº Array & sample	Var1	State	Var2	Integer	Var3	NCAM1	CD34	PTPRC_1	SELP	CD81	ITGB1	CD63	CD3	RARA	CD19	CD4_1	CD8A_1	IFNG	TNF_1	IL6	BCR	ABL1	VIM	MKI67	CYCS	CXCL13	LTBP2	IL1B	SOD2	ITGAM	LUM	FBLN1_1	ITIH4_1	SPARC_1	AK1	SERPINA4_1	COL11A2	COL3A1_1	MMP1_1	CRTAC1	PEBP1	COL12A1	CNMD	SELPLG_1	HSPG2	COL6A1_1	HAPLN1_1	GSTP1_1	GC
2017068n7_36891	CSF-Infiltration	Pathological	Haematological	1	Lymphoma	1.57248e+06	2.24456e+06	1980492	1.13878e+06	2.18294e+06	882418	1.46345e+06	1.16244e+06	2.27381e+06	1598029	1299583	1353952	1283488	1.30493e+06	2.8038e+06	1250885	3.07053e+06	1218300	1.80669e+06	1.44666e+06	1555612	1.08177e+06	1333163	1.23919e+06	1.26575e+06	1.2314e+06	1.09563e+06	1073717	1055713	1044408	1296866	1216116	1.20843e+06	1.15501e+06	1191845	1123863	1108215	1.1433e+06	1.06236e+06	1.32253e+06	1.23584e+06	1.21748e+06	1.19309e+06	1.18748e+06
2017068n10_38723	CSF-Infiltration	Pathological	Haematological	1	Lymphoma	1.68858e+06	3.01326e+06	1.81724e+06	1.35078e+06	1.93823e+06	1068174	1.81483e+06	1.42882e+06	2.28194e+06	1.57317e+06	1.70423e+06	1.95171e+06	1436547	1.48086e+06	1422469	1.37337e+06	2.14801e+06	1.63656e+06	1.77873e+06	2467226	1.76323e+06	1.55105e+06	1958230	1.82602e+06	1.70199e+06	1.81319e+06	1.77912e+06	1718925	1.89589e+06	1689759	1.96455e+06	1.95234e+06	1.76037e+06	1.94802e+06	2.0199e+06	1.79291e+06	1.72842e+06	1795697	1.8341e+06	1971510	2.04513e+06	2.01757e+06	1.91755e+06	2047111
2017068n10_36583	CSF-Infiltration	Pathological	Haematological	1	Lymphoma	1.49272e+06	2.75401e+06	1.84291e+06	1.10342e+06	2270094	950288	1.52598e+06	1102125	2083369	1.94815e+06	1.07764e+06	1.43481e+06	1.21494e+06	1.3775e+06	1.53503e+06	972299	2.36558e+06	1.02799e+06	1.68358e+06	1.71599e+06	1.86938e+06	1026458	1.06597e+06	1.09981e+06	1097414	1.01556e+06	1027961	1.07396e+06	995767	1042091	1.10275e+06	1.15329e+06	1.08622e+06	1.08015e+06	986609	1015563	1.02485e+06	1035027	983423	1.16654e+06	1134454	1.08802e+06	1.0154e+06	1.01462e+06
2017068n10_36593	CSF-Infiltration	Pathological	Haematological	0	Leukemia	2.50196e+06	3279301	2.77017e+06	2.18714e+06	2.40078e+06	2.29252e+06	2.4332e+06	2.04037e+06	3.46356e+06	2.37158e+06	2.92855e+06	2.95258e+06	2005941	2.1777e+06	2.88423e+06	2.30048e+06	3.27513e+06	2.6872e+06	2521185	3.21991e+06	2.66767e+06	2.65072e+06	2.68702e+06	2517259	2.90872e+06	2.57322e+06	2.65389e+06	2.44491e+06	2631017	2.61781e+06	2.87324e+06	2725084	2771510	2936561	2574931	2.8774e+06	2.58386e+06	2729983	2.64752e+06	2967135	2.87588e+06	3.01487e+06	2903360	2.80731e+06
2017068n11_36284	CSF-Infiltration	Pathological	Haematological	1	Lymphoma	1.8204e+06	2.21477e+06	1.89298e+06	1.47673e+06	1965528	1.35261e+06	1901551	1.5547e+06	2.4425e+06	1.74224e+06	1.71026e+06	1.98078e+06	1.57366e+06	1.65884e+06	1526456	1.44056e+06	2623685	1.4786e+06	1744953	2082687	1.87936e+06	1.35129e+06	1.58461e+06	1.55137e+06	1471194	1.49982e+06	1.49896e+06	1.56814e+06	1621950	1.57945e+06	1530916	1.5832e+06	1411009	1.62211e+06	1.57253e+06	1.55433e+06	1.56232e+06	1.58218e+06	1.51579e+06	1.53292e+06	1568666	1641367	1575333	1580679
2017068n11_38755	CSF-Infiltration	Pathological	Haematological	1	Lymphoma	2.81038e+06	3.98455e+06	3277574	2.36361e+06	3.17131e+06	2.20268e+06	2.96451e+06	2448408	3.7881e+06	2.76371e+06	2.61519e+06	2.86273e+06	2.47125e+06	2740085	2.59409e+06	2.16241e+06	4.07472e+06	2.3154e+06	2823557	3.49512e+06	3337439	2.34327e+06	2518967	2.49236e+06	2.58236e+06	2.44104e+06	2.41973e+06	2.38745e+06	2413360	2.30744e+06	2.64418e+06	2.40276e+06	2.41491e+06	2.3447e+06	2.44503e+06	2.41244e+06	2.47072e+06	2.31785e+06	2.38188e+06	2.69544e+06	2.49772e+06	2.45861e+06	2.34911e+06	2.53336e+06
2017068n11_38570	CSF-Infiltration	Pathological	Haematological	1	Lymphoma	1.90822e+06	3270947	2386839	1.37871e+06	2.02919e+06	1.44902e+06	2.27535e+06	1.62715e+06	3.01116e+06	1.98373e+06	1320456	2156709	1.94843e+06	2.31584e+06	2.96267e+06	1400064	3534599	1.19276e+06	2.13176e+06	2533705	3.2471e+06	1.26989e+06	1.26012e+06	1.2164e+06	1275855	1.28994e+06	1.17571e+06	1.21066e+06	1.16678e+06	1.15014e+06	1.27574e+06	1229306	1.32432e+06	1355477	1336217	1.37986e+06	1198093	1.27801e+06	1.19859e+06	1.32665e+06	1.287e+06	1.36773e+06	1305235	1.30296e+06
2017068n12_36202	CSF-Infiltration	Pathological	Haematological	1	Lymphoma	2.89709e+06	4003520	3.70703e+06	2.70883e+06	3967602	2.48409e+06	2782442	2.92473e+06	3.32267e+06	2964270	2.74885e+06	3.30185e+06	2966758	2667830	2449982	2.45435e+06	3.50289e+06	2.31529e+06	3164985	3.02784e+06	3207901	2.60235e+06	2.9372e+06	2676169	2.78731e+06	2.55082e+06	2.8184e+06	2.62842e+06	2.70288e+06	2.63341e+06	3.02355e+06	2649107	2.71137e+06	2.69382e+06	2.74e+06	2856957	2.75972e+06	2.80109e+06	2.63875e+06	2.96053e+06	2.53617e+06	2.71229e+06	2612851	2.82609e+06
2017068n12_37782	CSF-Infiltration	Pathological	Haematological	0	Leukemia	2.01496e+06	3.12263e+06	2825845	1802877	2585418	1017758	1.76297e+06	1.79914e+06	2.8301e+06	1850551	1.62154e+06	2196762	1851406	1.90986e+06	1.66511e+06	1.48556e+06	3084283	1.72484e+06	2.35813e+06	2163210	2790365	1390950	1457703	1566175	1603399	1.57297e+06	1.59805e+06	1.55693e+06	1.39838e+06	1.39434e+06	1456197	1596771	1.57808e+06	1.56925e+06	1.50772e+06	1533508	1.45305e+06	1.42275e+06	1.34173e+06	1.5153e+06	1555312	1.60687e+06	1.62349e+06	1520899
2017068n15_36768	CSF-Infiltration	Pathological	Haematological	1	Lymphoma	1.62025e+06	2.63218e+06	2.02938e+06	1.30796e+06	2.47379e+06	1.48178e+06	1865869	1.45175e+06	2.35534e+06	1.79321e+06	1.5907e+06	1.65843e+06	1.62879e+06	1654062	3.26103e+06	1369292	2.38476e+06	1.42425e+06	1.82078e+06	1.84135e+06	1.74067e+06	1.59266e+06	1609187	1.45526e+06	1.63192e+06	1419674	1.4393e+06	1483214	1.54431e+06	1.57067e+06	1.61167e+06	1539034	1621313	1612041	1.44775e+06	1.46152e+06	1453856	1.44949e+06	1474025	1.63924e+06	1563014	1.61552e+06	1.56711e+06	1.47154e+06
2017068n15_36755	CSF-Infiltration	Pathological	Haematological	0	Leukemia	1.20818e+06	2.36923e+06	1.60663e+06	790275	2.04777e+06	715585	1.31755e+06	922257	2.13791e+06	1.30386e+06	830050	1.1349e+06	1.21103e+06	1.31029e+06	2.15927e+06	1035151	2.60243e+06	789324	1623644	1.26062e+06	1618164	772954	819926	843293	836715	800629	785613	802322	788625	795148	829947	862809	840347	796237	784223	812373	810094	802736	791954	853207	855115	841072	857465	785616
2017068n16_36406	CSF-Infiltration	Pathological	Haematological	1	Lymphoma	1.66236e+06	1.90858e+06	1.77568e+06	1.28841e+06	1.66706e+06	1.24891e+06	1545367	1377888	1.79052e+06	1450044	1783012	1738689	1.43111e+06	1.49193e+06	2.42155e+06	1.37649e+06	2.00053e+06	1.57067e+06	1.83928e+06	1.78034e+06	1.51312e+06	1.49014e+06	1.59465e+06	1.5818e+06	1692814	1.56704e+06	1.44975e+06	1.47155e+06	1.47699e+06	1.56576e+06	1.6018e+06	1.70908e+06	1.72595e+06	1631734	1.56685e+06	1.51746e+06	1522936	1582482	1.55996e+06	1.52844e+06	1.78434e+06	1691567	1.75253e+06	1708205
2017068n16_36962	CSF-Infiltration	Pathological	Haematological	1	Lymphoma	1.61744e+06	1542595	1688598	1.48345e+06	1612022	1.51443e+06	1460996	1399991	1.70199e+06	1.7981e+06	1.95018e+06	1.8183e+06	1.46315e+06	1441892	2510266	1.45503e+06	1.55679e+06	1.75343e+06	1.79361e+06	1.90091e+06	1.35393e+06	1.7604e+06	1.98109e+06	1987619	2.02324e+06	1848560	1.93655e+06	1.99403e+06	1.77349e+06	1.71337e+06	2.05828e+06	2.02594e+06	1.92472e+06	1878111	1892501	2.03684e+06	1896575	1.76017e+06	1.79927e+06	2011880	2018079	1858325	2.01525e+06	1.88714e+06
2017068n16_37018	CSF-Infiltration	Pathological	Haematological	1	Lymphoma	766506	966610	1.05623e+06	606565	897591	564550	668999	585647	1.00233e+06	888364	587322	774612	743663	724992	2.20704e+06	619674	1105541	580069	1.04772e+06	801899	820435	465068	534561	539593	573032	618852	575561	693406	612101	515122	553256	564225	560798	558071	624558	593273	716982	691846	658579	542345	529266	627056	556890	532563
2017068n72_45187	CSF-Infiltration	Pathological	Haematological	0	Leukemia	2.94354e+06	4.0986e+06	3.21076e+06	1.90462e+06	4.08104e+06	1.71461e+06	3.41686e+06	2186638	3.48329e+06	2.54501e+06	2.00596e+06	3630826	3159254	3633977	3249357	2018839	3.82575e+06	1.92174e+06	2.88715e+06	3.84203e+06	3.48582e+06	1.97285e+06	1783404	1.78711e+06	1808700	2.09302e+06	2.02809e+06	2054661	1937735	2.04736e+06	1.74587e+06	1769878	1777883	1834713	2.04534e+06	1976769	1.92011e+06	2.04545e+06	1912732	1.73781e+06	1.73869e+06	1.78549e+06	1.90772e+06	2043420
2017068n72_44991	CSF-Infiltration	Pathological	Haematological	1	Lymphoma	3034701	4.22885e+06	3.26865e+06	2121052	3.48507e+06	3120753	3347478	2.61429e+06	3496304	3.38748e+06	3.08834e+06	3.56001e+06	3.21819e+06	3.31794e+06	3855484	2.41042e+06	3.63074e+06	2.5603e+06	3.51963e+06	4035985	3.27141e+06	2751449	2791349	2885831	2.9579e+06	2847165	2.93662e+06	2.98156e+06	3.06333e+06	2.9789e+06	2714214	2.85869e+06	3.00339e+06	2.79534e+06	2830601	3090109	3.25822e+06	3.21044e+06	3.04039e+06	2786135	2.78252e+06	2744975	2.73927e+06	3.00423e+06
2017068n72_45108	CSF-Infiltration	Pathological	Haematological	0	Leukemia	2.47006e+06	3.97857e+06	2.82019e+06	3.43438e+06	4731457	2223678	2.65635e+06	1.9281e+06	3.34736e+06	2.84939e+06	2.2657e+06	2.84917e+06	2389857	2.45136e+06	3.05629e+06	2.09352e+06	3.47694e+06	2.05624e+06	2.81172e+06	2973967	2.77381e+06	2.11607e+06	2067277	2.05508e+06	1994528	3427565	2801464	2129280	1988866	2157917	2.06272e+06	2.14193e+06	2.08972e+06	3481373	2.5138e+06	2266533	2028289	2.20609e+06	1.95866e+06	2.15562e+06	2104411	2.0762e+06	2.05827e+06	1.9781e+06
2017068n73_45693	CSF-Infiltration	Pathological	Haematological	1	Lymphoma	2.63796e+06	5.20678e+06	3.75207e+06	1853448	4.63406e+06	1808891	2947652	2.23371e+06	3.87546e+06	2922434	2.15938e+06	2.87018e+06	2.74166e+06	2.88564e+06	5.19653e+06	2.02658e+06	4.83096e+06	2.31081e+06	3.61058e+06	3.2753e+06	3.55922e+06	1.93772e+06	2126661	2143376	2117886	2198436	2.1965e+06	2.15425e+06	2052496	2018182	2.15521e+06	2.18348e+06	2.16815e+06	2.18521e+06	2.25679e+06	2.24659e+06	2164850	2.04421e+06	2.09145e+06	2.29589e+06	2.30038e+06	2255364	2167373	2212135
2017068n73_45508	CSF-Infiltration	Pathological	Haematological	0	Leukemia	3.39432e+06	6.20296e+06	4139088	2.36833e+06	4.72843e+06	2.63675e+06	3594038	2.95578e+06	4.83318e+06	3.47055e+06	3.26477e+06	3.5523e+06	3283600	3676262	6106372	2.60307e+06	5.46232e+06	3178750	4094871	4.28756e+06	3.61673e+06	3.1375e+06	3.02259e+06	3197505	3.20143e+06	3315847	3.39704e+06	3.17177e+06	3.27908e+06	3.18515e+06	3.01844e+06	3.33305e+06	3187047	3.52146e+06	3.32216e+06	3.33808e+06	3.13364e+06	3.0968e+06	3309498	2.98033e+06	3302696	3.33947e+06	3.32173e+06	3248853
2017068n74_45475	CSF-Infiltration	Pathological	Haematological	0	Leukemia	2.60347e+06	3982705	2.96114e+06	1.6252e+06	3469345	2289742	2945501	1.8757e+06	3766561	2.40125e+06	2.29962e+06	2.75474e+06	2719926	2721889	3043648	2241144	3.99789e+06	2.07932e+06	2.85552e+06	3.01173e+06	2.93778e+06	2.15304e+06	2.24591e+06	2.27457e+06	2.22174e+06	2184494	2.19733e+06	2.20619e+06	2.21423e+06	2195697	2095393	2.3623e+06	2.30451e+06	2360647	2239967	2293607	2.21734e+06	2.28729e+06	2246282	2319402	2.4007e+06	2.32503e+06	2.30328e+06	2.16485e+06
2017068n74_45568	CSF-Infiltration	Pathological	Haematological	0	Leukemia	2.54265e+06	4.71192e+06	3.33424e+06	1.59265e+06	4.52636e+06	2.10197e+06	2.70539e+06	2.17768e+06	3.74281e+06	2.34238e+06	2.22997e+06	2578338	2.47458e+06	2.58651e+06	3934437	2.10716e+06	4.20542e+06	2.19449e+06	3150273	2649109	2.71922e+06	2111692	2.3359e+06	2.21284e+06	2150550	2264276	2.14442e+06	2.12131e+06	2171271	2.0627e+06	2.34231e+06	2270969	2.09924e+06	2.24976e+06	2.25796e+06	2.16676e+06	2.14702e+06	2176822	2.10486e+06	2.32063e+06	2251368	2.12818e+06	2.17498e+06	2.26098e+06
2017068n75_39063	CSF-Infiltration	Pathological	Haematological	1	Lymphoma	1.45888e+06	2.41188e+06	1.65878e+06	1.05605e+06	2920302	834512	1.45159e+06	1.22082e+06	1.88575e+06	1406651	1073815	1.42279e+06	1.32239e+06	1.27734e+06	2.2026e+06	925595	1.94454e+06	1.11323e+06	1.64268e+06	1605173	1.41284e+06	1042364	1.08415e+06	1076725	1.10308e+06	1.31696e+06	1.169e+06	1194559	1.02601e+06	1058358	1.16575e+06	1.09342e+06	1.10432e+06	1122590	1.18064e+06	1200646	1.10056e+06	1.03436e+06	1027748	1.18045e+06	1.08874e+06	1116274	1.11107e+06	1.07593e+06
2017068n76_40646	CSF-Infiltration	Pathological	Haematological	1	Lymphoma	3.47632e+06	4.82821e+06	3.74892e+06	2176590	4.43156e+06	3.18282e+06	3.72932e+06	2566709	4.50069e+06	2.84714e+06	3.37231e+06	3.84177e+06	3.2706e+06	3.531e+06	5500198	3.02757e+06	4593826	3073857	3759909	4068179	3.93463e+06	3.35436e+06	3.08607e+06	3110396	3.55676e+06	3035559	3297633	3.24127e+06	3.14092e+06	3.23787e+06	3.15506e+06	3.31981e+06	3.48892e+06	3.32542e+06	3331800	3.21454e+06	3192393	3.01359e+06	3.18572e+06	3.21221e+06	3.46372e+06	3.44488e+06	3.35158e+06	3455124
2017068n76_40500	CSF-Infiltration	Pathological	Haematological	1	Lymphoma	2.34196e+06	4.98089e+06	3503109	1.65102e+06	4.68831e+06	2210886	2.99014e+06	2.11947e+06	4.07138e+06	2.25407e+06	2058563	2.44206e+06	2.77085e+06	3021263	4271872	1858454	4.20712e+06	2.27301e+06	3488216	2905017	3137036	2040350	1.87479e+06	1917847	2043095	1.98798e+06	2.0075e+06	2044255	2.07242e+06	2094862	1748820	1925518	1959438	1.96147e+06	1.97089e+06	2.00669e+06	2.0026e+06	2083848	2.13798e+06	1.8533e+06	1.9952e+06	1.93614e+06	1905089	1.92487e+06
2017068n76_40450	CSF-Infiltration	Pathological	Haematological	1	Lymphoma	2630669	5.37764e+06	3.56443e+06	1.87949e+06	4.61146e+06	2605502	3400826	2.42311e+06	4761686	3.04982e+06	2.42817e+06	2.71517e+06	3.08619e+06	3265003	4.19046e+06	2265014	4935897	2.69195e+06	3.56292e+06	3.52299e+06	3.65192e+06	2324145	2.16303e+06	2255822	2.47168e+06	2.42782e+06	2.35728e+06	2.33297e+06	2.49121e+06	2.4935e+06	2.61619e+06	2.69494e+06	2285853	2.53343e+06	2.56804e+06	2.57153e+06	2.46298e+06	2.68041e+06	2.36233e+06	2340091	2512267	2452560	2.4102e+06	2.30897e+06
2017068n77_40535	CSF-Infiltration	Pathological	Haematological	0	Leukemia	2.44478e+06	3223237	2.4313e+06	1.41737e+06	3.23091e+06	1.25016e+06	2.80642e+06	1.59116e+06	2841409	2.0056e+06	1.37419e+06	2.74624e+06	2.43869e+06	2.75602e+06	3469444	1.59003e+06	3060340	1420992	2352063	2.90425e+06	2.96242e+06	1.45026e+06	1.37904e+06	1481136	1.39835e+06	1.50468e+06	1.44521e+06	1502069	1347393	1460099	1.35522e+06	1.41401e+06	1.42869e+06	1458687	1.45553e+06	1.37862e+06	1399486	1.46133e+06	1378956	1.47792e+06	1445166	1.62251e+06	1519720	1.38918e+06
2017068n77_41360	CSF-Infiltration	Pathological	Haematological	0	Leukemia	2.97349e+06	4.36533e+06	3379634	1.52813e+06	3959415	1.49174e+06	3.61431e+06	1.88843e+06	3767054	2.01675e+06	2.05854e+06	3554643	3636865	3.71554e+06	3.31147e+06	2169904	4.18186e+06	2.27927e+06	3.11399e+06	3647177	3.92413e+06	2.36357e+06	2.11942e+06	2.12694e+06	2.15391e+06	2472311	2.31247e+06	2.38454e+06	2.24155e+06	2464934	2.11721e+06	2158106	2.16411e+06	2.20611e+06	2.34902e+06	2.22121e+06	2.27753e+06	2486145	2.30062e+06	2.15812e+06	2.21751e+06	2.23865e+06	2.28434e+06	2.23674e+06
2017068n77_41381	CSF-Infiltration	Pathological	Haematological	1	Lymphoma	2440530	4669441	3.26382e+06	1.15886e+06	4174276	1.49755e+06	3.12483e+06	1662548	3.90167e+06	1.6466e+06	1692755	2.82813e+06	2.83331e+06	3.01336e+06	2767213	1.84675e+06	4.10595e+06	1.75117e+06	3.17249e+06	2.85233e+06	3.59425e+06	1783021	1.69143e+06	1.71797e+06	1.71657e+06	1.86159e+06	1.84357e+06	1.78337e+06	1.80374e+06	1.85886e+06	1.72925e+06	1.66761e+06	1.68652e+06	1670788	1.78008e+06	1744143	1.69451e+06	1878197	1.7743e+06	1.75395e+06	1.7204e+06	1.75343e+06	1720527	1.74064e+06
2017068n77_41405	CSF-Infiltration	Pathological	Haematological	0	Leukemia	2.46877e+06	5557509	3333299	1.21425e+06	4268020	1.70257e+06	3097344	1.7956e+06	4.14767e+06	1868739	1.78986e+06	2700641	2.77591e+06	2.90804e+06	2.88706e+06	1.8407e+06	4612019	1.86828e+06	3.22103e+06	2.63959e+06	3.52318e+06	1.70552e+06	1.73606e+06	1799229	1.77691e+06	1942786	1.90202e+06	1851620	1663337	1.75332e+06	1.72716e+06	1.71418e+06	1.74514e+06	1722573	1.75988e+06	1721675	1726470	1.95249e+06	1743089	1.76607e+06	1711974	1.67654e+06	1.65821e+06	1702430
2017068n78_40773	CSF-Infiltration	Pathological	Haematological	1	Lymphoma	2.29876e+06	3.11124e+06	2306852	1428359	3770665	1.17056e+06	2335259	1.42506e+06	2.74438e+06	2.06387e+06	1.26449e+06	2.43549e+06	2.25736e+06	2.44637e+06	3.48079e+06	1.39645e+06	3.30405e+06	1.23274e+06	2238493	2859041	2571836	1.21475e+06	1.25759e+06	1295770	1211675	1.26546e+06	1.17001e+06	1.372e+06	1128013	1.22154e+06	1.22055e+06	1306322	1.17019e+06	1.18245e+06	1.20892e+06	1190483	1.29733e+06	1.16612e+06	1119089	1.14995e+06	1299578	1228776	1219186	1.22056e+06
2017068n78_40835	CSF-Infiltration	Pathological	Haematological	1	Lymphoma	2.63561e+06	4.0047e+06	2965167	2.03263e+06	4103022	2.27593e+06	2.94446e+06	2.15064e+06	3.23506e+06	2.55694e+06	2.08329e+06	2.78354e+06	2.58933e+06	2.62937e+06	3.91836e+06	1.75845e+06	3.77437e+06	1.93581e+06	2.96033e+06	2924715	2.95919e+06	2.01758e+06	1.92945e+06	1940525	2.15452e+06	2.06779e+06	2.07365e+06	2095917	2053283	2044651	1933622	1.9926e+06	2.13624e+06	2.16137e+06	2.07822e+06	2.24695e+06	2.11955e+06	2.03434e+06	1.98913e+06	2.0319e+06	1.93525e+06	2131783	2082898	2058422
2017068n79_41811	CSF-Infiltration	Pathological	Haematological	1	Lymphoma	1.70669e+06	1733458	1.62928e+06	1092398	2038874	1.15616e+06	1.39669e+06	1276598	1.83161e+06	1.80502e+06	1.49625e+06	1666708	1.45922e+06	1609796	2178805	1.64616e+06	1.7704e+06	1.38507e+06	1.61664e+06	2.02775e+06	1.39866e+06	1.54504e+06	1433929	1.39494e+06	1.49717e+06	1.5502e+06	1.54624e+06	1.43305e+06	1.41943e+06	1294466	1701797	1.51284e+06	1.49534e+06	1.41889e+06	1.56478e+06	1.59329e+06	1.60727e+06	1.59289e+06	1610466	1.53964e+06	1.78293e+06	1723071	1.53722e+06	1.49479e+06
2017068n79_41839	CSF-Infiltration	Pathological	Haematological	1	Lymphoma	2422986	3.20271e+06	2404589	1.55586e+06	2867734	1.51987e+06	2.80159e+06	1.60112e+06	3.26157e+06	1.73266e+06	1.64207e+06	2.78189e+06	2.66428e+06	2.89628e+06	2.85519e+06	2.11068e+06	3372677	1.3953e+06	2.35496e+06	2.90915e+06	2.71649e+06	1.38993e+06	1672869	1.53226e+06	1536869	1596923	1507511	1568729	1.44369e+06	1.41427e+06	1639515	1602505	1.62559e+06	1.6008e+06	1.58033e+06	1541398	1813636	1.52714e+06	1400081	1630003	1.62019e+06	1615993	1.63525e+06	1541900
2017068n79_41932	CSF-Infiltration	Pathological	Haematological	0	Leukemia	2.38444e+06	4.46184e+06	3064549	1405533	4.36201e+06	1.52168e+06	2.91135e+06	2.05605e+06	3.51312e+06	1.92788e+06	1.58416e+06	2109408	2.49542e+06	2.53464e+06	4.67575e+06	1572926	3.96312e+06	1517918	2906887	2521297	3.02396e+06	1.57109e+06	1.57937e+06	1556538	1.53857e+06	1542521	1.5242e+06	1.60757e+06	1577538	1580132	1637578	1594281	1.55113e+06	1.54054e+06	1529147	1500082	1.61926e+06	1.64091e+06	1641850	1.63924e+06	1.72066e+06	1.63608e+06	1.61052e+06	1582723
2017068n79_41976	CSF-Infiltration	Pathological	Haematological	1	Lymphoma	2335872	4.41053e+06	3050584	1.4598e+06	4.15164e+06	1.59885e+06	2.34109e+06	1.87622e+06	3.81898e+06	2.30886e+06	1.83341e+06	1.99785e+06	2.25382e+06	2.44577e+06	3.55412e+06	1.72501e+06	4.00465e+06	1829852	3.01896e+06	2.36272e+06	2680936	1804905	1.78448e+06	1.81292e+06	1.71508e+06	1719215	1.83385e+06	1706733	1699510	1777118	1.85027e+06	1.81725e+06	1.74924e+06	1.76707e+06	1.82951e+06	1.8801e+06	1.81658e+06	1784599	1.71868e+06	1.8351e+06	1.75325e+06	1.76621e+06	1738786	1.80281e+06
2017068n81_43306	CSF-Infiltration	Pathological	Haematological	0	Leukemia	1110234	1.27699e+06	1.03949e+06	693230	1.9196e+06	836361	1.05859e+06	876354	1.04097e+06	1050945	789934	1259909	1.06644e+06	1.256e+06	1.35663e+06	845457	1.33212e+06	739699	978826	1.35157e+06	845666	830868	710853	714863	773155	764276	725174	699333	809172	853976	716441	741230	755641	818741	804757	799167	812893	839661	888256	840550	804940	871639	820653	837645
2017068n81_43388	CSF-Infiltration	Pathological	Haematological	0	Leukemia	3.83809e+06	5.61877e+06	5.31719e+06	4872961	5.81205e+06	2.60185e+06	4.49964e+06	4637772	4626152	3732677	3.28575e+06	3.08087e+06	3814022	3.97254e+06	5192583	2.11382e+06	5.16814e+06	3124065	3747578	3451681	3.70292e+06	3.13944e+06	3.19749e+06	3223338	3.21299e+06	3.19472e+06	3065372	3.09081e+06	3.18421e+06	3.12357e+06	3246559	3.28795e+06	3.10173e+06	3174961	3.26794e+06	3.1602e+06	3239767	3.22477e+06	3288846	3251356	3208069	3.29686e+06	3313473	3.26564e+06
2017068n81_43486	CSF-Infiltration	Pathological	Haematological	1	Lymphoma	1.8177e+06	3114659	2.22894e+06	1.56733e+06	3.34987e+06	1.27145e+06	1.94065e+06	1.78522e+06	2.23666e+06	1.781e+06	1668521	1.62149e+06	1.52718e+06	1771035	2887836	1.35705e+06	2.39344e+06	1.53748e+06	2077583	2.034e+06	1.83635e+06	1.4274e+06	1.43991e+06	1442724	1.6391e+06	1457211	1.44291e+06	1.57647e+06	1.59772e+06	1.53416e+06	1.47359e+06	1.45233e+06	1.57662e+06	1.57936e+06	1.60645e+06	1.51623e+06	1.53749e+06	1.45857e+06	1.43633e+06	1578142	1.56368e+06	1553071	1.56137e+06	1.61373e+06
2017068n82_43648	CSF-Infiltration	Pathological	Haematological	1	Lymphoma	2.39077e+06	3285524	2.72227e+06	2.0241e+06	3187122	2.06878e+06	2777115	2.2121e+06	2.81197e+06	2.41269e+06	2041965	2.65753e+06	2.46565e+06	2.56847e+06	3.02992e+06	1693628	3.32793e+06	1.60465e+06	2.35496e+06	2.75941e+06	2545579	1.91774e+06	1812059	1.84007e+06	1.83601e+06	1791887	1.8625e+06	1852715	2000532	1.86614e+06	1.86863e+06	1.89514e+06	1.86771e+06	1910008	1813408	1.87594e+06	1.82399e+06	1951849	1.93367e+06	2009231	1.91354e+06	2021374	1.85814e+06	1.949e+06
2017068n82_43693	CSF-Infiltration	Pathological	Haematological	1	Lymphoma	1.99984e+06	3.95105e+06	2.79818e+06	1.33217e+06	3.95247e+06	1.3702e+06	2739451	1.64367e+06	3.61056e+06	1.69679e+06	1.57623e+06	1916030	1.97897e+06	2.26487e+06	2.85816e+06	1.28717e+06	4024112	1.47042e+06	2768580	2.21108e+06	3117208	1.45013e+06	1.45217e+06	1542143	1604549	1.51695e+06	1.57716e+06	1535134	1.49169e+06	1.41483e+06	1.49426e+06	1564984	1.65957e+06	1.64275e+06	1.58618e+06	1.56085e+06	1589422	1.60181e+06	1.56498e+06	1.54413e+06	1.598e+06	1584608	1512424	1.60409e+06
2017068n83_44188	CSF-Infiltration	Pathological	Haematological	1	Lymphoma	1.78636e+06	1.88313e+06	1.59413e+06	966528	1965570	907875	2.10256e+06	1140238	2.18709e+06	1.20963e+06	1.16364e+06	2.12779e+06	1934405	2.25102e+06	1995078	1192844	2.06799e+06	968008	1.50531e+06	2.30844e+06	1.90091e+06	970539	983400	954092	1.03505e+06	947029	1.01152e+06	1066321	1.00589e+06	927351	951067	976876	977854	957154	985488	1033331	987502	1.02587e+06	1.14309e+06	984635	936688	1012028	964274	936718
2017068n83_44443	CSF-Infiltration	Pathological	Haematological	1	Lymphoma	1.75386e+06	3.19288e+06	2226349	1.28923e+06	2.64811e+06	1562899	2.21766e+06	1.3587e+06	2.62966e+06	1.66749e+06	1.79987e+06	1.91475e+06	1.85698e+06	1916640	2.37081e+06	1464408	2.70038e+06	1.63458e+06	2.18999e+06	2.34214e+06	1934209	1.68527e+06	1.58372e+06	1.47163e+06	1.70797e+06	1594771	1.64558e+06	1628854	1896732	1702313	1.62182e+06	1.46435e+06	1583808	1664527	1.53934e+06	1.77184e+06	1.65681e+06	1.75114e+06	1.79057e+06	1.70022e+06	1637838	1.7492e+06	1.78233e+06	1692266
2017068n84_44509	CSF-Infiltration	Pathological	Haematological	0	Leukemia	2408290	2285238	2.24958e+06	2033569	2.84866e+06	1984615	2.15021e+06	2.01644e+06	2.61254e+06	2.20564e+06	2163913	2388680	2037030	2.26332e+06	3.35946e+06	1.84533e+06	1.95699e+06	1837267	1937346	2.61862e+06	1.85485e+06	1.7405e+06	1940563	1.89335e+06	2.032e+06	1.72574e+06	1.81484e+06	1708517	1.77627e+06	1.64917e+06	1.97329e+06	1.84599e+06	1.7878e+06	1.90271e+06	1855102	1888922	1.76463e+06	1.76539e+06	1.79466e+06	1968815	1.85651e+06	1.7182e+06	1.84593e+06	1.79889e+06
2017068n84_44700	CSF-Infiltration	Pathological	Haematological	1	Lymphoma	1626620	2.04757e+06	1.61718e+06	1316076	1.90021e+06	1.06252e+06	1462773	1.26636e+06	1.90756e+06	1214217	1113046	1500026	1356542	1366022	3370649	1151723	1.80254e+06	1.04134e+06	1531902	1571481	1.41849e+06	1018736	1.25097e+06	1.20021e+06	1.17906e+06	1.08241e+06	1.10655e+06	1154969	1.07693e+06	1.02839e+06	1197504	1232864	1185828	1281578	1.04659e+06	1.12991e+06	1129869	1135571	1.10532e+06	1.22108e+06	1203169	1.29362e+06	1.28838e+06	1121487
2017068n84_44608	CSF-Infiltration	Pathological	Haematological	0	Leukemia	2.15085e+06	2.38031e+06	2.23886e+06	2076391	2.49534e+06	2.01613e+06	1.91344e+06	2037711	2.17923e+06	2189626	2327519	2.04558e+06	1.81947e+06	1768113	3.95794e+06	1.64379e+06	2.03912e+06	1.83494e+06	2243062	2.04831e+06	1649841	1.87989e+06	1894914	1.89641e+06	1.93462e+06	1808786	1.82752e+06	1798949	1834084	1.83429e+06	1.9204e+06	1.88181e+06	1760317	1.8993e+06	1932565	1.84327e+06	1753124	1892675	1.78537e+06	1.9326e+06	1.87651e+06	1859992	1.92957e+06	1.92602e+06
2017068n84_44680	CSF-Infiltration	Pathological	Haematological	0	Leukemia	2.01273e+06	2.36875e+06	2.16365e+06	1.98308e+06	2.44743e+06	1.7946e+06	1865671	1876036	2196658	1.99418e+06	1825771	1.94547e+06	1.67868e+06	1701128	3871707	1493662	1815981	1.73566e+06	2022486	1735396	1.61229e+06	1.59933e+06	1.76225e+06	1.69675e+06	1.71459e+06	1.69325e+06	1714727	1.52858e+06	1.63442e+06	1628742	1738561	1.6844e+06	1.76367e+06	1742888	1633617	1687439	1.56036e+06	1.69661e+06	1666208	1744705	1.67259e+06	1.72895e+06	1.71707e+06	1.60328e+06
2017068n84_44624	CSF-Infiltration	Pathological	Haematological	1	Lymphoma	1.71336e+06	2.4056e+06	2.07677e+06	1.80381e+06	2.51649e+06	1740515	1801518	1.8297e+06	1.91535e+06	2.0566e+06	1.55905e+06	1610487	1.68342e+06	1.61688e+06	4.12927e+06	1.26025e+06	1.79876e+06	1.32647e+06	1.89809e+06	1.67274e+06	1.6873e+06	1.45678e+06	1.31424e+06	1.34022e+06	1294984	1527921	1462773	1534413	1.48714e+06	1.45974e+06	1355623	1312135	1.22572e+06	1269868	1.41414e+06	1.38133e+06	1.3934e+06	1.48379e+06	1.52964e+06	1.26341e+06	1.28084e+06	1.22848e+06	1.42322e+06	1.35889e+06
2017068n85_39481	CSF-Infiltration	Pathological	Haematological	1	Lymphoma	2.23602e+06	2295463	2140433	1963022	2359017	1.8308e+06	2.34204e+06	2034276	2303852	2.05518e+06	1.99303e+06	2550673	2095579	2406079	2.80328e+06	1.78244e+06	2.25419e+06	1711537	1.89595e+06	2.39717e+06	2.11989e+06	1.87097e+06	1.7428e+06	1.85513e+06	2007892	1693184	1598153	1.50743e+06	1.85391e+06	1781072	1.86801e+06	1.82054e+06	1.98148e+06	1802576	1.67176e+06	1695883	1.58255e+06	1681465	1.74418e+06	1.97859e+06	1.85546e+06	1897454	1704925	1.85139e+06
2017068n85_40317	CSF-Infiltration	Pathological	Haematological	1	Lymphoma	1.40417e+06	3.17158e+06	2.15408e+06	1.18185e+06	2.77988e+06	967074	1863131	1.26042e+06	2.30502e+06	1.54637e+06	1198599	1.59438e+06	1.50556e+06	1.55859e+06	2.45764e+06	1018518	2575686	1.12627e+06	2044172	1.53376e+06	2.18608e+06	1154914	1058251	1.09863e+06	1.05901e+06	1215904	1.26476e+06	1.15363e+06	1176374	1.19163e+06	1.06454e+06	1068330	1.13655e+06	1085476	1.22231e+06	1.22114e+06	1.15155e+06	1231214	1.19684e+06	1.11027e+06	1.13025e+06	1.15834e+06	1112457	1.22282e+06
2017068n86_40615	CSF-Infiltration	Pathological	Haematological	1	Lymphoma	1643565	3.28458e+06	2210380	1454489	2.90425e+06	1.26785e+06	1932594	1578620	2.31936e+06	1.85782e+06	1.49563e+06	1.75391e+06	1.73943e+06	1689313	3.89653e+06	1333978	2.43818e+06	1409825	2164005	1.87268e+06	2.17333e+06	1.32142e+06	1.29972e+06	1.30786e+06	1406100	1.40397e+06	1.42264e+06	1495553	1.40164e+06	1396855	1.40878e+06	1.31653e+06	1.3864e+06	1.42513e+06	1.37777e+06	1434807	1406353	1439023	1.40047e+06	1.36101e+06	1382225	1396974	1388814	1.39927e+06
2017068n87_40933	CSF-Infiltration	Pathological	Haematological	1	Lymphoma	1.42704e+06	2535203	1604635	909516	2279781	614728	1.83143e+06	1.02781e+06	1.9049e+06	1408717	885392	1589280	1.40793e+06	1.55184e+06	4198882	924109	2004791	820431	1.68677e+06	1.60011e+06	1664854	834545	830734	827256	798845	893963	802235	822146	818374	827764	808360	815159	796096	790763	807597	751152	741708	824994	815994	830955	860108	860829	892050	789082
2017068n87_41080	CSF-Infiltration	Pathological	Haematological	1	Lymphoma	1.88514e+06	2.82518e+06	2.1809e+06	1.44261e+06	2725022	1.3384e+06	2.10605e+06	1.74073e+06	2214895	1.97087e+06	1.6221e+06	1.80049e+06	1.85083e+06	1.93826e+06	4955966	1270369	2.24965e+06	1.45733e+06	2026250	2.09734e+06	2.00755e+06	1.56122e+06	1.46198e+06	1.45299e+06	1.46661e+06	1.44785e+06	1.44226e+06	1471510	1.74847e+06	1624823	1469628	1440697	1433058	1.5619e+06	1.46612e+06	1549160	1.55921e+06	1.66317e+06	1.84758e+06	1478026	1.46352e+06	1.49837e+06	1518525	1.57232e+06
2017068n88_41406	CSF-Infiltration	Pathological	Haematological	0	Leukemia	2.37775e+06	2.81427e+06	2557537	1.90511e+06	2426128	2.25158e+06	2.67374e+06	2.26534e+06	2.674e+06	2528180	1.9646e+06	2.6509e+06	2581755	2.61587e+06	3.23046e+06	1.97811e+06	2.45063e+06	1.83679e+06	2.71728e+06	2.56726e+06	2.48394e+06	1.88795e+06	1.98906e+06	1713252	1.93631e+06	1899408	1798637	1842465	1.93092e+06	1.79656e+06	1.85828e+06	1873549	2.02718e+06	2108222	2168803	2.03203e+06	2.01062e+06	2.0019e+06	1.97462e+06	1.96391e+06	1879236	1.97282e+06	1.96852e+06	2.06259e+06
2017068n88_41786	CSF-Infiltration	Pathological	Haematological	1	Lymphoma	2.23818e+06	2662218	2181854	1.85923e+06	2.44845e+06	1.47232e+06	2357359	1726290	2.58279e+06	2.09526e+06	1.97789e+06	2.53468e+06	2.14495e+06	2470440	3.74257e+06	1.90632e+06	2.23767e+06	1739247	2.29771e+06	2.53186e+06	2.23705e+06	1.87845e+06	1.90425e+06	2.06276e+06	1.83426e+06	1.80797e+06	1.77128e+06	1.79874e+06	1788110	1.86999e+06	1.76499e+06	1.84692e+06	1.78046e+06	1.80203e+06	1741305	1830991	1.80708e+06	1.82653e+06	1.89946e+06	1.83182e+06	1.86267e+06	1.83095e+06	1951350	1.84846e+06
2017068n88_41956	CSF-Infiltration	Pathological	Haematological	1	Lymphoma	3.68523e+06	4.10375e+06	3705862	3036332	4.11116e+06	3.02444e+06	3585877	2771763	4016597	3.22499e+06	3949556	4466318	3.38434e+06	3.65556e+06	5.41286e+06	2.71979e+06	3.56496e+06	4.15971e+06	3.55929e+06	4.27664e+06	3.55148e+06	3.93897e+06	3.67736e+06	3.82428e+06	3.99346e+06	4.16359e+06	4025405	3.91017e+06	4.12916e+06	3.89641e+06	3774791	3.89377e+06	3925289	4137753	4110572	4.01129e+06	4.15989e+06	4328352	4.31689e+06	3787515	3948069	3.98286e+06	4.21051e+06	4.17736e+06
2017068n88_41933	CSF-Infiltration	Pathological	Haematological	1	Lymphoma	3.42412e+06	4.34862e+06	3.69759e+06	2790280	4003157	3.73677e+06	3.60435e+06	2.84573e+06	4.52406e+06	3.67251e+06	4.33949e+06	3993581	3.42356e+06	3.32102e+06	4.9255e+06	3.01281e+06	3.91127e+06	3.53111e+06	3.57894e+06	3884850	3.79885e+06	3.68855e+06	3.65564e+06	3647290	3.73395e+06	3530971	3631421	3.66304e+06	3772747	3.62734e+06	3.63695e+06	3.67276e+06	3638440	3.8026e+06	3602294	3.8084e+06	3648368	4037740	3.67996e+06	3633799	3.5146e+06	3640062	3.64444e+06	3.47896e+06
2017068n89_42040	CSF-Infiltration	Pathological	Haematological	1	Lymphoma	1.41733e+06	1.93456e+06	1.43121e+06	945781	1.67798e+06	780308	1.50735e+06	1.01604e+06	1944066	1.52348e+06	976436	1.46293e+06	1349766	1.38563e+06	1621359	998041	2.10501e+06	869804	1410771	1.65545e+06	1.67518e+06	883560	1008030	951372	933673	1.08116e+06	1007391	962124	922886	886549	1.0247e+06	991977	930950	934082	995671	1.03074e+06	975282	852190	907606	1.03574e+06	921373	964644	918303	969440
2017068n89_43009	CSF-Infiltration	Pathological	Haematological	1	Lymphoma	2.05613e+06	3.20781e+06	2.34898e+06	1645804	2696629	1.15879e+06	2347420	1703147	2.6259e+06	1.93963e+06	1.69896e+06	2.03849e+06	2.06385e+06	2.23854e+06	2.49983e+06	1547576	3.06564e+06	1.48513e+06	2325031	2071140	2458214	1474619	1.47879e+06	1544987	1560177	1.42036e+06	1.43688e+06	1.44626e+06	1.48132e+06	1.55231e+06	1.46517e+06	1.47927e+06	1.54019e+06	1.6079e+06	1387683	1459125	1445309	1.50778e+06	1415055	1.60376e+06	1.53323e+06	1.59018e+06	1495777	1541580
2017068n89_42761	CSF-Infiltration	Pathological	Haematological	0	Leukemia	1.46065e+06	3.28601e+06	2.04966e+06	1.12666e+06	2.7995e+06	815419	1848479	1.28002e+06	2.39933e+06	1.26962e+06	1201959	1.48559e+06	1.41053e+06	1.51809e+06	2382472	961268	2.73966e+06	1.06708e+06	2.01439e+06	1.54351e+06	2.10451e+06	1102356	1008001	1037183	1.10411e+06	1.08022e+06	1.10076e+06	1.07636e+06	1.02599e+06	1.08487e+06	1.01373e+06	1.03252e+06	1.07644e+06	1049448	1.07184e+06	1.06622e+06	1.05158e+06	1077078	1.00549e+06	1.06732e+06	1038286	1.11067e+06	1040440	1.03931e+06
2017068n90_43213	CSF-Infiltration	Pathological	Haematological	1	Lymphoma	1.61523e+06	2.1974e+06	1.83395e+06	1186023	1.88502e+06	1.14732e+06	2.10492e+06	1.40996e+06	1929269	1.89004e+06	1.81275e+06	1.90029e+06	1.80214e+06	2029251	1.88176e+06	1.31835e+06	1.9909e+06	1451863	1.71702e+06	1.99034e+06	1900291	1.46592e+06	1.38666e+06	1452823	1687866	1440052	1.45458e+06	1421914	1.60309e+06	1521231	1.51885e+06	1.5179e+06	1.77149e+06	1616434	1497192	1.57568e+06	1452396	1.65466e+06	1631562	1.56833e+06	1.64027e+06	1.87293e+06	1.606e+06	1.68864e+06
2017068n90_43757	CSF-Infiltration	Pathological	Haematological	1	Lymphoma	1.19475e+06	2119968	1.43621e+06	767796	1.82299e+06	657873	1.54157e+06	958633	1.57131e+06	1691923	841560	1398838	1252063	1.41401e+06	1.49081e+06	790322	1.80469e+06	872717	1335980	1369623	1.62551e+06	900904	789432	798907	819481	875580	889316	910473	888418	920019	783242	792275	804976	818262	815214	839872	846976	864597	903474	776437	791801	845673	809328	819076
2017068n90_43429	CSF-Infiltration	Pathological	Haematological	0	Leukemia	1.42599e+06	3.2977e+06	2.12632e+06	963125	2.72024e+06	798554	1.91052e+06	1.16785e+06	2.32462e+06	1576017	1.13877e+06	1.5233e+06	1.43901e+06	1.55006e+06	1.99062e+06	999146	2565805	1.16067e+06	1.89056e+06	1.65691e+06	2.10171e+06	1115676	1.03172e+06	1.04321e+06	1.0583e+06	1.11388e+06	1.15609e+06	1.15941e+06	1.09788e+06	1.12757e+06	1.01943e+06	1029815	1050396	1074348	1.15175e+06	1139617	1.0836e+06	1.181e+06	1076163	1048107	1.04587e+06	1.0854e+06	1.06282e+06	1076607
2017068n91_44000	CSF-Infiltration	Pathological	Haematological	0	Leukemia	2.65116e+06	3412743	2728773	2.01745e+06	2889200	1664267	3015672	1962847	3.74867e+06	2.68481e+06	1905979	2.97673e+06	2.55026e+06	2.74352e+06	2.97569e+06	1.9256e+06	3714142	1.87976e+06	2.75755e+06	3.12444e+06	3.20137e+06	1847157	1871122	1.91769e+06	1.75324e+06	1.95087e+06	1.94108e+06	1.97553e+06	1.79915e+06	1.88438e+06	1.79358e+06	1.72678e+06	1757235	1.87405e+06	1.98103e+06	1.96134e+06	1.88775e+06	1.8697e+06	1.81864e+06	1.81854e+06	1.82377e+06	1.83605e+06	1926250	1.92404e+06
2017068n91_44496	CSF-Infiltration	Pathological	Haematological	1	Lymphoma	3.34945e+06	4.05427e+06	3.21193e+06	2.41654e+06	2873130	2.31726e+06	3.20812e+06	2.44757e+06	3.98389e+06	2.84671e+06	3.21512e+06	3.38844e+06	3.06865e+06	3083181	2.98953e+06	2.74094e+06	3.84984e+06	2.69623e+06	3.0784e+06	3.34977e+06	3034665	2274450	2.65755e+06	2.80559e+06	2.88953e+06	2.58673e+06	2.57421e+06	2.59356e+06	2.50965e+06	2.31208e+06	2.62844e+06	2.75484e+06	2.79824e+06	2.90137e+06	2554679	2629260	2591968	2558863	2.51186e+06	2.78813e+06	2.73913e+06	2.79722e+06	2891299	2.51912e+06
2017068n91_44729	CSF-Infiltration	Pathological	Haematological	0	Leukemia	2.38603e+06	4821299	3.38904e+06	1632512	3.67643e+06	1.71082e+06	2.9935e+06	1.88275e+06	3.94263e+06	3.00577e+06	2.06983e+06	2.77547e+06	2.65329e+06	2.64781e+06	2.56464e+06	1.95523e+06	3.92026e+06	2.12334e+06	3248452	2553266	3.30182e+06	1.88791e+06	1.97806e+06	1.97422e+06	1992010	2.12745e+06	2.12016e+06	2.23479e+06	1.99645e+06	1930867	1.82145e+06	1.92727e+06	2.01739e+06	2.03531e+06	2.08878e+06	2.04612e+06	2114601	2243809	1998437	1.91794e+06	2030266	2016551	2.02501e+06	2046236
2017068n92_45069	CSF-Infiltration	Pathological	Haematological	0	Leukemia	1.11647e+06	1871071	1357361	813947	1536402	607259	1.55118e+06	948963	1.63623e+06	1.29821e+06	822170	1.39984e+06	1.31439e+06	1.38462e+06	1.42297e+06	830421	1.652e+06	760262	1.39499e+06	1518665	1.52556e+06	854238	799235	744245	816737	802098	825623	829756	844695	838956	782716	767281	787408	793437	796381	818002	811374	840837	848718	858918	782216	783225	794339	773345
2017068n93_39347	CSF-Infiltration	Pathological	Haematological	1	Lymphoma	6554437	5718902	6.6968e+06	6682835	5269464	6225051	6.59674e+06	6810116	6012060	7.16519e+06	8.19598e+06	7.07898e+06	6.64555e+06	6380052	7.03454e+06	5.34936e+06	5.22688e+06	6035317	5.19101e+06	7.43787e+06	5.90088e+06	7074457	6.13888e+06	6337372	7.02442e+06	6.43877e+06	7686996	7.17375e+06	7614353	8.01712e+06	6.74759e+06	6.49645e+06	6.63571e+06	6624263	6496324	7.77816e+06	7.09316e+06	7417324	7.07453e+06	7.05052e+06	6611031	6.54597e+06	5.8684e+06	7.01825e+06
2017068n93_45520	CSF-Infiltration	Pathological	Haematological	1	Lymphoma	2.52565e+06	4.33801e+06	3.10041e+06	1918048	3.73065e+06	1.94821e+06	3.18451e+06	2.15598e+06	3.24502e+06	3.18428e+06	2.31907e+06	2.81661e+06	2787481	3164368	3.26092e+06	1.89168e+06	3.78261e+06	2176647	3.09905e+06	3321589	3497960	2215263	2226303	2231076	2289823	2.29036e+06	2.07532e+06	2.04425e+06	2.20591e+06	2.24352e+06	2206254	2.25735e+06	2439487	2.37901e+06	2.25558e+06	2.21236e+06	2.16881e+06	2.30916e+06	2.20546e+06	2.63302e+06	2416145	2.40369e+06	2.49207e+06	2.35761e+06
2017068n94_45352	CSF-Infiltration	Pathological	Haematological	0	Leukemia	2.43404e+06	3968566	2.7951e+06	1.46645e+06	3056175	1.22091e+06	3431395	1.76045e+06	3382121	2.32822e+06	1.83573e+06	2.90659e+06	2.94786e+06	3.26538e+06	2715053	1932378	3.59499e+06	1.75352e+06	2782324	2756215	3.43835e+06	1.75297e+06	1.55474e+06	1593391	1660252	1580967	1.62295e+06	1.62098e+06	1.75858e+06	1.83952e+06	1.60752e+06	1.5316e+06	1.58403e+06	1.74276e+06	1.56744e+06	1657418	1.66223e+06	1.8213e+06	1759105	1.73587e+06	1.59408e+06	1.70165e+06	1.57144e+06	1.58384e+06
2017068n94_45357	CSF-Infiltration	Pathological	Haematological	1	Lymphoma	2.09663e+06	4.41336e+06	2.71576e+06	1201687	3289639	935140	2.92823e+06	1417130	3467562	1.75015e+06	1.3096e+06	2374200	2.39869e+06	2583118	2941015	1455746	3.97848e+06	1.26633e+06	2553621	2.23705e+06	3.17589e+06	1.28546e+06	1185963	1.16513e+06	1203363	1.24767e+06	1.21002e+06	1.31505e+06	1.31126e+06	1.34331e+06	1153022	1.16093e+06	1.19364e+06	1.23191e+06	1297676	1.33816e+06	1.26542e+06	1.37818e+06	1241216	1.18309e+06	1202188	1.2325e+06	1.30209e+06	1.26745e+06
2017068n95_45657	CSF-Infiltration	Pathological	Haematological	0	Leukemia	2.7376e+06	4288277	3152495	1.66436e+06	3587667	1463139	3.68114e+06	1.91455e+06	4.23358e+06	2.41324e+06	1.73412e+06	3.37787e+06	3216609	3502215	3.26879e+06	1878889	4492658	1666902	3.34878e+06	3.57248e+06	3882249	1742919	1599282	1582210	1668965	1.79412e+06	1.67792e+06	1798532	1.77868e+06	1.80903e+06	1553084	1.55812e+06	1.65554e+06	1.76854e+06	1.70048e+06	1.72893e+06	1.71581e+06	1765780	1.76885e+06	1693340	1.62388e+06	1.8052e+06	1.79578e+06	1724977
2017068n96_37162	CSF-Infiltration	Pathological	Haematological	0	Leukemia	2.27682e+06	3.05077e+06	2200350	1445349	2193803	1.30048e+06	2377411	1.65935e+06	2978342	2.16294e+06	1679205	2.90614e+06	2.35133e+06	2.34661e+06	2.45097e+06	1.65394e+06	2.73179e+06	1.49737e+06	2.31657e+06	3130681	2.28773e+06	1479810	1424519	1.37474e+06	1432855	1535241	1533377	1558856	1596227	1486298	1.32406e+06	1.29466e+06	1.31211e+06	1440972	1.38955e+06	1.46872e+06	1492434	1.54814e+06	1.54223e+06	1.31702e+06	1.23448e+06	1.24925e+06	1.29213e+06	1.26536e+06
2017068n96_37326	CSF-Infiltration	Pathological	Haematological	0	Leukemia	1.6169e+06	1.91275e+06	1473908	1.00393e+06	1630683	932814	1.77368e+06	1181261	1.75196e+06	1.65651e+06	1181516	2036759	1.49601e+06	1.76069e+06	1.74956e+06	1.30152e+06	1.73972e+06	1070294	1489051	2244261	1.56376e+06	1.1563e+06	1140212	1208296	1094813	1.15312e+06	1113723	1.21417e+06	1228619	1.23087e+06	1.12853e+06	1219833	1.0915e+06	1.11944e+06	1.10125e+06	1.09497e+06	1.19415e+06	1.28857e+06	1.24111e+06	1.19389e+06	1.21775e+06	1090729	1.06844e+06	1.07057e+06
2017068n96_37418	CSF-Infiltration	Pathological	Haematological	1	Lymphoma	1.54626e+06	2.00338e+06	1.65601e+06	1374850	1.93819e+06	1137827	1.57074e+06	1414764	1.69357e+06	1.88018e+06	1.33913e+06	1.62929e+06	1385292	1.48834e+06	2.10229e+06	1.23693e+06	1.67146e+06	1225763	1619619	1.83007e+06	1.40669e+06	1.12935e+06	1.18515e+06	1326559	1.30194e+06	1.20513e+06	1185569	1.23173e+06	1.10618e+06	1204896	1.26595e+06	1.29234e+06	1312373	1199209	1222495	1.18561e+06	1.18283e+06	1.25206e+06	1.14231e+06	1.36772e+06	1.36208e+06	1.27705e+06	1161724	1.20559e+06
2017068n97_37496	CSF-Infiltration	Pathological	Haematological	1	Lymphoma	2096052	3.13855e+06	2.27157e+06	1548005	1895363	1.24262e+06	2.12968e+06	1.94412e+06	2548903	1.73678e+06	1.34332e+06	1957095	1.82199e+06	1.88225e+06	2.20815e+06	1.68277e+06	2712524	1234723	1777147	2.29621e+06	2.02941e+06	1.43659e+06	1.66166e+06	1.73804e+06	1.4159e+06	1.28483e+06	1222158	1.35365e+06	1398761	1310118	1693873	1.54228e+06	1.34407e+06	1.30933e+06	1.3046e+06	1.2609e+06	1.25284e+06	1.21585e+06	1.31784e+06	1.666e+06	1.46243e+06	1350226	1.24271e+06	1.3114e+06
2017068n97_38209	CSF-Infiltration	Pathological	Haematological	1	Lymphoma	3.84592e+06	4051035	4.27995e+06	4.81263e+06	3.59238e+06	5.39427e+06	4.45119e+06	4015696	4.00966e+06	4.2615e+06	4.77497e+06	4.81024e+06	4.35215e+06	4099272	3.70623e+06	3.50355e+06	3.1788e+06	4222701	3581484	4.41271e+06	3.31158e+06	4572203	4.6487e+06	4.42432e+06	4.60937e+06	4.71721e+06	4800580	4.48012e+06	4971822	4.83698e+06	4.68e+06	4358690	4.55377e+06	4.92496e+06	4744513	4.86456e+06	4.84467e+06	4.57282e+06	4.98026e+06	4.69098e+06	4292117	5.00533e+06	4941092	4.94935e+06
2017068n98_38210	CSF-Infiltration	Pathological	Haematological	0	Leukemia	1.84002e+06	3.06883e+06	2405775	1.52309e+06	2733731	1.1886e+06	2587059	1.58236e+06	2893304	2.02643e+06	1192206	2095501	2.33968e+06	2433476	1953819	1350673	3.23881e+06	1157198	2.15473e+06	2356245	2.65275e+06	1013041	1125490	1.09105e+06	1101743	1106522	1.05434e+06	1.04318e+06	1030425	1.03003e+06	1095363	1.05269e+06	1.15964e+06	1.15848e+06	1143600	1.08822e+06	1.09812e+06	1.07418e+06	1013981	1.15997e+06	1.0656e+06	1.14927e+06	1.09388e+06	1.13715e+06
2017068n98_38951	CSF-Infiltration	Pathological	Haematological	1	Lymphoma	2.51535e+06	3.79334e+06	2563153	1.65472e+06	2.86078e+06	1.50649e+06	2.72596e+06	1721133	3528612	2.3673e+06	1685583	2.54622e+06	2.54344e+06	2.79984e+06	2089238	2.1992e+06	3762142	1.59746e+06	2.57192e+06	2.61252e+06	2.73621e+06	1229637	1.62327e+06	1.55581e+06	1647265	1.35133e+06	1266213	1265178	1231570	1.22927e+06	1.45599e+06	1.40576e+06	1503050	1.53434e+06	1.30427e+06	1.23823e+06	1.26366e+06	1.23447e+06	1232415	1430827	1.38902e+06	1.45672e+06	1.43232e+06	1.27841e+06
2017068n98_38296	CSF-Infiltration	Pathological	Haematological	1	Lymphoma	1.94242e+06	3.58125e+06	2.2821e+06	1429609	2.88539e+06	1.42541e+06	2.14433e+06	1.67509e+06	2.60725e+06	2.14703e+06	1.31061e+06	2.42483e+06	2.31058e+06	2055132	2586556	1441904	2629434	1368914	2.24014e+06	2.60965e+06	2585575	1363192	1347383	1206687	1.23588e+06	1.37729e+06	1489375	1532668	1.53867e+06	1.43272e+06	1270547	1342577	1238023	1.25929e+06	1.3487e+06	1450709	1.51339e+06	1.5659e+06	1.4557e+06	1.35363e+06	1.295e+06	1.21133e+06	1.24682e+06	1.25316e+06
[truncated: 214 more columns]

## Sheet: lymphoma. inf vs no inf
nº Array & sample	Integer	Var1	State	Var2	Var3	NCAM1	CD34	PTPRC_1	SELP	CD81	ITGB1	CD63	CD3	RARA	CD19	CD4_1	CD8A_1	IFNG	TNF_1	IL6	BCR	ABL1	VIM	MKI67	CYCS	CXCL13	LTBP2	IL1B	SOD2	ITGAM	LUM	FBLN1_1	ITIH4_1	SPARC_1	AK1	SERPINA4_1	COL11A2	COL3A1_1	MMP1_1	CRTAC1	PEBP1	COL12A1	CNMD	SELPLG_1	HSPG2	COL6A1_1	HAPLN1_1	GSTP1_1	GC
2017068n7_36891	1	CSF-Infiltration	Pathological	Haematological	Lymphoma	1.57248e+06	2.24456e+06	1980492	1.13878e+06	2.18294e+06	882418	1.46345e+06	1.16244e+06	2.27381e+06	1598029	1299583	1353952	1283488	1.30493e+06	2.8038e+06	1250885	3.07053e+06	1218300	1.80669e+06	1.44666e+06	1555612	1.08177e+06	1333163	1.23919e+06	1.26575e+06	1.2314e+06	1.09563e+06	1073717	1055713	1044408	1296866	1216116	1.20843e+06	1.15501e+06	1191845	1123863	1108215	1.1433e+06	1.06236e+06	1.32253e+06	1.23584e+06	1.21748e+06	1.19309e+06	1.18748e+06
2017068n10_38452	0	Negative	Pathological	Haematological	Lymphoma	2.10192e+06	2.25304e+06	2055299	1.8102e+06	2.10384e+06	1.38048e+06	2.0063e+06	1.6829e+06	2.29523e+06	1.82783e+06	1.98525e+06	2.34745e+06	1519998	1750517	2.14128e+06	1.61277e+06	2.47136e+06	1833691	1.84551e+06	2730664	1702082	1520866	2.11148e+06	1.93815e+06	2066566	1.86225e+06	1.8469e+06	1.72235e+06	1.73914e+06	1778613	2.09872e+06	1.95221e+06	1.87885e+06	1.9913e+06	1875357	1.80489e+06	1.71829e+06	1711495	1733413	1.98833e+06	2.03406e+06	1872167	1.92597e+06	1.89015e+06
2017068n10_38723	1	CSF-Infiltration	Pathological	Haematological	Lymphoma	1.68858e+06	3.01326e+06	1.81724e+06	1.35078e+06	1.93823e+06	1068174	1.81483e+06	1.42882e+06	2.28194e+06	1.57317e+06	1.70423e+06	1.95171e+06	1436547	1.48086e+06	1422469	1.37337e+06	2.14801e+06	1.63656e+06	1.77873e+06	2467226	1.76323e+06	1.55105e+06	1958230	1.82602e+06	1.70199e+06	1.81319e+06	1.77912e+06	1718925	1.89589e+06	1689759	1.96455e+06	1.95234e+06	1.76037e+06	1.94802e+06	2.0199e+06	1.79291e+06	1.72842e+06	1795697	1.8341e+06	1971510	2.04513e+06	2.01757e+06	1.91755e+06	2047111
2017068n10_38740	0	Negative	Pathological	Haematological	Lymphoma	1.61766e+06	2547319	1.88975e+06	1186744	2217508	823326	1.6468e+06	1.33326e+06	2348218	1.55311e+06	1332232	1.67184e+06	1.37732e+06	1483330	1.54171e+06	1.13176e+06	2.58203e+06	1.29128e+06	1.74384e+06	1.86904e+06	1666001	1.23242e+06	1.488e+06	1466431	1336187	1308168	1.31514e+06	1.36825e+06	1.31698e+06	1.27146e+06	1.45326e+06	1464983	1.29575e+06	1373334	1.343e+06	1.38082e+06	1.3964e+06	1.45165e+06	1365269	1450525	1.48993e+06	1.31395e+06	1327838	1.34302e+06
2017068n10_36583	1	CSF-Infiltration	Pathological	Haematological	Lymphoma	1.49272e+06	2.75401e+06	1.84291e+06	1.10342e+06	2270094	950288	1.52598e+06	1102125	2083369	1.94815e+06	1.07764e+06	1.43481e+06	1.21494e+06	1.3775e+06	1.53503e+06	972299	2.36558e+06	1.02799e+06	1.68358e+06	1.71599e+06	1.86938e+06	1026458	1.06597e+06	1.09981e+06	1097414	1.01556e+06	1027961	1.07396e+06	995767	1042091	1.10275e+06	1.15329e+06	1.08622e+06	1.08015e+06	986609	1015563	1.02485e+06	1035027	983423	1.16654e+06	1134454	1.08802e+06	1.0154e+06	1.01462e+06
2017068n10_36855	0	Negative	Pathological	Haematological	Lymphoma	1391590	2.2542e+06	1433093	1.10197e+06	2167237	837345	1371399	1160925	2147339	1.37102e+06	851923	1451833	1.16052e+06	2.18002e+06	2764057	1.01279e+06	2182165	1.05724e+06	1.41707e+06	1.53096e+06	1.97859e+06	816729	820502	845653	923884	875473	911022	870911	1639195	842219	815938	860767	855972	878245	885863	882036	887693	891103	834288	792886	794136	924978	889634	983174
2017068n11_36284	1	CSF-Infiltration	Pathological	Haematological	Lymphoma	1.8204e+06	2.21477e+06	1.89298e+06	1.47673e+06	1965528	1.35261e+06	1901551	1.5547e+06	2.4425e+06	1.74224e+06	1.71026e+06	1.98078e+06	1.57366e+06	1.65884e+06	1526456	1.44056e+06	2623685	1.4786e+06	1744953	2082687	1.87936e+06	1.35129e+06	1.58461e+06	1.55137e+06	1471194	1.49982e+06	1.49896e+06	1.56814e+06	1621950	1.57945e+06	1530916	1.5832e+06	1411009	1.62211e+06	1.57253e+06	1.55433e+06	1.56232e+06	1.58218e+06	1.51579e+06	1.53292e+06	1568666	1641367	1575333	1580679
2017068n11_36470	0	Negative	Pathological	Haematological	Lymphoma	2.11552e+06	3.01926e+06	2.34471e+06	1.5113e+06	2.71637e+06	1608207	2.14849e+06	1.57051e+06	2982020	2.00954e+06	1.98672e+06	2.30019e+06	1780616	1.87893e+06	1.49605e+06	1.52242e+06	3.33551e+06	1.62985e+06	2.35736e+06	2666483	2.23002e+06	1.52123e+06	1.69752e+06	1789233	1882292	1.7659e+06	1.66566e+06	1.70227e+06	1.6264e+06	1565183	1.72935e+06	1.75974e+06	1.88234e+06	1901619	1835750	1843034	1.72546e+06	1.68045e+06	1545770	1.81186e+06	1807659	1.83801e+06	1.76177e+06	1900345
2017068n11_38755	1	CSF-Infiltration	Pathological	Haematological	Lymphoma	2.81038e+06	3.98455e+06	3277574	2.36361e+06	3.17131e+06	2.20268e+06	2.96451e+06	2448408	3.7881e+06	2.76371e+06	2.61519e+06	2.86273e+06	2.47125e+06	2740085	2.59409e+06	2.16241e+06	4.07472e+06	2.3154e+06	2823557	3.49512e+06	3337439	2.34327e+06	2518967	2.49236e+06	2.58236e+06	2.44104e+06	2.41973e+06	2.38745e+06	2413360	2.30744e+06	2.64418e+06	2.40276e+06	2.41491e+06	2.3447e+06	2.44503e+06	2.41244e+06	2.47072e+06	2.31785e+06	2.38188e+06	2.69544e+06	2.49772e+06	2.45861e+06	2.34911e+06	2.53336e+06
2017068n11_38570	1	CSF-Infiltration	Pathological	Haematological	Lymphoma	1.90822e+06	3270947	2386839	1.37871e+06	2.02919e+06	1.44902e+06	2.27535e+06	1.62715e+06	3.01116e+06	1.98373e+06	1320456	2156709	1.94843e+06	2.31584e+06	2.96267e+06	1400064	3534599	1.19276e+06	2.13176e+06	2533705	3.2471e+06	1.26989e+06	1.26012e+06	1.2164e+06	1275855	1.28994e+06	1.17571e+06	1.21066e+06	1.16678e+06	1.15014e+06	1.27574e+06	1229306	1.32432e+06	1355477	1336217	1.37986e+06	1198093	1.27801e+06	1.19859e+06	1.32665e+06	1.287e+06	1.36773e+06	1305235	1.30296e+06
2017068n12_35761	0	Negative	Pathological	Haematological	Lymphoma	1.5257e+06	2.3371e+06	1.86908e+06	1.14284e+06	2146422	1039193	1.71995e+06	1.15166e+06	2.12679e+06	1.2492e+06	1.26207e+06	1754053	1.54658e+06	1.52638e+06	1.23517e+06	1205890	2.43365e+06	1.26229e+06	2.00802e+06	1.7645e+06	2.10452e+06	1.19825e+06	1.35963e+06	1.31418e+06	1329433	1.31076e+06	1.33748e+06	1.31212e+06	1.19289e+06	1224778	1319096	1330588	1.31526e+06	1.32586e+06	1.31153e+06	1.32039e+06	1.26803e+06	1275283	1.18356e+06	1.30639e+06	1281442	1.32982e+06	1.31444e+06	1349548
2017068n12_36202	1	CSF-Infiltration	Pathological	Haematological	Lymphoma	2.89709e+06	4003520	3.70703e+06	2.70883e+06	3967602	2.48409e+06	2782442	2.92473e+06	3.32267e+06	2964270	2.74885e+06	3.30185e+06	2966758	2667830	2449982	2.45435e+06	3.50289e+06	2.31529e+06	3164985	3.02784e+06	3207901	2.60235e+06	2.9372e+06	2676169	2.78731e+06	2.55082e+06	2.8184e+06	2.62842e+06	2.70288e+06	2.63341e+06	3.02355e+06	2649107	2.71137e+06	2.69382e+06	2.74e+06	2856957	2.75972e+06	2.80109e+06	2.63875e+06	2.96053e+06	2.53617e+06	2.71229e+06	2612851	2.82609e+06
2017068n12_37642	0	Negative	Pathological	Haematological	Lymphoma	1.30402e+06	2.7863e+06	1883633	798474	2.03426e+06	687203	1334028	963416	2438674	1122305	827404	1.56719e+06	1448259	1522363	2.20884e+06	1.20757e+06	2743236	892817	1.76877e+06	1592480	2.56492e+06	731380	1087256	765038	777457	953498	833381	790753	916366	731883	764697	793452	781718	861181	834827	830914	782797	889609	800543	760124	800000	818866	858225	772963
2017068n15_36768	1	CSF-Infiltration	Pathological	Haematological	Lymphoma	1.62025e+06	2.63218e+06	2.02938e+06	1.30796e+06	2.47379e+06	1.48178e+06	1865869	1.45175e+06	2.35534e+06	1.79321e+06	1.5907e+06	1.65843e+06	1.62879e+06	1654062	3.26103e+06	1369292	2.38476e+06	1.42425e+06	1.82078e+06	1.84135e+06	1.74067e+06	1.59266e+06	1609187	1.45526e+06	1.63192e+06	1419674	1.4393e+06	1483214	1.54431e+06	1.57067e+06	1.61167e+06	1539034	1621313	1612041	1.44775e+06	1.46152e+06	1453856	1.44949e+06	1474025	1.63924e+06	1563014	1.61552e+06	1.56711e+06	1.47154e+06
2017068n16_36406	1	CSF-Infiltration	Pathological	Haematological	Lymphoma	1.66236e+06	1.90858e+06	1.77568e+06	1.28841e+06	1.66706e+06	1.24891e+06	1545367	1377888	1.79052e+06	1450044	1783012	1738689	1.43111e+06	1.49193e+06	2.42155e+06	1.37649e+06	2.00053e+06	1.57067e+06	1.83928e+06	1.78034e+06	1.51312e+06	1.49014e+06	1.59465e+06	1.5818e+06	1692814	1.56704e+06	1.44975e+06	1.47155e+06	1.47699e+06	1.56576e+06	1.6018e+06	1.70908e+06	1.72595e+06	1631734	1.56685e+06	1.51746e+06	1522936	1582482	1.55996e+06	1.52844e+06	1.78434e+06	1691567	1.75253e+06	1708205
2017068n16_36960	0	Negative	Pathological	Haematological	Lymphoma	1.57402e+06	1.84203e+06	1.54826e+06	1.22584e+06	1.48076e+06	1129020	1390425	1.25839e+06	1.52471e+06	1.55515e+06	1612684	1.48657e+06	1248000	1.38513e+06	2.36179e+06	1293636	1.72101e+06	1.61701e+06	1.67657e+06	1.79109e+06	1348922	1.53236e+06	1611749	1489419	1548178	1.64254e+06	1564794	1.54269e+06	1.5293e+06	1.56279e+06	1519282	1.51264e+06	1520679	1545017	1.57736e+06	1.56272e+06	1472057	1.51324e+06	1550714	1.5717e+06	1.61857e+06	1576079	1.5309e+06	1.56554e+06
2017068n16_36962	1	CSF-Infiltration	Pathological	Haematological	Lymphoma	1.61744e+06	1542595	1688598	1.48345e+06	1612022	1.51443e+06	1460996	1399991	1.70199e+06	1.7981e+06	1.95018e+06	1.8183e+06	1.46315e+06	1441892	2510266	1.45503e+06	1.55679e+06	1.75343e+06	1.79361e+06	1.90091e+06	1.35393e+06	1.7604e+06	1.98109e+06	1987619	2.02324e+06	1848560	1.93655e+06	1.99403e+06	1.77349e+06	1.71337e+06	2.05828e+06	2.02594e+06	1.92472e+06	1878111	1892501	2.03684e+06	1896575	1.76017e+06	1.79927e+06	2011880	2018079	1858325	2.01525e+06	1.88714e+06
2017068n16_37018	1	CSF-Infiltration	Pathological	Haematological	Lymphoma	766506	966610	1.05623e+06	606565	897591	564550	668999	585647	1.00233e+06	888364	587322	774612	743663	724992	2.20704e+06	619674	1105541	580069	1.04772e+06	801899	820435	465068	534561	539593	573032	618852	575561	693406	612101	515122	553256	564225	560798	558071	624558	593273	716982	691846	658579	542345	529266	627056	556890	532563
2017068n72_44991	1	CSF-Infiltration	Pathological	Haematological	Lymphoma	3034701	4.22885e+06	3.26865e+06	2121052	3.48507e+06	3120753	3347478	2.61429e+06	3496304	3.38748e+06	3.08834e+06	3.56001e+06	3.21819e+06	3.31794e+06	3855484	2.41042e+06	3.63074e+06	2.5603e+06	3.51963e+06	4035985	3.27141e+06	2751449	2791349	2885831	2.9579e+06	2847165	2.93662e+06	2.98156e+06	3.06333e+06	2.9789e+06	2714214	2.85869e+06	3.00339e+06	2.79534e+06	2830601	3090109	3.25822e+06	3.21044e+06	3.04039e+06	2786135	2.78252e+06	2744975	2.73927e+06	3.00423e+06
2017068n72_45169	0	Negative	Pathological	Haematological	Lymphoma	2.35816e+06	4736593	2.989e+06	1.52528e+06	4.1227e+06	1.72656e+06	2.54359e+06	1.84074e+06	3.64581e+06	2.35904e+06	1807569	2.4232e+06	2.3419e+06	2.38699e+06	3.72782e+06	1726591	4002901	1.94166e+06	2.9028e+06	2.56372e+06	2.69399e+06	1.86093e+06	1.89383e+06	1.85358e+06	1.79921e+06	1.90919e+06	1.97843e+06	1.85362e+06	1761738	1.90896e+06	1.76211e+06	1734287	1789162	1.72726e+06	1.80304e+06	1758883	1770939	1840312	1777344	1.70094e+06	1.67857e+06	1.70061e+06	1.70776e+06	1.77674e+06
2017068n72_45319	0	Negative	Pathological	Haematological	Lymphoma	3.32974e+06	5.75907e+06	3646051	2.14072e+06	5.62965e+06	2105676	3.25842e+06	2.77099e+06	4372212	3.03069e+06	2452739	2840658	2594941	3.13425e+06	4.41102e+06	2.25806e+06	4.83619e+06	2.552e+06	3671756	3.26016e+06	4.10211e+06	2057213	2.28519e+06	2151042	2.20757e+06	2.34021e+06	2.17255e+06	2.12228e+06	2.11824e+06	2.33187e+06	2.18635e+06	2.05458e+06	2.0644e+06	2.31287e+06	2.32389e+06	2081775	2108622	2164938	2.23736e+06	2.27866e+06	2.0701e+06	2116374	2.11933e+06	2.29141e+06
2017068n73_45622	0	Negative	Pathological	Haematological	Lymphoma	3.12745e+06	5.44107e+06	4017150	1710529	4.92744e+06	1685612	3.49318e+06	2.23198e+06	4442528	2.57736e+06	1.96858e+06	2.93039e+06	2911460	3.13979e+06	4833655	2079860	5607901	2.06688e+06	3.53175e+06	3.18653e+06	3746690	2.00409e+06	2105970	1.99001e+06	1.89215e+06	2.03243e+06	1941475	1.90624e+06	1999701	2.05827e+06	2.01629e+06	2.01136e+06	1.93952e+06	1.99609e+06	2.0095e+06	1.92279e+06	1966538	2.12484e+06	1986457	2052397	1980575	1.9069e+06	2058814	2.02327e+06
2017068n73_45693	1	CSF-Infiltration	Pathological	Haematological	Lymphoma	2.63796e+06	5.20678e+06	3.75207e+06	1853448	4.63406e+06	1808891	2947652	2.23371e+06	3.87546e+06	2922434	2.15938e+06	2.87018e+06	2.74166e+06	2.88564e+06	5.19653e+06	2.02658e+06	4.83096e+06	2.31081e+06	3.61058e+06	3.2753e+06	3.55922e+06	1.93772e+06	2126661	2143376	2117886	2198436	2.1965e+06	2.15425e+06	2052496	2018182	2.15521e+06	2.18348e+06	2.16815e+06	2.18521e+06	2.25679e+06	2.24659e+06	2164850	2.04421e+06	2.09145e+06	2.29589e+06	2.30038e+06	2255364	2167373	2212135
2017068n73_45456	0	Negative	Pathological	Haematological	Lymphoma	3.06263e+06	6.64651e+06	4.1988e+06	2154036	4341756	1.9431e+06	3.35564e+06	2.65331e+06	5139630	2.94982e+06	2241685	2.78098e+06	2.94878e+06	3.15757e+06	6339578	2.08014e+06	6.31274e+06	2.26268e+06	3782008	3.05619e+06	3.80978e+06	2244379	2.17433e+06	2282186	2339205	2.21282e+06	2.20605e+06	2255190	2.23794e+06	2.24677e+06	2.20198e+06	2333823	2255262	2.23199e+06	2.23039e+06	2.19002e+06	2.14012e+06	2234066	2.24451e+06	2.33803e+06	2.43592e+06	2483337	2202658	2.23912e+06
2017068n74_39260	0	Negative	Pathological	Haematological	Lymphoma	2.17466e+06	5.12337e+06	3.55175e+06	1.37241e+06	5.05824e+06	1492006	2075574	1834535	3.88662e+06	2.26763e+06	1.66087e+06	1872311	2.21225e+06	2.23479e+06	5250053	1.41808e+06	4.05431e+06	1748688	3.06273e+06	2245819	2839686	1.68942e+06	1.44886e+06	1494178	1558185	1725300	1790163	1.68396e+06	1.76701e+06	1.75311e+06	1.49112e+06	1.49741e+06	1.5701e+06	1.56309e+06	1.65432e+06	1.68621e+06	1.6796e+06	1763380	1730902	1532662	1501965	1578949	1.62303e+06	1.59079e+06
2017068n75_39063	1	CSF-Infiltration	Pathological	Haematological	Lymphoma	1.45888e+06	2.41188e+06	1.65878e+06	1.05605e+06	2920302	834512	1.45159e+06	1.22082e+06	1.88575e+06	1406651	1073815	1.42279e+06	1.32239e+06	1.27734e+06	2.2026e+06	925595	1.94454e+06	1.11323e+06	1.64268e+06	1605173	1.41284e+06	1042364	1.08415e+06	1076725	1.10308e+06	1.31696e+06	1.169e+06	1194559	1.02601e+06	1058358	1.16575e+06	1.09342e+06	1.10432e+06	1122590	1.18064e+06	1200646	1.10056e+06	1.03436e+06	1027748	1.18045e+06	1.08874e+06	1116274	1.11107e+06	1.07593e+06
2017068n75_39129	0	Negative	Pathological	Haematological	Lymphoma	1483988	2321896	1.70649e+06	1.00229e+06	2316364	955186	1.61788e+06	1.19559e+06	2.10412e+06	1.54978e+06	1.29111e+06	1.5628e+06	1.44941e+06	1530414	2.39973e+06	1196821	2.14635e+06	1.29754e+06	1.72849e+06	1755568	1579647	1.35834e+06	1326098	1.26592e+06	1.27492e+06	1.33783e+06	1.34836e+06	1358611	1381491	1.34795e+06	1.30473e+06	1.27041e+06	1301107	1350764	1312837	1.32602e+06	1389293	1424571	1.34923e+06	1.32452e+06	1.24722e+06	1261372	1364265	1.34394e+06
2017068n75_39406	0	Negative	Pathological	Haematological	Lymphoma	1.38453e+06	2358948	2022320	797495	2.75043e+06	879393	1.50646e+06	1135964	1972070	1.22164e+06	1211223	1.39971e+06	1509678	1.45646e+06	2.57548e+06	1.05907e+06	1.7174e+06	1.17273e+06	1.81539e+06	1.39959e+06	1.63002e+06	1.16171e+06	1.11575e+06	1159308	1.08988e+06	1162615	1.17225e+06	1.16138e+06	1154719	1248177	1115813	1141867	1.13778e+06	1.16897e+06	1147769	1.18736e+06	1.13285e+06	1210199	1.18127e+06	1113419	1.12625e+06	1133837	1.17347e+06	1.13549e+06
2017068n75_39988	0	Negative	Pathological	Haematological	Lymphoma	1.74297e+06	3.131e+06	2.22274e+06	988740	4661508	821533	1.51294e+06	1.55282e+06	1.96208e+06	1.51758e+06	1.07905e+06	1244343	1250905	1279758	4.21456e+06	1031446	2.50633e+06	1.48055e+06	2.04248e+06	1.368e+06	1426340	985196	1.04617e+06	1.04198e+06	1.08147e+06	1067569	1.04405e+06	1.10544e+06	1.06217e+06	1.09782e+06	1045260	1.03214e+06	1.03401e+06	1068489	1.07854e+06	1.03022e+06	1.05357e+06	1.08526e+06	1.09061e+06	1077622	1049768	1.01148e+06	1.01862e+06	1059348
2017068n76_40646	1	CSF-Infiltration	Pathological	Haematological	Lymphoma	3.47632e+06	4.82821e+06	3.74892e+06	2176590	4.43156e+06	3.18282e+06	3.72932e+06	2566709	4.50069e+06	2.84714e+06	3.37231e+06	3.84177e+06	3.2706e+06	3.531e+06	5500198	3.02757e+06	4593826	3073857	3759909	4068179	3.93463e+06	3.35436e+06	3.08607e+06	3110396	3.55676e+06	3035559	3297633	3.24127e+06	3.14092e+06	3.23787e+06	3.15506e+06	3.31981e+06	3.48892e+06	3.32542e+06	3331800	3.21454e+06	3192393	3.01359e+06	3.18572e+06	3.21221e+06	3.46372e+06	3.44488e+06	3.35158e+06	3455124
2017068n76_40500	1	CSF-Infiltration	Pathological	Haematological	Lymphoma	2.34196e+06	4.98089e+06	3503109	1.65102e+06	4.68831e+06	2210886	2.99014e+06	2.11947e+06	4.07138e+06	2.25407e+06	2058563	2.44206e+06	2.77085e+06	3021263	4271872	1858454	4.20712e+06	2.27301e+06	3488216	2905017	3137036	2040350	1.87479e+06	1917847	2043095	1.98798e+06	2.0075e+06	2044255	2.07242e+06	2094862	1748820	1925518	1959438	1.96147e+06	1.97089e+06	2.00669e+06	2.0026e+06	2083848	2.13798e+06	1.8533e+06	1.9952e+06	1.93614e+06	1905089	1.92487e+06
2017068n76_40450	1	CSF-Infiltration	Pathological	Haematological	Lymphoma	2630669	5.37764e+06	3.56443e+06	1.87949e+06	4.61146e+06	2605502	3400826	2.42311e+06	4761686	3.04982e+06	2.42817e+06	2.71517e+06	3.08619e+06	3265003	4.19046e+06	2265014	4935897	2.69195e+06	3.56292e+06	3.52299e+06	3.65192e+06	2324145	2.16303e+06	2255822	2.47168e+06	2.42782e+06	2.35728e+06	2.33297e+06	2.49121e+06	2.4935e+06	2.61619e+06	2.69494e+06	2285853	2.53343e+06	2.56804e+06	2.57153e+06	2.46298e+06	2.68041e+06	2.36233e+06	2340091	2512267	2452560	2.4102e+06	2.30897e+06
2017068n77_40582	0	Negative	Pathological	Haematological	Lymphoma	2.68794e+06	4518119	2965088	1.24994e+06	3.69424e+06	1.19732e+06	3.63576e+06	1.74788e+06	3.68762e+06	1.92552e+06	1462306	3322202	3.27861e+06	3.67384e+06	3.43456e+06	1858827	3.99832e+06	1.57882e+06	2869961	3.16123e+06	3773505	1.53124e+06	1.45782e+06	1.51544e+06	1.44217e+06	1.65925e+06	1666011	1822971	1518223	1691598	1.41626e+06	1.45446e+06	1364333	1450470	1.54308e+06	1572144	1614682	1971006	1598467	1.48146e+06	1.49281e+06	1.52489e+06	1.59713e+06	1.496e+06
2017068n77_41381	1	CSF-Infiltration	Pathological	Haematological	Lymphoma	2440530	4669441	3.26382e+06	1.15886e+06	4174276	1.49755e+06	3.12483e+06	1662548	3.90167e+06	1.6466e+06	1692755	2.82813e+06	2.83331e+06	3.01336e+06	2767213	1.84675e+06	4.10595e+06	1.75117e+06	3.17249e+06	2.85233e+06	3.59425e+06	1783021	1.69143e+06	1.71797e+06	1.71657e+06	1.86159e+06	1.84357e+06	1.78337e+06	1.80374e+06	1.85886e+06	1.72925e+06	1.66761e+06	1.68652e+06	1670788	1.78008e+06	1744143	1.69451e+06	1878197	1.7743e+06	1.75395e+06	1.7204e+06	1.75343e+06	1720527	1.74064e+06
2017068n78_40708	0	Negative	Pathological	Haematological	Lymphoma	2.21568e+06	2.87306e+06	1.82231e+06	1368952	3978358	1.057e+06	1.70842e+06	1581731	1.86458e+06	1.75753e+06	1.2503e+06	1997756	1.54371e+06	1.72711e+06	2.06181e+06	1.21456e+06	2.23975e+06	1427826	1753364	2.25914e+06	1.71176e+06	1.23127e+06	1.18092e+06	1221300	1.22858e+06	1.26908e+06	1.17361e+06	1270504	1203674	1156176	1.17038e+06	1.19812e+06	1.16805e+06	1261746	1370802	1.20674e+06	1.19482e+06	1297293	1306294	1152837	1.2166e+06	1.13487e+06	1139464	1.22734e+06
2017068n78_40773	1	CSF-Infiltration	Pathological	Haematological	Lymphoma	2.29876e+06	3.11124e+06	2306852	1428359	3770665	1.17056e+06	2335259	1.42506e+06	2.74438e+06	2.06387e+06	1.26449e+06	2.43549e+06	2.25736e+06	2.44637e+06	3.48079e+06	1.39645e+06	3.30405e+06	1.23274e+06	2238493	2859041	2571836	1.21475e+06	1.25759e+06	1295770	1211675	1.26546e+06	1.17001e+06	1.372e+06	1128013	1.22154e+06	1.22055e+06	1306322	1.17019e+06	1.18245e+06	1.20892e+06	1190483	1.29733e+06	1.16612e+06	1119089	1.14995e+06	1299578	1228776	1219186	1.22056e+06
2017068n78_40835	1	CSF-Infiltration	Pathological	Haematological	Lymphoma	2.63561e+06	4.0047e+06	2965167	2.03263e+06	4103022	2.27593e+06	2.94446e+06	2.15064e+06	3.23506e+06	2.55694e+06	2.08329e+06	2.78354e+06	2.58933e+06	2.62937e+06	3.91836e+06	1.75845e+06	3.77437e+06	1.93581e+06	2.96033e+06	2924715	2.95919e+06	2.01758e+06	1.92945e+06	1940525	2.15452e+06	2.06779e+06	2.07365e+06	2095917	2053283	2044651	1933622	1.9926e+06	2.13624e+06	2.16137e+06	2.07822e+06	2.24695e+06	2.11955e+06	2.03434e+06	1.98913e+06	2.0319e+06	1.93525e+06	2131783	2082898	2058422
2017068n79_41811	1	CSF-Infiltration	Pathological	Haematological	Lymphoma	1.70669e+06	1733458	1.62928e+06	1092398	2038874	1.15616e+06	1.39669e+06	1276598	1.83161e+06	1.80502e+06	1.49625e+06	1666708	1.45922e+06	1609796	2178805	1.64616e+06	1.7704e+06	1.38507e+06	1.61664e+06	2.02775e+06	1.39866e+06	1.54504e+06	1433929	1.39494e+06	1.49717e+06	1.5502e+06	1.54624e+06	1.43305e+06	1.41943e+06	1294466	1701797	1.51284e+06	1.49534e+06	1.41889e+06	1.56478e+06	1.59329e+06	1.60727e+06	1.59289e+06	1610466	1.53964e+06	1.78293e+06	1723071	1.53722e+06	1.49479e+06
2017068n79_41839	1	CSF-Infiltration	Pathological	Haematological	Lymphoma	2422986	3.20271e+06	2404589	1.55586e+06	2867734	1.51987e+06	2.80159e+06	1.60112e+06	3.26157e+06	1.73266e+06	1.64207e+06	2.78189e+06	2.66428e+06	2.89628e+06	2.85519e+06	2.11068e+06	3372677	1.3953e+06	2.35496e+06	2.90915e+06	2.71649e+06	1.38993e+06	1672869	1.53226e+06	1536869	1596923	1507511	1568729	1.44369e+06	1.41427e+06	1639515	1602505	1.62559e+06	1.6008e+06	1.58033e+06	1541398	1813636	1.52714e+06	1400081	1630003	1.62019e+06	1615993	1.63525e+06	1541900
2017068n79_41891	0	Negative	Pathological	Haematological	Lymphoma	2.11057e+06	4163381	2.91183e+06	1.48198e+06	4036727	1.49386e+06	2419786	1.7859e+06	3.44757e+06	2.16546e+06	1773711	1.99837e+06	2146763	2.18208e+06	3.76864e+06	1622175	3.64522e+06	1599298	2934077	2593869	2.47591e+06	1.63412e+06	1.70672e+06	1.7652e+06	1.65865e+06	1.64918e+06	1.63291e+06	1744884	1631410	1.61084e+06	1.73526e+06	1.70919e+06	1702097	1.69588e+06	1.66382e+06	1.72277e+06	1.75926e+06	1664886	1.63706e+06	1.72101e+06	1771929	1.7711e+06	1.72988e+06	1748572
2017068n79_41976	1	CSF-Infiltration	Pathological	Haematological	Lymphoma	2335872	4.41053e+06	3050584	1.4598e+06	4.15164e+06	1.59885e+06	2.34109e+06	1.87622e+06	3.81898e+06	2.30886e+06	1.83341e+06	1.99785e+06	2.25382e+06	2.44577e+06	3.55412e+06	1.72501e+06	4.00465e+06	1829852	3.01896e+06	2.36272e+06	2680936	1804905	1.78448e+06	1.81292e+06	1.71508e+06	1719215	1.83385e+06	1706733	1699510	1777118	1.85027e+06	1.81725e+06	1.74924e+06	1.76707e+06	1.82951e+06	1.8801e+06	1.81658e+06	1784599	1.71868e+06	1.8351e+06	1.75325e+06	1.76621e+06	1738786	1.80281e+06
2017068n80_42422	0	Negative	Pathological	Haematological	Lymphoma	1.33905e+06	1.53938e+06	1.17616e+06	860811	2.35791e+06	928662	1.17085e+06	1.02544e+06	1.15592e+06	1.44222e+06	1.05623e+06	1.36032e+06	1.05551e+06	1.15706e+06	1823150	1.15501e+06	1.13471e+06	860100	1189679	1.65648e+06	992927	825927	1004991	899931	1.00029e+06	890397	872013	938534	986391	909553	926372	923423	875628	902091	855524	924310	898316	994695	992987	936095	899221	1.01879e+06	923178	873382
2017068n80_42981	0	Negative	Pathological	Haematological	Lymphoma	1.52266e+06	2585150	1.82269e+06	862676	1.93387e+06	823759	2152097	1027155	2.0255e+06	1.41382e+06	1081199	1.61724e+06	1.60379e+06	1.8229e+06	2.10907e+06	1.2358e+06	1831112	918879	1481723	1.75191e+06	1527929	922635	919449	924176	949079	998089	970516	1.03752e+06	983448	965546	1.18137e+06	904176	928274	1.01313e+06	1.00913e+06	971381	993132	1.02998e+06	944699	936959	914570	982249	1050991	986118
2017068n80_42744	0	Negative	Pathological	Haematological	Lymphoma	1285882	1.92274e+06	1.66442e+06	886519	2.18388e+06	840105	1.45235e+06	920691	2.07311e+06	1388206	954126	1.41889e+06	1396685	1.49501e+06	2.18772e+06	1.08162e+06	1.77819e+06	900412	1.55355e+06	1.58976e+06	1.40594e+06	879196	975084	932343	924025	935174	983040	1043772	897340	885698	965887	954603	904929	985118	882902	905568	972859	919827	897614	906893	936540	920976	949466	908502
2017068n80_42764	0	Negative	Pathological	Haematological	Lymphoma	1.04295e+06	2.17217e+06	1.40492e+06	610477	2.0701e+06	568750	1.14156e+06	722171	1811439	1.30023e+06	706002	1013564	1.0716e+06	1.24387e+06	1.76378e+06	758823	1.72469e+06	708302	1.44104e+06	1.10929e+06	1.16882e+06	629958	694483	664547	654430	698238	718887	702042	704051	635094	681978	667204	686118	688447	692337	683730	662967	671085	713541	672161	658152	680952	697841	684425
2017068n80_45057	0	Negative	Pathological	Haematological	Lymphoma	1.05509e+06	1.91658e+06	1381682	729698	2.32874e+06	714109	1153455	842777	1.89492e+06	1.42923e+06	796313	1107237	1.08258e+06	1.10044e+06	2.21105e+06	832715	1.70078e+06	857007	1.46552e+06	1249245	1.21934e+06	834242	804337	815511	849266	850575	857181	906939	787244	814933	802311	793369	852482	812784	816942	816582	878137	887834	822330	789945	802517	847702	836956	819024
2017068n81_43382	0	Negative	Pathological	Haematological	Lymphoma	1.54526e+06	3.49104e+06	2379668	1109959	3.57068e+06	839140	1864525	1.26068e+06	2.61659e+06	1.50269e+06	1027198	1.37446e+06	1.41542e+06	1539339	2.48935e+06	1.05466e+06	2959544	1012845	2.17451e+06	1535687	1.80029e+06	958879	1.07447e+06	1.06968e+06	1.04014e+06	1016098	990814	956238	934610	955978	1066379	1.0755e+06	1.10385e+06	1068417	1.05486e+06	1.01731e+06	995751	1.01659e+06	959673	1047434	1081053	1.06705e+06	1.03266e+06	1.05204e+06
2017068n81_43486	1	CSF-Infiltration	Pathological	Haematological	Lymphoma	1.8177e+06	3114659	2.22894e+06	1.56733e+06	3.34987e+06	1.27145e+06	1.94065e+06	1.78522e+06	2.23666e+06	1.781e+06	1668521	1.62149e+06	1.52718e+06	1771035	2887836	1.35705e+06	2.39344e+06	1.53748e+06	2077583	2.034e+06	1.83635e+06	1.4274e+06	1.43991e+06	1442724	1.6391e+06	1457211	1.44291e+06	1.57647e+06	1.59772e+06	1.53416e+06	1.47359e+06	1.45233e+06	1.57662e+06	1.57936e+06	1.60645e+06	1.51623e+06	1.53749e+06	1.45857e+06	1.43633e+06	1578142	1.56368e+06	1553071	1.56137e+06	1.61373e+06
2017068n82_43648	1	CSF-Infiltration	Pathological	Haematological	Lymphoma	2.39077e+06	3285524	2.72227e+06	2.0241e+06	3187122	2.06878e+06	2777115	2.2121e+06	2.81197e+06	2.41269e+06	2041965	2.65753e+06	2.46565e+06	2.56847e+06	3.02992e+06	1693628	3.32793e+06	1.60465e+06	2.35496e+06	2.75941e+06	2545579	1.91774e+06	1812059	1.84007e+06	1.83601e+06	1791887	1.8625e+06	1852715	2000532	1.86614e+06	1.86863e+06	1.89514e+06	1.86771e+06	1910008	1813408	1.87594e+06	1.82399e+06	1951849	1.93367e+06	2009231	1.91354e+06	2021374	1.85814e+06	1.949e+06
2017068n82_43693	1	CSF-Infiltration	Pathological	Haematological	Lymphoma	1.99984e+06	3.95105e+06	2.79818e+06	1.33217e+06	3.95247e+06	1.3702e+06	2739451	1.64367e+06	3.61056e+06	1.69679e+06	1.57623e+06	1916030	1.97897e+06	2.26487e+06	2.85816e+06	1.28717e+06	4024112	1.47042e+06	2768580	2.21108e+06	3117208	1.45013e+06	1.45217e+06	1542143	1604549	1.51695e+06	1.57716e+06	1535134	1.49169e+06	1.41483e+06	1.49426e+06	1564984	1.65957e+06	1.64275e+06	1.58618e+06	1.56085e+06	1589422	1.60181e+06	1.56498e+06	1.54413e+06	1.598e+06	1584608	1512424	1.60409e+06
2017068n82_43696	0	Negative	Pathological	Haematological	Lymphoma	1.94454e+06	4.80291e+06	3.24775e+06	1.27339e+06	3708751	1.06837e+06	2.50467e+06	1638738	3.5474e+06	1.64675e+06	1.11765e+06	1.55411e+06	1.98532e+06	2.2244e+06	3.63459e+06	1.059e+06	4156469	1174393	2.91637e+06	1.85659e+06	3.12228e+06	1.26124e+06	1.25779e+06	1.25948e+06	1.1536e+06	1161644	1174071	1.22879e+06	1.20822e+06	1.2661e+06	1.27411e+06	1.31343e+06	1.23492e+06	1.28479e+06	1.21815e+06	1.18404e+06	1.23513e+06	1.22107e+06	1.22634e+06	1.27847e+06	1.31607e+06	1.23379e+06	1250277	1.2561e+06
2017068n83_44188	1	CSF-Infiltration	Pathological	Haematological	Lymphoma	1.78636e+06	1.88313e+06	1.59413e+06	966528	1965570	907875	2.10256e+06	1140238	2.18709e+06	1.20963e+06	1.16364e+06	2.12779e+06	1934405	2.25102e+06	1995078	1192844	2.06799e+06	968008	1.50531e+06	2.30844e+06	1.90091e+06	970539	983400	954092	1.03505e+06	947029	1.01152e+06	1066321	1.00589e+06	927351	951067	976876	977854	957154	985488	1033331	987502	1.02587e+06	1.14309e+06	984635	936688	1012028	964274	936718
2017068n83_44234	0	Negative	Pathological	Haematological	Lymphoma	1.63584e+06	2.67007e+06	1.92573e+06	1.03346e+06	2.26946e+06	750613	1.99892e+06	1.24733e+06	2309317	1.18115e+06	923085	1.72302e+06	1.67772e+06	2.28893e+06	1.80628e+06	1.07376e+06	2.52693e+06	899588	1.86872e+06	1893883	1930313	903589	886685	934726	942177	995459	939300	945769	871127	825249	877343	961463	914559	915741	919202	966522	927334	934399	891032	888185	909363	901585	929604	936235
2017068n83_44385	0	Negative	Pathological	Haematological	Lymphoma	1.20447e+06	2.69213e+06	1.70593e+06	794130	2.34751e+06	628898	1.6329e+06	1.02257e+06	2139968	1.09919e+06	784185	1227123	1.40561e+06	1.42011e+06	1518053	864433	2408232	671180	1772078	1487993	1725739	714617	720237	716076	757788	716222	725396	721430	733851	705456	741547	751509	735633	756326	747484	733221	753193	746100	739345	771805	728649	713471	725700	714918
2017068n83_44443	1	CSF-Infiltration	Pathological	Haematological	Lymphoma	1.75386e+06	3.19288e+06	2226349	1.28923e+06	2.64811e+06	1562899	2.21766e+06	1.3587e+06	2.62966e+06	1.66749e+06	1.79987e+06	1.91475e+06	1.85698e+06	1916640	2.37081e+06	1464408	2.70038e+06	1.63458e+06	2.18999e+06	2.34214e+06	1934209	1.68527e+06	1.58372e+06	1.47163e+06	1.70797e+06	1594771	1.64558e+06	1628854	1896732	1702313	1.62182e+06	1.46435e+06	1583808	1664527	1.53934e+06	1.77184e+06	1.65681e+06	1.75114e+06	1.79057e+06	1.70022e+06	1637838	1.7492e+06	1.78233e+06	1692266
2017068n84_44700	1	CSF-Infiltration	Pathological	Haematological	Lymphoma	1626620	2.04757e+06	1.61718e+06	1316076	1.90021e+06	1.06252e+06	1462773	1.26636e+06	1.90756e+06	1214217	1113046	1500026	1356542	1366022	3370649	1151723	1.80254e+06	1.04134e+06	1531902	1571481	1.41849e+06	1018736	1.25097e+06	1.20021e+06	1.17906e+06	1.08241e+06	1.10655e+06	1154969	1.07693e+06	1.02839e+06	1197504	1232864	1185828	1281578	1.04659e+06	1.12991e+06	1129869	1135571	1.10532e+06	1.22108e+06	1203169	1.29362e+06	1.28838e+06	1121487
2017068n84_44624	1	CSF-Infiltration	Pathological	Haematological	Lymphoma	1.71336e+06	2.4056e+06	2.07677e+06	1.80381e+06	2.51649e+06	1740515	1801518	1.8297e+06	1.91535e+06	2.0566e+06	1.55905e+06	1610487	1.68342e+06	1.61688e+06	4.12927e+06	1.26025e+06	1.79876e+06	1.32647e+06	1.89809e+06	1.67274e+06	1.6873e+06	1.45678e+06	1.31424e+06	1.34022e+06	1294984	1527921	1462773	1534413	1.48714e+06	1.45974e+06	1355623	1312135	1.22572e+06	1269868	1.41414e+06	1.38133e+06	1.3934e+06	1.48379e+06	1.52964e+06	1.26341e+06	1.28084e+06	1.22848e+06	1.42322e+06	1.35889e+06
2017068n85_39481	1	CSF-Infiltration	Pathological	Haematological	Lymphoma	2.23602e+06	2295463	2140433	1963022	2359017	1.8308e+06	2.34204e+06	2034276	2303852	2.05518e+06	1.99303e+06	2550673	2095579	2406079	2.80328e+06	1.78244e+06	2.25419e+06	1711537	1.89595e+06	2.39717e+06	2.11989e+06	1.87097e+06	1.7428e+06	1.85513e+06	2007892	1693184	1598153	1.50743e+06	1.85391e+06	1781072	1.86801e+06	1.82054e+06	1.98148e+06	1802576	1.67176e+06	1695883	1.58255e+06	1681465	1.74418e+06	1.97859e+06	1.85546e+06	1897454	1704925	1.85139e+06
2017068n85_39584	0	Negative	Pathological	Haematological	Lymphoma	1.6259e+06	2.37315e+06	1757347	1.26756e+06	2.10905e+06	937816	1.79634e+06	1.30997e+06	2040062	1.54559e+06	1163970	1.92438e+06	1677125	1.89774e+06	2.1317e+06	1224922	2.05436e+06	1.1113e+06	1.59296e+06	1.8908e+06	1.84048e+06	1.12855e+06	1046083	1.14985e+06	1.08117e+06	1118397	1.15056e+06	1.13167e+06	1.08996e+06	1.1832e+06	998813	1.01004e+06	1.08544e+06	1.09717e+06	1.11747e+06	1.15395e+06	1.08439e+06	1.15359e+06	1118208	1051737	1.05671e+06	1.16298e+06	1.11952e+06	1165569
2017068n85_39729	0	Negative	Pathological	Haematological	Lymphoma	2.3865e+06	3.1592e+06	2.67629e+06	2224736	3.09806e+06	2.56248e+06	2.48856e+06	2.19037e+06	2702274	2.55822e+06	2.7922e+06	2.49372e+06	2.17757e+06	2.35512e+06	3.32829e+06	1.89023e+06	2.6803e+06	2.47207e+06	2.57782e+06	2.62825e+06	2.34485e+06	2.27229e+06	2.31854e+06	2.25926e+06	2.56453e+06	2.3265e+06	2.36206e+06	2369546	2.42639e+06	2.56547e+06	2407561	2288276	2607729	2.58528e+06	2.26066e+06	2.40012e+06	2.45279e+06	2.47858e+06	2.40356e+06	2.5146e+06	2.51134e+06	2524999	2515464	2.46064e+06
2017068n85_40112	0	Negative	Pathological	Haematological	Lymphoma	1266492	2.74191e+06	1.81169e+06	899261	2.44622e+06	800836	1.47939e+06	977823	2.11542e+06	1378024	1063823	1375888	1.19441e+06	1.27539e+06	2004227	871943	2008380	968713	1.70489e+06	1.29258e+06	1.74586e+06	991898	839906	903573	910473	929206	963583	945441	932837	1000639	884567	889674	923167	908311	877512	896940	913872	1.00949e+06	936868	927266	928479	965923	943650	902441
2017068n85_40317	1	CSF-Infiltration	Pathological	Haematological	Lymphoma	1.40417e+06	3.17158e+06	2.15408e+06	1.18185e+06	2.77988e+06	967074	1863131	1.26042e+06	2.30502e+06	1.54637e+06	1198599	1.59438e+06	1.50556e+06	1.55859e+06	2.45764e+06	1018518	2575686	1.12627e+06	2044172	1.53376e+06	2.18608e+06	1154914	1058251	1.09863e+06	1.05901e+06	1215904	1.26476e+06	1.15363e+06	1176374	1.19163e+06	1.06454e+06	1068330	1.13655e+06	1085476	1.22231e+06	1.22114e+06	1.15155e+06	1231214	1.19684e+06	1.11027e+06	1.13025e+06	1.15834e+06	1112457	1.22282e+06
2017068n86_40322	0	Negative	Pathological	Haematological	Lymphoma	3.78682e+06	3149729	3262618	2.85193e+06	2456935	3.12463e+06	3.02659e+06	2.83806e+06	3589641	3.47302e+06	4.94676e+06	3.88381e+06	4.27433e+06	3536339	3.30812e+06	3.27204e+06	3009649	4245807	3.26199e+06	4241097	3018567	3.60921e+06	3.66631e+06	4.09333e+06	4.68575e+06	3.60565e+06	4.19851e+06	4.17108e+06	4.3011e+06	4181772	4.51301e+06	3.90761e+06	4.3063e+06	4.93737e+06	4.11807e+06	4103251	3.87986e+06	4.34794e+06	4.23612e+06	4.43113e+06	4.55761e+06	4.18788e+06	3871763	4737035
2017068n86_40200	0	Negative	Pathological	Haematological	Lymphoma	1.83122e+06	3090057	2264759	1426583	2.61065e+06	1.03779e+06	2.10186e+06	1.46302e+06	2.49416e+06	1.59004e+06	1.23979e+06	1767320	1.72251e+06	1.95799e+06	3.97299e+06	1.28356e+06	2965757	1.21588e+06	2246319	1.77788e+06	2267309	1.15304e+06	1212252	1.15149e+06	1254789	1290456	1.19344e+06	1182027	1.22174e+06	1181153	1204135	1.21381e+06	1232204	1.29164e+06	1237914	1196540	1143949	1.20878e+06	1253837	1.27981e+06	1216653	1.23022e+06	1265533	1.26217e+06
2017068n86_40332	0	Negative	Pathological	Haematological	Lymphoma	1.65623e+06	3.27251e+06	2.08836e+06	1.22922e+06	2668692	1.18552e+06	1846200	1284389	2.4245e+06	1.40714e+06	1.188e+06	1.49117e+06	1.56371e+06	1.55171e+06	3662706	1.1603e+06	2783079	1.17175e+06	1.97337e+06	1623773	2023243	1058744	1167946	1195524	1259798	1135808	1.12494e+06	1.20505e+06	1.12986e+06	1.08652e+06	1.1443e+06	1.16784e+06	1.22412e+06	1217857	1.12294e+06	1.12609e+06	1155819	1.19669e+06	1.13939e+06	1.15564e+06	1.20196e+06	1185219	1190661	1.12319e+06
2017068n86_40615	1	CSF-Infiltration	Pathological	Haematological	Lymphoma	1643565	3.28458e+06	2210380	1454489	2.90425e+06	1.26785e+06	1932594	1578620	2.31936e+06	1.85782e+06	1.49563e+06	1.75391e+06	1.73943e+06	1689313	3.89653e+06	1333978	2.43818e+06	1409825	2164005	1.87268e+06	2.17333e+06	1.32142e+06	1.29972e+06	1.30786e+06	1406100	1.40397e+06	1.42264e+06	1495553	1.40164e+06	1396855	1.40878e+06	1.31653e+06	1.3864e+06	1.42513e+06	1.37777e+06	1434807	1406353	1439023	1.40047e+06	1.36101e+06	1382225	1396974	1388814	1.39927e+06
2017068n87_40775	0	Negative	Pathological	Haematological	Lymphoma	2.08195e+06	2594670	2.40241e+06	1821872	3.43958e+06	1038744	2259769	2106042	2335067	2.81206e+06	1.47305e+06	1.91595e+06	2.0623e+06	2.15644e+06	3.92646e+06	1.48423e+06	2.44479e+06	1.39652e+06	1.86727e+06	1991594	2.49776e+06	1.40968e+06	1486900	1.5582e+06	1492423	1.5871e+06	1.56749e+06	1.49041e+06	1.38163e+06	1.50189e+06	1.5181e+06	1.62426e+06	1.60365e+06	1.61731e+06	1.40508e+06	1539796	1485067	1353055	1381647	1.49513e+06	1.62772e+06	1.61964e+06	1.57904e+06	1.57372e+06
2017068n87_40832	0	Negative	Pathological	Haematological	Lymphoma	1.99263e+06	2.92921e+06	2285020	1.59454e+06	2.8525e+06	1.1536e+06	2.66563e+06	1.70362e+06	2.60712e+06	1.93399e+06	1.22904e+06	2.0187e+06	2.25736e+06	2365935	4381707	1.3708e+06	2.73896e+06	1.16796e+06	2.2367e+06	2.31804e+06	2.30704e+06	1.30286e+06	1.13313e+06	1192698	1.18298e+06	1.3105e+06	1.24116e+06	1280377	1.36485e+06	1.36161e+06	1.19193e+06	1228658	1.27905e+06	1.22083e+06	1249852	1205857	1.29448e+06	1.27341e+06	1.33029e+06	1217625	1.22259e+06	1.25346e+06	1241270	1.17304e+06
2017068n87_40933	1	CSF-Infiltration	Pathological	Haematological	Lymphoma	1.42704e+06	2535203	1604635	909516	2279781	614728	1.83143e+06	1.02781e+06	1.9049e+06	1408717	885392	1589280	1.40793e+06	1.55184e+06	4198882	924109	2004791	820431	1.68677e+06	1.60011e+06	1664854	834545	830734	827256	798845	893963	802235	822146	818374	827764	808360	815159	796096	790763	807597	751152	741708	824994	815994	830955	860108	860829	892050	789082
2017068n87_41080	1	CSF-Infiltration	Pathological	Haematological	Lymphoma	1.88514e+06	2.82518e+06	2.1809e+06	1.44261e+06	2725022	1.3384e+06	2.10605e+06	1.74073e+06	2214895	1.97087e+06	1.6221e+06	1.80049e+06	1.85083e+06	1.93826e+06	4955966	1270369	2.24965e+06	1.45733e+06	2026250	2.09734e+06	2.00755e+06	1.56122e+06	1.46198e+06	1.45299e+06	1.46661e+06	1.44785e+06	1.44226e+06	1471510	1.74847e+06	1624823	1469628	1440697	1433058	1.5619e+06	1.46612e+06	1549160	1.55921e+06	1.66317e+06	1.84758e+06	1478026	1.46352e+06	1.49837e+06	1518525	1.57232e+06
2017068n88_41786	1	CSF-Infiltration	Pathological	Haematological	Lymphoma	2.23818e+06	2662218	2181854	1.85923e+06	2.44845e+06	1.47232e+06	2357359	1726290	2.58279e+06	2.09526e+06	1.97789e+06	2.53468e+06	2.14495e+06	2470440	3.74257e+06	1.90632e+06	2.23767e+06	1739247	2.29771e+06	2.53186e+06	2.23705e+06	1.87845e+06	1.90425e+06	2.06276e+06	1.83426e+06	1.80797e+06	1.77128e+06	1.79874e+06	1788110	1.86999e+06	1.76499e+06	1.84692e+06	1.78046e+06	1.80203e+06	1741305	1830991	1.80708e+06	1.82653e+06	1.89946e+06	1.83182e+06	1.86267e+06	1.83095e+06	1951350	1.84846e+06
2017068n88_41956	1	CSF-Infiltration	Pathological	Haematological	Lymphoma	3.68523e+06	4.10375e+06	3705862	3036332	4.11116e+06	3.02444e+06	3585877	2771763	4016597	3.22499e+06	3949556	4466318	3.38434e+06	3.65556e+06	5.41286e+06	2.71979e+06	3.56496e+06	4.15971e+06	3.55929e+06	4.27664e+06	3.55148e+06	3.93897e+06	3.67736e+06	3.82428e+06	3.99346e+06	4.16359e+06	4025405	3.91017e+06	4.12916e+06	3.89641e+06	3774791	3.89377e+06	3925289	4137753	4110572	4.01129e+06	4.15989e+06	4328352	4.31689e+06	3787515	3948069	3.98286e+06	4.21051e+06	4.17736e+06
2017068n88_41933	1	CSF-Infiltration	Pathological	Haematological	Lymphoma	3.42412e+06	4.34862e+06	3.69759e+06	2790280	4003157	3.73677e+06	3.60435e+06	2.84573e+06	4.52406e+06	3.67251e+06	4.33949e+06	3993581	3.42356e+06	3.32102e+06	4.9255e+06	3.01281e+06	3.91127e+06	3.53111e+06	3.57894e+06	3884850	3.79885e+06	3.68855e+06	3.65564e+06	3647290	3.73395e+06	3530971	3631421	3.66304e+06	3772747	3.62734e+06	3.63695e+06	3.67276e+06	3638440	3.8026e+06	3602294	3.8084e+06	3648368	4037740	3.67996e+06	3633799	3.5146e+06	3640062	3.64444e+06	3.47896e+06
2017068n89_42040	1	CSF-Infiltration	Pathological	Haematological	Lymphoma	1.41733e+06	1.93456e+06	1.43121e+06	945781	1.67798e+06	780308	1.50735e+06	1.01604e+06	1944066	1.52348e+06	976436	1.46293e+06	1349766	1.38563e+06	1621359	998041	2.10501e+06	869804	1410771	1.65545e+06	1.67518e+06	883560	1008030	951372	933673	1.08116e+06	1007391	962124	922886	886549	1.0247e+06	991977	930950	934082	995671	1.03074e+06	975282	852190	907606	1.03574e+06	921373	964644	918303	969440
2017068n89_43009	1	CSF-Infiltration	Pathological	Haematological	Lymphoma	2.05613e+06	3.20781e+06	2.34898e+06	1645804	2696629	1.15879e+06	2347420	1703147	2.6259e+06	1.93963e+06	1.69896e+06	2.03849e+06	2.06385e+06	2.23854e+06	2.49983e+06	1547576	3.06564e+06	1.48513e+06	2325031	2071140	2458214	1474619	1.47879e+06	1544987	1560177	1.42036e+06	1.43688e+06	1.44626e+06	1.48132e+06	1.55231e+06	1.46517e+06	1.47927e+06	1.54019e+06	1.6079e+06	1387683	1459125	1445309	1.50778e+06	1415055	1.60376e+06	1.53323e+06	1.59018e+06	1495777	1541580
2017068n89_42684	0	Negative	Pathological	Haematological	Lymphoma	1.76898e+06	3218554	2266086	1.18169e+06	2826686	861794	1999863	1.27736e+06	2.48789e+06	1.43852e+06	1.34856e+06	1800294	1594504	1607730	2.3314e+06	1.23198e+06	2855932	1.2147e+06	2.09658e+06	1.86642e+06	2.26797e+06	1.16237e+06	1222836	1290200	1.16374e+06	1.21685e+06	1.13872e+06	1.13018e+06	1063016	1136486	1385609	1.1792e+06	1.21543e+06	1.1875e+06	1.09285e+06	1.08415e+06	1.07572e+06	1.09648e+06	1.05942e+06	1.40088e+06	1.28245e+06	1.16224e+06	1.13269e+06	1094207
2017068n89_42845	0	Negative	Pathological	Haematological	Lymphoma	1438109	3.35809e+06	2104940	1169543	2481512	970069	1.83398e+06	1.32769e+06	2.54066e+06	1413674	1212453	1.39896e+06	1488609	1.44038e+06	2.1683e+06	1.03878e+06	2.77968e+06	1.08254e+06	1.86893e+06	1.42993e+06	1961306	1.02885e+06	1141944	1154725	1054721	1.11266e+06	1059164	1.07781e+06	1.05562e+06	1077195	1040275	1.00161e+06	1053552	1.11574e+06	1.10897e+06	1.05567e+06	1.11507e+06	1.11175e+06	1.08918e+06	1.13935e+06	1.11318e+06	1.12178e+06	1.14379e+06	1109265
2017068n90_43213	1	CSF-Infiltration	Pathological	Haematological	Lymphoma	1.61523e+06	2.1974e+06	1.83395e+06	1186023	1.88502e+06	1.14732e+06	2.10492e+06	1.40996e+06	1929269	1.89004e+06	1.81275e+06	1.90029e+06	1.80214e+06	2029251	1.88176e+06	1.31835e+06	1.9909e+06	1451863	1.71702e+06	1.99034e+06	1900291	1.46592e+06	1.38666e+06	1452823	1687866	1440052	1.45458e+06	1421914	1.60309e+06	1521231	1.51885e+06	1.5179e+06	1.77149e+06	1616434	1497192	1.57568e+06	1452396	1.65466e+06	1631562	1.56833e+06	1.64027e+06	1.87293e+06	1.606e+06	1.68864e+06
2017068n90_43757	1	CSF-Infiltration	Pathological	Haematological	Lymphoma	1.19475e+06	2119968	1.43621e+06	767796	1.82299e+06	657873	1.54157e+06	958633	1.57131e+06	1691923	841560	1398838	1252063	1.41401e+06	1.49081e+06	790322	1.80469e+06	872717	1335980	1369623	1.62551e+06	900904	789432	798907	819481	875580	889316	910473	888418	920019	783242	792275	804976	818262	815214	839872	846976	864597	903474	776437	791801	845673	809328	819076
2017068n90_43866	0	Negative	Pathological	Haematological	Lymphoma	1.21097e+06	3.25333e+06	1.96294e+06	745809	2328026	584831	1.59839e+06	930555	2358960	1403373	1.01363e+06	1.29697e+06	1304682	1.37733e+06	1.72121e+06	829233	2.57864e+06	962182	1.819e+06	1.28298e+06	1812611	836401	842720	907291	851207	874675	876959	897866	846980	881987	843719	929674	822945	864672	847187	865390	897735	859604	864690	865946	891860	855477	859385	848540
2017068n91_44496	1	CSF-Infiltration	Pathological	Haematological	Lymphoma	3.34945e+06	4.05427e+06	3.21193e+06	2.41654e+06	2873130	2.31726e+06	3.20812e+06	2.44757e+06	3.98389e+06	2.84671e+06	3.21512e+06	3.38844e+06	3.06865e+06	3083181	2.98953e+06	2.74094e+06	3.84984e+06	2.69623e+06	3.0784e+06	3.34977e+06	3034665	2274450	2.65755e+06	2.80559e+06	2.88953e+06	2.58673e+06	2.57421e+06	2.59356e+06	2.50965e+06	2.31208e+06	2.62844e+06	2.75484e+06	2.79824e+06	2.90137e+06	2554679	2629260	2591968	2558863	2.51186e+06	2.78813e+06	2.73913e+06	2.79722e+06	2891299	2.51912e+06
2017068n92_45074	0	Negative	Pathological	Haematological	Lymphoma	1.24031e+06	1.42544e+06	1.20236e+06	892694	1310700	746679	1.43372e+06	1.03322e+06	1660950	1.30879e+06	1.08956e+06	1.70716e+06	1354704	1.52376e+06	1470527	949837	1.38359e+06	1.00893e+06	1.16567e+06	1.603e+06	1464702	1018621	893440	992474	1.00223e+06	986832	989229	988548	1.02757e+06	1.02747e+06	873187	946084	972334	974100	942271	958928	931474	964016	1.00654e+06	857321	860669	925892	918256	956608
2017068n92_45185	0	Negative	Pathological	Haematological	Lymphoma	1.33413e+06	2.0955e+06	1.5591e+06	971007	1920071	838171	1675263	1158866	1799966	1.80845e+06	1170867	1.52664e+06	1422674	1454658	1.50265e+06	1012055	1.67951e+06	1111448	1.53516e+06	1686792	1.62266e+06	1.18035e+06	1077237	1166047	1168288	1.13665e+06	1.19381e+06	1168894	1.1708e+06	1.16575e+06	1.14179e+06	1.12593e+06	1133603	1112276	1.15485e+06	1.13492e+06	1.15271e+06	1.18891e+06	1181082	1.12285e+06	1.12764e+06	1.13193e+06	1144476	1.16135e+06
2017068n92_39229	0	Negative	Pathological	Haematological	Lymphoma	1.13949e+06	2.40109e+06	1.6045e+06	738163	2.10006e+06	751027	1.5255e+06	978505	2.12842e+06	1.72207e+06	956171	1.27812e+06	1.3406e+06	1.47205e+06	1.25797e+06	867131	2027316	972602	1711285	1.34732e+06	1526561	857028	901228	895440	873813	882583	954146	964197	917251	950717	841097	863143	880596	876049	876412	912191	940816	944785	903542	807108	853536	899571	873231	882979
2017068n93_39347	1	CSF-Infiltration	Pathological	Haematological	Lymphoma	6554437	5718902	6.6968e+06	6682835	5269464	6225051	6.59674e+06	6810116	6012060	7.16519e+06	8.19598e+06	7.07898e+06	6.64555e+06	6380052	7.03454e+06	5.34936e+06	5.22688e+06	6035317	5.19101e+06	7.43787e+06	5.90088e+06	7074457	6.13888e+06	6337372	7.02442e+06	6.43877e+06	7686996	7.17375e+06	7614353	8.01712e+06	6.74759e+06	6.49645e+06	6.63571e+06	6624263	6496324	7.77816e+06	7.09316e+06	7417324	7.07453e+06	7.05052e+06	6611031	6.54597e+06	5.8684e+06	7.01825e+06
2017068n93_45520	1	CSF-Infiltration	Pathological	Haematological	Lymphoma	2.52565e+06	4.33801e+06	3.10041e+06	1918048	3.73065e+06	1.94821e+06	3.18451e+06	2.15598e+06	3.24502e+06	3.18428e+06	2.31907e+06	2.81661e+06	2787481	3164368	3.26092e+06	1.89168e+06	3.78261e+06	2176647	3.09905e+06	3321589	3497960	2215263	2226303	2231076	2289823	2.29036e+06	2.07532e+06	2.04425e+06	2.20591e+06	2.24352e+06	2206254	2.25735e+06	2439487	2.37901e+06	2.25558e+06	2.21236e+06	2.16881e+06	2.30916e+06	2.20546e+06	2.63302e+06	2416145	2.40369e+06	2.49207e+06	2.35761e+06
2017068n93_45507	0	Negative	Pathological	Haematological	Lymphoma	3.48656e+06	4.97453e+06	3.79575e+06	2.89464e+06	4.13277e+06	3361099	3.69917e+06	2.80993e+06	4.16554e+06	4.18822e+06	4.40771e+06	4.12564e+06	3.29344e+06	3.1442e+06	4.37309e+06	2882334	4165318	3.84131e+06	3.88443e+06	4.13337e+06	3.85523e+06	3.21631e+06	3952485	3.74009e+06	4.08172e+06	3.68715e+06	3.55846e+06	3.59446e+06	3.37626e+06	3346303	3972564	3854286	4.28244e+06	4.28483e+06	3599482	3.66499e+06	3.43745e+06	3.65134e+06	3.21562e+06	3.86976e+06	4.01694e+06	4230495	3.83937e+06	3.80759e+06
2017068n94_45460	0	Negative	Pathological	Haematological	Lymphoma	2.2185e+06	3655012	2.61151e+06	1.19913e+06	2.74084e+06	950930	3.31946e+06	1.53031e+06	3402961	1.78783e+06	1.22137e+06	2.83684e+06	3025123	3.42927e+06	2.59383e+06	1272496	3.72593e+06	1.25691e+06	2499660	2815463	3.64767e+06	1.22927e+06	1.0782e+06	1112843	963310	1.22605e+06	1101361	1.18006e+06	1.08946e+06	1.15674e+06	1.09533e+06	1.05644e+06	1097020	1090860	1.18379e+06	1.1206e+06	1.12953e+06	1.20742e+06	1189537	1.13004e+06	1.05331e+06	1.10735e+06	1089812	1.16081e+06
2017068n94_45356	0	Negative	Pathological	Haematological	Lymphoma	2.72356e+06	3.97655e+06	2861504	1.36082e+06	3409868	1.07717e+06	3.38407e+06	1.77361e+06	3406238	2.46439e+06	1.47681e+06	3.1489e+06	2.9729e+06	3.68463e+06	2.61216e+06	1817338	4.16424e+06	1.36898e+06	2.9017e+06	3110609	3891429	1.37927e+06	1.46661e+06	1.48994e+06	1400163	1.59198e+06	1.38781e+06	1.44772e+06	1431108	1.48311e+06	1425216	1.40951e+06	1.3968e+06	1.51633e+06	1569003	1.47199e+06	1.50744e+06	1.55545e+06	1.43037e+06	1550439	1521112	1.47824e+06	1.46983e+06	1.46084e+06
2017068n94_45357	1	CSF-Infiltration	Pathological	Haematological	Lymphoma	2.09663e+06	4.41336e+06	2.71576e+06	1201687	3289639	935140	2.92823e+06	1417130	3467562	1.75015e+06	1.3096e+06	2374200	2.39869e+06	2583118	2941015	1455746	3.97848e+06	1.26633e+06	2553621	2.23705e+06	3.17589e+06	1.28546e+06	1185963	1.16513e+06	1203363	1.24767e+06	1.21002e+06	1.31505e+06	1.31126e+06	1.34331e+06	1153022	1.16093e+06	1.19364e+06	1.23191e+06	1297676	1.33816e+06	1.26542e+06	1.37818e+06	1241216	1.18309e+06	1202188	1.2325e+06	1.30209e+06	1.26745e+06
2017068n94_45425	0	Negative	Pathological	Haematological	Lymphoma	1.81775e+06	5.09501e+06	3.04739e+06	1.19614e+06	3422737	1.19238e+06	2.40765e+06	1467844	3455662	1.60052e+06	1.39938e+06	1.94161e+06	1.92809e+06	1.8586e+06	2514365	1288831	3.93436e+06	1231171	2.72471e+06	1.79709e+06	2.69979e+06	1234597	1.24417e+06	1.26311e+06	1287353	1.24126e+06	1.22979e+06	1.24233e+06	1.26998e+06	1242570	1.2046e+06	1.16768e+06	1.12811e+06	1271555	1.2231e+06	1.25906e+06	1234920	1.31091e+06	1197583	1.38626e+06	1.19196e+06	1.21798e+06	1262913	1.25194e+06
2017068n95_45694	0	Negative	Pathological	Haematological	Lymphoma	1.98541e+06	3982931	2.80909e+06	1.13465e+06	2.88963e+06	1.05633e+06	2.44579e+06	1.37748e+06	3208984	1.94817e+06	1117077	2118136	2.00639e+06	2.29713e+06	2.2424e+06	1.24704e+06	3.87419e+06	1.13615e+06	2746638	2.21652e+06	2.98765e+06	1130800	1026456	1.09544e+06	1.044e+06	1164605	1150186	1.09568e+06	1.14492e+06	1.13281e+06	1048018	1.09502e+06	1048404	1.09595e+06	1.07721e+06	1082515	1.08045e+06	1.16042e+06	1.18322e+06	1.05982e+06	1.12595e+06	1.09987e+06	1.12479e+06	1.10343e+06
2017068n96_37385	0	Negative	Pathological	Haematological	Lymphoma	1.9735e+06	2.16309e+06	2.00575e+06	1.49732e+06	1.87565e+06	1544931	2.15401e+06	1.59417e+06	2.18148e+06	1.98753e+06	1650295	2364809	1945922	2157972	1978756	1.72841e+06	2.02175e+06	1537435	1.87571e+06	2.25621e+06	1880643	1591867	1524194	1.55485e+06	1.54572e+06	1611373	1637937	1.64833e+06	1.54514e+06	1579819	1.4903e+06	1567654	1.54372e+06	1.56536e+06	1.57085e+06	1622844	1.53991e+06	1.75958e+06	1673754	1.64055e+06	1.56522e+06	1.51341e+06	1549000	1.59453e+06
2017068n96_37418	1	CSF-Infiltration	Pathological	Haematological	Lymphoma	1.54626e+06	2.00338e+06	1.65601e+06	1374850	1.93819e+06	1137827	1.57074e+06	1414764	1.69357e+06	1.88018e+06	1.33913e+06	1.62929e+06	1385292	1.48834e+06	2.10229e+06	1.23693e+06	1.67146e+06	1225763	1619619	1.83007e+06	1.40669e+06	1.12935e+06	1.18515e+06	1326559	1.30194e+06	1.20513e+06	1185569	1.23173e+06	1.10618e+06	1204896	1.26595e+06	1.29234e+06	1312373	1199209	1222495	1.18561e+06	1.18283e+06	1.25206e+06	1.14231e+06	1.36772e+06	1.36208e+06	1.27705e+06	1161724	1.20559e+06
2017068n96_36936	0	Negative	Pathological	Haematological	Lymphoma	1.44975e+06	1.87679e+06	1.5626e+06	1.14855e+06	1.85538e+06	1211971	1.52842e+06	1.3373e+06	1.78979e+06	1.55972e+06	1.36478e+06	1.49349e+06	1.2213e+06	1.39725e+06	2597423	1345916	1.70894e+06	1212249	1.56224e+06	1.58536e+06	1311293	1260033	1.31405e+06	1317431	1255574	1184233	1.20965e+06	1.30705e+06	1.41705e+06	1.39671e+06	1.29287e+06	1.32239e+06	1.20196e+06	1.14934e+06	1.20374e+06	1.15635e+06	1.15862e+06	1328625	1.26773e+06	1.25278e+06	1.24707e+06	1215564	1.15351e+06	1.1531e+06
2017068n96_36895	0	Negative	Pathological	Haematological	Lymphoma	1.44659e+06	2767274	1.98803e+06	1.17403e+06	2545717	1026536	1.65538e+06	1311712	2.07489e+06	1.70704e+06	972463	1.40302e+06	1414215	1.59649e+06	2.49319e+06	1.01903e+06	2.01088e+06	1174207	1.91519e+06	1.56751e+06	1.72724e+06	942804	962617	1009311	985873	1.02053e+06	996596	1011345	1.02807e+06	1002214	990480	1.02831e+06	986427	1.07145e+06	998948	967689	974009	1031371	988693	1.01133e+06	987092	989610	1.0489e+06	1.03296e+06
2017068n97_37496	1	CSF-Infiltration	Pathological	Haematological	Lymphoma	2096052	3.13855e+06	2.27157e+06	1548005	1895363	1.24262e+06	2.12968e+06	1.94412e+06	2548903	1.73678e+06	1.34332e+06	1957095	1.82199e+06	1.88225e+06	2.20815e+06	1.68277e+06	2712524	1234723	1777147	2.29621e+06	2.02941e+06	1.43659e+06	1.66166e+06	1.73804e+06	1.4159e+06	1.28483e+06	1222158	1.35365e+06	1398761	1310118	1693873	1.54228e+06	1.34407e+06	1.30933e+06	1.3046e+06	1.2609e+06	1.25284e+06	1.21585e+06	1.31784e+06	1.666e+06	1.46243e+06	1350226	1.24271e+06	1.3114e+06
2017068n97_37783	0	Negative	Pathological	Haematological	Lymphoma	1.68457e+06	2.58404e+06	1762295	1.1389e+06	2069815	1.04702e+06	1708004	1236847	2.31844e+06	1.51449e+06	1.40607e+06	2.12091e+06	1593229	1715582	1845006	1161890	2.42264e+06	1.27269e+06	1.7625e+06	2.07886e+06	1.85323e+06	1.31528e+06	1.23151e+06	1.32598e+06	1.35836e+06	1339283	1335160	1441912	1.33738e+06	1379723	1.27658e+06	1.32632e+06	1.38402e+06	1.29213e+06	1289851	1.33463e+06	1.36619e+06	1388704	1.3065e+06	1.30946e+06	1.40348e+06	1.43832e+06	1.30091e+06	1.30383e+06
2017068n97_37662	0	Negative	Pathological	Haematological	Lymphoma	1.94683e+06	2.78245e+06	2.04641e+06	1596054	2.29108e+06	2.03297e+06	1.97185e+06	1598248	2.43014e+06	2.02761e+06	2.12605e+06	2.09058e+06	1.66664e+06	1.75272e+06	1.91321e+06	1495032	2120522	1.86608e+06	2.00393e+06	2.35134e+06	1885963	1674190	1.73165e+06	1708805	1.89087e+06	1.84567e+06	1.84887e+06	1793144	1.9156e+06	1872120	1667816	1.79602e+06	2030135	2082370	1.80975e+06	1866258	1.85804e+06	2.04584e+06	1.88045e+06	1719119	1.85028e+06	1849480	1.90097e+06	1.94058e+06
2017068n97_38209	1	CSF-Infiltration	Pathological	Haematological	Lymphoma	3.84592e+06	4051035	4.27995e+06	4.81263e+06	3.59238e+06	5.39427e+06	4.45119e+06	4015696	4.00966e+06	4.2615e+06	4.77497e+06	4.81024e+06	4.35215e+06	4099272	3.70623e+06	3.50355e+06	3.1788e+06	4222701	3581484	4.41271e+06	3.31158e+06	4572203	4.6487e+06	4.42432e+06	4.60937e+06	4.71721e+06	4800580	4.48012e+06	4971822	4.83698e+06	4.68e+06	4358690	4.55377e+06	4.92496e+06	4744513	4.86456e+06	4.84467e+06	4.57282e+06	4.98026e+06	4.69098e+06	4292117	5.00533e+06	4941092	4.94935e+06
[truncated: 214 more columns]

## Sheet: Leukemia. inf vs no inf
nº Array & sample	Integer	Var1	State	Var2	Var3	NCAM1	CD34	PTPRC_1	SELP	CD81	ITGB1	CD63	CD3	RARA	CD19	CD4_1	CD8A_1	IFNG	TNF_1	IL6	BCR	ABL1	VIM	MKI67	CYCS	CXCL13	LTBP2	IL1B	SOD2	ITGAM	LUM	FBLN1_1	ITIH4_1	SPARC_1	AK1	SERPINA4_1	COL11A2	COL3A1_1	MMP1_1	CRTAC1	PEBP1	COL12A1	CNMD	SELPLG_1	HSPG2	COL6A1_1	HAPLN1_1	GSTP1_1	GC
2017068n7_37269	0	Negative	Pathological	Haematological	Leukemia	1.4136e+06	1791024	1.46214e+06	1.17056e+06	2.04998e+06	1088578	1571428	1.23754e+06	1.48433e+06	1.66625e+06	1.24537e+06	1.39599e+06	1.27178e+06	1.31224e+06	2.72864e+06	1.0783e+06	2.18365e+06	1264256	1.70245e+06	1408093	1505246	1.08289e+06	1.21885e+06	1292803	1373445	1.32e+06	1.22949e+06	1.21923e+06	1.18822e+06	1095741	1337857	1.34608e+06	1.31138e+06	1364332	1.2484e+06	1.26252e+06	1.26879e+06	1.30641e+06	1.19798e+06	1.34573e+06	1.3396e+06	1355572	1.36173e+06	1.19336e+06
2017068n10_36593	1	CSF-Infiltration	Pathological	Haematological	Leukemia	2.50196e+06	3279301	2.77017e+06	2.18714e+06	2.40078e+06	2.29252e+06	2.4332e+06	2.04037e+06	3.46356e+06	2.37158e+06	2.92855e+06	2.95258e+06	2005941	2.1777e+06	2.88423e+06	2.30048e+06	3.27513e+06	2.6872e+06	2521185	3.21991e+06	2.66767e+06	2.65072e+06	2.68702e+06	2517259	2.90872e+06	2.57322e+06	2.65389e+06	2.44491e+06	2631017	2.61781e+06	2.87324e+06	2725084	2771510	2936561	2574931	2.8774e+06	2.58386e+06	2729983	2.64752e+06	2967135	2.87588e+06	3.01487e+06	2903360	2.80731e+06
2017068n11_37382	0	Negative	Pathological	Haematological	Leukemia	1.83793e+06	3.31519e+06	2.41753e+06	1.42168e+06	2.95239e+06	1.35223e+06	2.04345e+06	1555622	2688847	1.82307e+06	1.40706e+06	2051235	1.86354e+06	2005015	1.59159e+06	1.34776e+06	3.03708e+06	1.52999e+06	2.34264e+06	2646708	2.59075e+06	1.5092e+06	1417377	1354998	1.44003e+06	1592657	1.63449e+06	1.58403e+06	1.5612e+06	1553630	1338403	1.33536e+06	1.4017e+06	1581788	1.58692e+06	1.67009e+06	1.60171e+06	1.54838e+06	1.5188e+06	1.39224e+06	1.34445e+06	1.41963e+06	1469532	1591831
2017068n12_37583	0	Negative	Pathological	Haematological	Leukemia	2.01296e+06	3.04909e+06	2.11112e+06	1.30424e+06	2441581	1013708	1.49911e+06	1.14384e+06	3228002	1.57463e+06	1.78812e+06	1.9291e+06	1425159	1.45496e+06	1199800	1.82517e+06	2833203	1.61735e+06	2.13142e+06	1.85445e+06	1.91911e+06	1146932	2.05227e+06	1.90714e+06	1786285	1.67716e+06	1500977	1.35289e+06	1.17555e+06	1.14803e+06	1.87334e+06	1770295	1.68266e+06	1.65151e+06	1.54435e+06	1.50129e+06	1383163	1.20409e+06	1.14756e+06	1.89103e+06	1.66148e+06	1.52783e+06	1591268	1514942
2017068n12_37782	1	CSF-Infiltration	Pathological	Haematological	Leukemia	2.01496e+06	3.12263e+06	2825845	1802877	2585418	1017758	1.76297e+06	1.79914e+06	2.8301e+06	1850551	1.62154e+06	2196762	1851406	1.90986e+06	1.66511e+06	1.48556e+06	3084283	1.72484e+06	2.35813e+06	2163210	2790365	1390950	1457703	1566175	1603399	1.57297e+06	1.59805e+06	1.55693e+06	1.39838e+06	1.39434e+06	1456197	1596771	1.57808e+06	1.56925e+06	1.50772e+06	1533508	1.45305e+06	1.42275e+06	1.34173e+06	1.5153e+06	1555312	1.60687e+06	1.62349e+06	1520899
2017068n15_35635	0	Negative	Pathological	Haematological	Leukemia	3.15616e+06	3541063	3129661	2.49275e+06	3.13756e+06	3.01246e+06	3.08833e+06	2.63566e+06	3186173	3008836	4099453	3658331	2.6111e+06	2.74295e+06	4.43249e+06	2718309	3.03717e+06	3531315	2.89059e+06	4446562	2.62936e+06	3.83454e+06	4.02022e+06	3.84798e+06	4.13729e+06	3948395	3.77642e+06	4.1939e+06	4.4999e+06	4135176	4.11346e+06	3.91105e+06	4.27957e+06	4.52918e+06	4179143	4.38763e+06	4.30664e+06	4.32578e+06	4.31458e+06	4.12816e+06	3.97443e+06	4.17711e+06	4.3502e+06	4.3536e+06
2017068n15_36755	1	CSF-Infiltration	Pathological	Haematological	Leukemia	1.20818e+06	2.36923e+06	1.60663e+06	790275	2.04777e+06	715585	1.31755e+06	922257	2.13791e+06	1.30386e+06	830050	1.1349e+06	1.21103e+06	1.31029e+06	2.15927e+06	1035151	2.60243e+06	789324	1623644	1.26062e+06	1618164	772954	819926	843293	836715	800629	785613	802322	788625	795148	829947	862809	840347	796237	784223	812373	810094	802736	791954	853207	855115	841072	857465	785616
2017068n15_36567	0	Negative	Pathological	Haematological	Leukemia	1.19809e+06	2406419	1.56277e+06	866717	1.45218e+06	809788	1.37925e+06	957156	2095750	1.23035e+06	807841	1279496	1.40154e+06	1.57176e+06	2773289	1.08141e+06	2644794	763068	1468841	1260378	1.53826e+06	800401	848671	778541	754573	766411	775912	767440	804099	797137	866190	802844	790812	770237	769541	825827	822230	808971	814587	902466	824519	838244	806180	795880
2017068n72_45187	1	CSF-Infiltration	Pathological	Haematological	Leukemia	2.94354e+06	4.0986e+06	3.21076e+06	1.90462e+06	4.08104e+06	1.71461e+06	3.41686e+06	2186638	3.48329e+06	2.54501e+06	2.00596e+06	3630826	3159254	3633977	3249357	2018839	3.82575e+06	1.92174e+06	2.88715e+06	3.84203e+06	3.48582e+06	1.97285e+06	1783404	1.78711e+06	1808700	2.09302e+06	2.02809e+06	2054661	1937735	2.04736e+06	1.74587e+06	1769878	1777883	1834713	2.04534e+06	1976769	1.92011e+06	2.04545e+06	1912732	1.73781e+06	1.73869e+06	1.78549e+06	1.90772e+06	2043420
2017068n72_45108	1	CSF-Infiltration	Pathological	Haematological	Leukemia	2.47006e+06	3.97857e+06	2.82019e+06	3.43438e+06	4731457	2223678	2.65635e+06	1.9281e+06	3.34736e+06	2.84939e+06	2.2657e+06	2.84917e+06	2389857	2.45136e+06	3.05629e+06	2.09352e+06	3.47694e+06	2.05624e+06	2.81172e+06	2973967	2.77381e+06	2.11607e+06	2067277	2.05508e+06	1994528	3427565	2801464	2129280	1988866	2157917	2.06272e+06	2.14193e+06	2.08972e+06	3481373	2.5138e+06	2266533	2028289	2.20609e+06	1.95866e+06	2.15562e+06	2104411	2.0762e+06	2.05827e+06	1.9781e+06
2017068n73_45228	0	Negative	Pathological	Haematological	Leukemia	3.37068e+06	4961341	3704192	1958655	4.15756e+06	1.81784e+06	4.07153e+06	2284352	4.9523e+06	2.79914e+06	2.34288e+06	3525175	3.57536e+06	3880801	3387824	2156516	5380773	2.08802e+06	3.30038e+06	3.99016e+06	4.22157e+06	2.12071e+06	2.02437e+06	2.23193e+06	2.22903e+06	2247789	2.06282e+06	2098045	2.0113e+06	2.23442e+06	2.08877e+06	2.23966e+06	2.12995e+06	2.1616e+06	2.1432e+06	2.06123e+06	2.04893e+06	2061805	2124834	2.11599e+06	2228544	2.23837e+06	2146558	2206130
2017068n73_45612	0	Negative	Pathological	Haematological	Leukemia	3.35317e+06	5.83226e+06	4.35886e+06	1.69161e+06	5.12897e+06	1.49712e+06	3782934	2.18724e+06	5.61004e+06	2.45793e+06	1.84255e+06	3.15765e+06	3.61403e+06	4.00526e+06	4.41779e+06	2.13686e+06	6.49706e+06	1.85175e+06	3.88482e+06	3694824	4494339	1.71579e+06	1.74765e+06	1800245	1.76419e+06	1883804	1.62101e+06	1.77668e+06	1.69662e+06	1.70203e+06	1.77431e+06	1.81429e+06	1.81464e+06	1836158	1.77883e+06	1.75204e+06	1744812	1727450	1772235	1.8485e+06	1.85288e+06	1.85375e+06	1.84709e+06	1784490
2017068n73_45508	1	CSF-Infiltration	Pathological	Haematological	Leukemia	3.39432e+06	6.20296e+06	4139088	2.36833e+06	4.72843e+06	2.63675e+06	3594038	2.95578e+06	4.83318e+06	3.47055e+06	3.26477e+06	3.5523e+06	3283600	3676262	6106372	2.60307e+06	5.46232e+06	3178750	4094871	4.28756e+06	3.61673e+06	3.1375e+06	3.02259e+06	3197505	3.20143e+06	3315847	3.39704e+06	3.17177e+06	3.27908e+06	3.18515e+06	3.01844e+06	3.33305e+06	3187047	3.52146e+06	3.32216e+06	3.33808e+06	3.13364e+06	3.0968e+06	3309498	2.98033e+06	3302696	3.33947e+06	3.32173e+06	3248853
2017068n74_45475	1	CSF-Infiltration	Pathological	Haematological	Leukemia	2.60347e+06	3982705	2.96114e+06	1.6252e+06	3469345	2289742	2945501	1.8757e+06	3766561	2.40125e+06	2.29962e+06	2.75474e+06	2719926	2721889	3043648	2241144	3.99789e+06	2.07932e+06	2.85552e+06	3.01173e+06	2.93778e+06	2.15304e+06	2.24591e+06	2.27457e+06	2.22174e+06	2184494	2.19733e+06	2.20619e+06	2.21423e+06	2195697	2095393	2.3623e+06	2.30451e+06	2360647	2239967	2293607	2.21734e+06	2.28729e+06	2246282	2319402	2.4007e+06	2.32503e+06	2.30328e+06	2.16485e+06
2017068n74_45568	1	CSF-Infiltration	Pathological	Haematological	Leukemia	2.54265e+06	4.71192e+06	3.33424e+06	1.59265e+06	4.52636e+06	2.10197e+06	2.70539e+06	2.17768e+06	3.74281e+06	2.34238e+06	2.22997e+06	2578338	2.47458e+06	2.58651e+06	3934437	2.10716e+06	4.20542e+06	2.19449e+06	3150273	2649109	2.71922e+06	2111692	2.3359e+06	2.21284e+06	2150550	2264276	2.14442e+06	2.12131e+06	2171271	2.0627e+06	2.34231e+06	2270969	2.09924e+06	2.24976e+06	2.25796e+06	2.16676e+06	2.14702e+06	2176822	2.10486e+06	2.32063e+06	2251368	2.12818e+06	2.17498e+06	2.26098e+06
2017068n74_45355	0	Negative	Pathological	Haematological	Leukemia	1.85605e+06	4.20902e+06	3.27817e+06	1.17772e+06	4.29522e+06	1.0972e+06	2.17796e+06	1.57342e+06	3319756	1.93546e+06	1.46489e+06	1.70755e+06	1.89997e+06	1.91013e+06	3887448	1.3482e+06	3657828	1.40392e+06	3.00974e+06	1.80919e+06	2.24038e+06	1.36687e+06	1.37439e+06	1.38451e+06	1397177	1423962	1.43044e+06	1.36543e+06	1.38715e+06	1.34725e+06	1420913	1409336	1416559	1.39651e+06	1.40534e+06	1.41765e+06	1.31406e+06	1.46184e+06	1414886	1415690	1.41206e+06	1.40019e+06	1.42576e+06	1442929
2017068n75_39846	0	Negative	Pathological	Haematological	Leukemia	1.35671e+06	2406496	2.00807e+06	776404	3.14796e+06	880148	1.45502e+06	1038284	2.03358e+06	1.28456e+06	1065993	1.35356e+06	1.29769e+06	1330298	3.33351e+06	909528	1.95292e+06	1078251	1.81635e+06	1363719	1.55399e+06	953332	968997	989240	1.03115e+06	1.07945e+06	1094027	1.06162e+06	1043847	1002591	980262	966603	1.00871e+06	1.01687e+06	1070809	1.0726e+06	1.03985e+06	1047266	1.05709e+06	955342	912998	962776	1002748	994431
2017068n77_40535	1	CSF-Infiltration	Pathological	Haematological	Leukemia	2.44478e+06	3223237	2.4313e+06	1.41737e+06	3.23091e+06	1.25016e+06	2.80642e+06	1.59116e+06	2841409	2.0056e+06	1.37419e+06	2.74624e+06	2.43869e+06	2.75602e+06	3469444	1.59003e+06	3060340	1420992	2352063	2.90425e+06	2.96242e+06	1.45026e+06	1.37904e+06	1481136	1.39835e+06	1.50468e+06	1.44521e+06	1502069	1347393	1460099	1.35522e+06	1.41401e+06	1.42869e+06	1458687	1.45553e+06	1.37862e+06	1399486	1.46133e+06	1378956	1.47792e+06	1445166	1.62251e+06	1519720	1.38918e+06
2017068n77_41360	1	CSF-Infiltration	Pathological	Haematological	Leukemia	2.97349e+06	4.36533e+06	3379634	1.52813e+06	3959415	1.49174e+06	3.61431e+06	1.88843e+06	3767054	2.01675e+06	2.05854e+06	3554643	3636865	3.71554e+06	3.31147e+06	2169904	4.18186e+06	2.27927e+06	3.11399e+06	3647177	3.92413e+06	2.36357e+06	2.11942e+06	2.12694e+06	2.15391e+06	2472311	2.31247e+06	2.38454e+06	2.24155e+06	2464934	2.11721e+06	2158106	2.16411e+06	2.20611e+06	2.34902e+06	2.22121e+06	2.27753e+06	2486145	2.30062e+06	2.15812e+06	2.21751e+06	2.23865e+06	2.28434e+06	2.23674e+06
2017068n77_41405	1	CSF-Infiltration	Pathological	Haematological	Leukemia	2.46877e+06	5557509	3333299	1.21425e+06	4268020	1.70257e+06	3097344	1.7956e+06	4.14767e+06	1868739	1.78986e+06	2700641	2.77591e+06	2.90804e+06	2.88706e+06	1.8407e+06	4612019	1.86828e+06	3.22103e+06	2.63959e+06	3.52318e+06	1.70552e+06	1.73606e+06	1799229	1.77691e+06	1942786	1.90202e+06	1851620	1663337	1.75332e+06	1.72716e+06	1.71418e+06	1.74514e+06	1722573	1.75988e+06	1721675	1726470	1.95249e+06	1743089	1.76607e+06	1711974	1.67654e+06	1.65821e+06	1702430
2017068n77_40715	0	Negative	Pathological	Haematological	Leukemia	1770519	3699899	2251732	1.04661e+06	2.76059e+06	1.06873e+06	2.02033e+06	1.23201e+06	3.08891e+06	1678546	1.34555e+06	1.99272e+06	1.76621e+06	2.02318e+06	2553165	1.25042e+06	3294121	1.56288e+06	2.16202e+06	2.13295e+06	2.35394e+06	1.21109e+06	1.23782e+06	1.32133e+06	1313116	1466494	1483042	1.44395e+06	1.35917e+06	1284077	1.24277e+06	1.27515e+06	1.29579e+06	1.30415e+06	1.36263e+06	1.31981e+06	1325803	1.62314e+06	1.31884e+06	1233020	1.25458e+06	1.28761e+06	1.32083e+06	1.28663e+06
2017068n78_40737	0	Negative	Pathological	Haematological	Leukemia	2.30068e+06	3.36661e+06	2.08078e+06	1.36156e+06	4.50641e+06	663920	2178424	1599368	2.45569e+06	1.73656e+06	803911	2219511	2011526	2.44839e+06	2523410	1171352	2.86938e+06	959246	1.98888e+06	2.50905e+06	2.39816e+06	833672	794743	855556	849890	974877	720602	779216	762187	800537	703656	821869	762882	790733	901019	776044	736762	756873	797522	734210	748333	804671	802495	754292
2017068n78_41552	0	Negative	Pathological	Haematological	Leukemia	2.46475e+06	4.83209e+06	2.8076e+06	1590421	3.90181e+06	1.6559e+06	2.36507e+06	1.77671e+06	3.54092e+06	2.0171e+06	1621178	1.98928e+06	2.02682e+06	2.08345e+06	4.39595e+06	1.7304e+06	4.02236e+06	1.79593e+06	2.668e+06	2.49356e+06	2688778	1.61756e+06	1.68094e+06	1.61259e+06	1.67699e+06	1.63835e+06	1.62125e+06	1.64846e+06	1563299	1.57416e+06	1.63223e+06	1.62482e+06	1.72707e+06	1.79749e+06	1660289	1556400	1.67648e+06	1.57067e+06	1564143	1.65567e+06	1.64812e+06	1.71165e+06	1791636	1.64442e+06
2017068n79_41932	1	CSF-Infiltration	Pathological	Haematological	Leukemia	2.38444e+06	4.46184e+06	3064549	1405533	4.36201e+06	1.52168e+06	2.91135e+06	2.05605e+06	3.51312e+06	1.92788e+06	1.58416e+06	2109408	2.49542e+06	2.53464e+06	4.67575e+06	1572926	3.96312e+06	1517918	2906887	2521297	3.02396e+06	1.57109e+06	1.57937e+06	1556538	1.53857e+06	1542521	1.5242e+06	1.60757e+06	1577538	1580132	1637578	1594281	1.55113e+06	1.54054e+06	1529147	1500082	1.61926e+06	1.64091e+06	1641850	1.63924e+06	1.72066e+06	1.63608e+06	1.61052e+06	1582723
2017068n80_42431	0	Negative	Pathological	Haematological	Leukemia	1.61998e+06	2.01406e+06	1471201	1.02912e+06	2.63841e+06	757585	1.76152e+06	1037239	1.7344e+06	1.32873e+06	861765	1.63496e+06	1.52807e+06	1.75719e+06	2.261e+06	1.22237e+06	1.45654e+06	778022	1337915	1.75138e+06	1377927	778083	811701	795252	819619	858767	865024	823311	805666	812810	825332	810996	844115	869364	847493	873412	819389	836997	830606	866934	864740	883878	933371	860717
2017068n81_43306	1	CSF-Infiltration	Pathological	Haematological	Leukemia	1110234	1.27699e+06	1.03949e+06	693230	1.9196e+06	836361	1.05859e+06	876354	1.04097e+06	1050945	789934	1259909	1.06644e+06	1.256e+06	1.35663e+06	845457	1.33212e+06	739699	978826	1.35157e+06	845666	830868	710853	714863	773155	764276	725174	699333	809172	853976	716441	741230	755641	818741	804757	799167	812893	839661	888256	840550	804940	871639	820653	837645
2017068n81_43154	0	Negative	Pathological	Haematological	Leukemia	1.42761e+06	1.64989e+06	1.60736e+06	971896	2.91279e+06	927655	1808732	1144738	1.75165e+06	1294996	978926	1.71675e+06	1.78362e+06	2.22862e+06	1.76466e+06	1004935	1996718	870930	1.53843e+06	2055794	1633767	920450	836356	995701	942218	1.07546e+06	955786	946167	910179	880852	910309	908672	970645	940937	1.11626e+06	1002523	1.00979e+06	978616	915626	909996	936835	1.04199e+06	973375	1125870
2017068n81_43343	0	Negative	Pathological	Haematological	Leukemia	1791729	2.32442e+06	1947193	1.06938e+06	2.9733e+06	937444	1.92238e+06	1.19492e+06	2.55714e+06	1.42931e+06	1.19305e+06	2.03793e+06	1766575	2.15337e+06	2.27719e+06	1.31047e+06	2.95837e+06	1.03299e+06	1919254	2368610	2.12633e+06	1.10246e+06	1.15404e+06	1123499	1.10794e+06	1.19437e+06	1.14502e+06	1.22146e+06	1112433	1.10019e+06	1079560	1083328	1125576	1.11651e+06	1.17803e+06	1.12403e+06	1168019	1.15625e+06	1.10274e+06	1.08489e+06	1.08743e+06	1.16914e+06	1.1807e+06	1197687
2017068n81_43388	1	CSF-Infiltration	Pathological	Haematological	Leukemia	3.83809e+06	5.61877e+06	5.31719e+06	4872961	5.81205e+06	2.60185e+06	4.49964e+06	4637772	4626152	3732677	3.28575e+06	3.08087e+06	3814022	3.97254e+06	5192583	2.11382e+06	5.16814e+06	3124065	3747578	3451681	3.70292e+06	3.13944e+06	3.19749e+06	3223338	3.21299e+06	3.19472e+06	3065372	3.09081e+06	3.18421e+06	3.12357e+06	3246559	3.28795e+06	3.10173e+06	3174961	3.26794e+06	3.1602e+06	3239767	3.22477e+06	3288846	3251356	3208069	3.29686e+06	3313473	3.26564e+06
2017068n83_44410	0	Negative	Pathological	Haematological	Leukemia	1.21098e+06	2.56363e+06	1773318	973756	2.40519e+06	626137	1539447	1.12416e+06	2111687	1.17936e+06	885235	1.13943e+06	1.42685e+06	1.33806e+06	1.6871e+06	795109	2.26159e+06	817129	1780774	1287591	1.46653e+06	781899	748860	781485	812940	778363	777668	792073	765246	846751	807361	808329	821741	792783	798258	784206	797079	803230	741090	802329	817460	813715	832733	800557
2017068n84_44509	1	CSF-Infiltration	Pathological	Haematological	Leukemia	2408290	2285238	2.24958e+06	2033569	2.84866e+06	1984615	2.15021e+06	2.01644e+06	2.61254e+06	2.20564e+06	2163913	2388680	2037030	2.26332e+06	3.35946e+06	1.84533e+06	1.95699e+06	1837267	1937346	2.61862e+06	1.85485e+06	1.7405e+06	1940563	1.89335e+06	2.032e+06	1.72574e+06	1.81484e+06	1708517	1.77627e+06	1.64917e+06	1.97329e+06	1.84599e+06	1.7878e+06	1.90271e+06	1855102	1888922	1.76463e+06	1.76539e+06	1.79466e+06	1968815	1.85651e+06	1.7182e+06	1.84593e+06	1.79889e+06
2017068n84_44650	0	Negative	Pathological	Haematological	Leukemia	2.31587e+06	2239224	2134166	1.96633e+06	2.52091e+06	1.80715e+06	2.06221e+06	1.91639e+06	2357080	2.0775e+06	2.06616e+06	2081757	1783805	1941418	3.86082e+06	1627802	2.17991e+06	1885543	2.09148e+06	2282887	1.81763e+06	1.7547e+06	1853418	1.77804e+06	2.01207e+06	1855735	1.77553e+06	1699386	1.81897e+06	1.82424e+06	1.84505e+06	1.90361e+06	2.18028e+06	2005185	1.83967e+06	1872545	1827325	1848990	1782626	1.8636e+06	1.86455e+06	2.07069e+06	1.93039e+06	1989722
2017068n84_44608	1	CSF-Infiltration	Pathological	Haematological	Leukemia	2.15085e+06	2.38031e+06	2.23886e+06	2076391	2.49534e+06	2.01613e+06	1.91344e+06	2037711	2.17923e+06	2189626	2327519	2.04558e+06	1.81947e+06	1768113	3.95794e+06	1.64379e+06	2.03912e+06	1.83494e+06	2243062	2.04831e+06	1649841	1.87989e+06	1894914	1.89641e+06	1.93462e+06	1808786	1.82752e+06	1798949	1834084	1.83429e+06	1.9204e+06	1.88181e+06	1760317	1.8993e+06	1932565	1.84327e+06	1753124	1892675	1.78537e+06	1.9326e+06	1.87651e+06	1859992	1.92957e+06	1.92602e+06
2017068n84_44680	1	CSF-Infiltration	Pathological	Haematological	Leukemia	2.01273e+06	2.36875e+06	2.16365e+06	1.98308e+06	2.44743e+06	1.7946e+06	1865671	1876036	2196658	1.99418e+06	1825771	1.94547e+06	1.67868e+06	1701128	3871707	1493662	1815981	1.73566e+06	2022486	1735396	1.61229e+06	1.59933e+06	1.76225e+06	1.69675e+06	1.71459e+06	1.69325e+06	1714727	1.52858e+06	1.63442e+06	1628742	1738561	1.6844e+06	1.76367e+06	1742888	1633617	1687439	1.56036e+06	1.69661e+06	1666208	1744705	1.67259e+06	1.72895e+06	1.71707e+06	1.60328e+06
2017068n85_44766	0	Negative	Pathological	Haematological	Leukemia	2.01945e+06	2.21382e+06	1.79281e+06	1331425	1.97675e+06	1.19261e+06	1.98657e+06	1.43127e+06	2.65259e+06	1.86401e+06	1.67206e+06	2166203	2.00229e+06	2.06239e+06	1.87964e+06	1.50952e+06	2.17423e+06	1296691	1.63194e+06	2.50305e+06	1.99692e+06	1.3052e+06	1.30954e+06	1.42385e+06	1.50018e+06	1.38068e+06	1349772	1.24679e+06	1.38787e+06	1.34831e+06	1.3269e+06	1.4587e+06	1.48755e+06	1.60992e+06	1.42126e+06	1452873	1.30592e+06	1.25819e+06	1446422	1448119	1.44995e+06	1.54474e+06	1.462e+06	1.46039e+06
2017068n86_40275	0	Negative	Pathological	Haematological	Leukemia	1.51998e+06	2294415	1656917	1.36865e+06	2107446	1.15329e+06	1747857	1.43777e+06	2.10006e+06	1.54872e+06	1.22052e+06	1505507	1.50873e+06	1543206	3.00898e+06	1206580	2.28114e+06	1101151	1574110	1.71702e+06	1773327	1.01101e+06	1.19844e+06	1217501	1.21865e+06	1.11993e+06	1.07605e+06	1.06668e+06	1.1308e+06	1.05211e+06	1.21874e+06	1.13953e+06	1.15727e+06	1192668	1149582	1.14282e+06	1082743	1214163	1218826	1184797	1.14447e+06	1.20684e+06	1.19175e+06	1.21085e+06
2017068n86_40650	0	Negative	Pathological	Haematological	Leukemia	1.6203e+06	3.37801e+06	2.35976e+06	1.40491e+06	2.59921e+06	1211626	1.87809e+06	1535691	2284447	1.75815e+06	1292402	1.67854e+06	1.5971e+06	1.69242e+06	3790333	1170459	2.56262e+06	1299120	2199828	1.72174e+06	2.14206e+06	1364909	1.18472e+06	1217999	1211073	1383720	1.34319e+06	1.29917e+06	1.28334e+06	1275864	1.24383e+06	1201214	1.21757e+06	1.32547e+06	1.29082e+06	1.29664e+06	1.28875e+06	1.33958e+06	1.29262e+06	1.26172e+06	1.23965e+06	1.23429e+06	1.20395e+06	1.25157e+06
2017068n87_41455	0	Negative	Pathological	Haematological	Leukemia	2.3891e+06	3.28841e+06	2.7466e+06	1.92133e+06	3.11146e+06	1.93224e+06	2431188	2.10463e+06	2.89215e+06	2.78194e+06	2.6666e+06	2.37335e+06	2.03165e+06	2.08848e+06	4.39537e+06	1.77071e+06	2565271	2.27062e+06	2.53031e+06	2473938	2.22555e+06	2.41175e+06	2.04454e+06	2.0963e+06	2.14966e+06	2128982	2.20861e+06	2120398	2231561	2288604	2.07094e+06	2.15026e+06	2176151	2.30654e+06	2.20625e+06	2.17885e+06	2137199	2492284	2.24081e+06	2123611	2.14161e+06	2086538	2260572	2183720
2017068n87_41497	0	Negative	Pathological	Haematological	Leukemia	1.74086e+06	3.92633e+06	2786747	1.33668e+06	3.27194e+06	1.00385e+06	1983900	1.63489e+06	2969966	1.78501e+06	1.31067e+06	1592758	1657750	1.71742e+06	3.47483e+06	1193362	3.22774e+06	1249528	2495557	1791497	2.32753e+06	1.32166e+06	1257673	1217859	1237754	1.24961e+06	1.20702e+06	1.14808e+06	1.19845e+06	1.24371e+06	1.24397e+06	1.27781e+06	1.23921e+06	1196149	1168685	1151060	1153054	1.26867e+06	1200981	1.21833e+06	1.2436e+06	1.18895e+06	1196927	1.185e+06
2017068n88_41406	1	CSF-Infiltration	Pathological	Haematological	Leukemia	2.37775e+06	2.81427e+06	2557537	1.90511e+06	2426128	2.25158e+06	2.67374e+06	2.26534e+06	2.674e+06	2528180	1.9646e+06	2.6509e+06	2581755	2.61587e+06	3.23046e+06	1.97811e+06	2.45063e+06	1.83679e+06	2.71728e+06	2.56726e+06	2.48394e+06	1.88795e+06	1.98906e+06	1713252	1.93631e+06	1899408	1798637	1842465	1.93092e+06	1.79656e+06	1.85828e+06	1873549	2.02718e+06	2108222	2168803	2.03203e+06	2.01062e+06	2.0019e+06	1.97462e+06	1.96391e+06	1879236	1.97282e+06	1.96852e+06	2.06259e+06
2017068n89_42761	1	CSF-Infiltration	Pathological	Haematological	Leukemia	1.46065e+06	3.28601e+06	2.04966e+06	1.12666e+06	2.7995e+06	815419	1848479	1.28002e+06	2.39933e+06	1.26962e+06	1201959	1.48559e+06	1.41053e+06	1.51809e+06	2382472	961268	2.73966e+06	1.06708e+06	2.01439e+06	1.54351e+06	2.10451e+06	1102356	1008001	1037183	1.10411e+06	1.08022e+06	1.10076e+06	1.07636e+06	1.02599e+06	1.08487e+06	1.01373e+06	1.03252e+06	1.07644e+06	1049448	1.07184e+06	1.06622e+06	1.05158e+06	1077078	1.00549e+06	1.06732e+06	1038286	1.11067e+06	1040440	1.03931e+06
2017068n90_42339	0	Negative	Pathological	Haematological	Leukemia	1333122	2124846	1.4784e+06	805569	1567199	732494	1.53814e+06	935449	2.03421e+06	1.27985e+06	973062	1.54847e+06	1.48928e+06	1.60914e+06	1.58378e+06	935386	2.16592e+06	977239	1.24724e+06	1.67406e+06	1.75675e+06	924819	930994	944989	934573	990648	914270	934375	945930	931921	965519	944226	936277	938249	975779	946270	889497	914589	983511	972496	949128	983397	931688	941555
2017068n90_42449	0	Negative	Pathological	Haematological	Leukemia	1.51577e+06	2.0813e+06	1.61511e+06	848442	1.65372e+06	669744	1820498	942703	2075181	1.29967e+06	939657	1805698	1617293	1912929	1699510	962928	2168183	907866	1.5647e+06	1.73788e+06	1.84595e+06	927811	802710	833657	836502	973539	911338	912964	970641	944094	792816	837008	824443	893902	952788	982194	931608	1.04077e+06	996864	853010	831110	913463	929723	932163
2017068n90_43429	1	CSF-Infiltration	Pathological	Haematological	Leukemia	1.42599e+06	3.2977e+06	2.12632e+06	963125	2.72024e+06	798554	1.91052e+06	1.16785e+06	2.32462e+06	1576017	1.13877e+06	1.5233e+06	1.43901e+06	1.55006e+06	1.99062e+06	999146	2565805	1.16067e+06	1.89056e+06	1.65691e+06	2.10171e+06	1115676	1.03172e+06	1.04321e+06	1.0583e+06	1.11388e+06	1.15609e+06	1.15941e+06	1.09788e+06	1.12757e+06	1.01943e+06	1029815	1050396	1074348	1.15175e+06	1139617	1.0836e+06	1.181e+06	1076163	1048107	1.04587e+06	1.0854e+06	1.06282e+06	1076607
2017068n91_44000	1	CSF-Infiltration	Pathological	Haematological	Leukemia	2.65116e+06	3412743	2728773	2.01745e+06	2889200	1664267	3015672	1962847	3.74867e+06	2.68481e+06	1905979	2.97673e+06	2.55026e+06	2.74352e+06	2.97569e+06	1.9256e+06	3714142	1.87976e+06	2.75755e+06	3.12444e+06	3.20137e+06	1847157	1871122	1.91769e+06	1.75324e+06	1.95087e+06	1.94108e+06	1.97553e+06	1.79915e+06	1.88438e+06	1.79358e+06	1.72678e+06	1757235	1.87405e+06	1.98103e+06	1.96134e+06	1.88775e+06	1.8697e+06	1.81864e+06	1.81854e+06	1.82377e+06	1.83605e+06	1926250	1.92404e+06
2017068n91_44729	1	CSF-Infiltration	Pathological	Haematological	Leukemia	2.38603e+06	4821299	3.38904e+06	1632512	3.67643e+06	1.71082e+06	2.9935e+06	1.88275e+06	3.94263e+06	3.00577e+06	2.06983e+06	2.77547e+06	2.65329e+06	2.64781e+06	2.56464e+06	1.95523e+06	3.92026e+06	2.12334e+06	3248452	2553266	3.30182e+06	1.88791e+06	1.97806e+06	1.97422e+06	1992010	2.12745e+06	2.12016e+06	2.23479e+06	1.99645e+06	1930867	1.82145e+06	1.92727e+06	2.01739e+06	2.03531e+06	2.08878e+06	2.04612e+06	2114601	2243809	1998437	1.91794e+06	2030266	2016551	2.02501e+06	2046236
2017068n92_45069	1	CSF-Infiltration	Pathological	Haematological	Leukemia	1.11647e+06	1871071	1357361	813947	1536402	607259	1.55118e+06	948963	1.63623e+06	1.29821e+06	822170	1.39984e+06	1.31439e+06	1.38462e+06	1.42297e+06	830421	1.652e+06	760262	1.39499e+06	1518665	1.52556e+06	854238	799235	744245	816737	802098	825623	829756	844695	838956	782716	767281	787408	793437	796381	818002	811374	840837	848718	858918	782216	783225	794339	773345
2017068n92_39925	0	Negative	Pathological	Haematological	Leukemia	1.32451e+06	2.43531e+06	1.7169e+06	891775	2.26072e+06	860246	1.61405e+06	1.0902e+06	2.22243e+06	2080541	1.12305e+06	1.51271e+06	1.39574e+06	1.55362e+06	1.35327e+06	1.00356e+06	1984980	1.07433e+06	1.68153e+06	1.58118e+06	1.56267e+06	1.12715e+06	1086820	1104292	1054463	1.11984e+06	1.12934e+06	1145791	1.11717e+06	1133101	1.05497e+06	1.04472e+06	1.05876e+06	1.09495e+06	1.13923e+06	1.1173e+06	1127473	1.18064e+06	1089503	1.05028e+06	1.0871e+06	1135679	1.13457e+06	1.08954e+06
2017068n94_45352	1	CSF-Infiltration	Pathological	Haematological	Leukemia	2.43404e+06	3968566	2.7951e+06	1.46645e+06	3056175	1.22091e+06	3431395	1.76045e+06	3382121	2.32822e+06	1.83573e+06	2.90659e+06	2.94786e+06	3.26538e+06	2715053	1932378	3.59499e+06	1.75352e+06	2782324	2756215	3.43835e+06	1.75297e+06	1.55474e+06	1593391	1660252	1580967	1.62295e+06	1.62098e+06	1.75858e+06	1.83952e+06	1.60752e+06	1.5316e+06	1.58403e+06	1.74276e+06	1.56744e+06	1657418	1.66223e+06	1.8213e+06	1759105	1.73587e+06	1.59408e+06	1.70165e+06	1.57144e+06	1.58384e+06
2017068n95_45657	1	CSF-Infiltration	Pathological	Haematological	Leukemia	2.7376e+06	4288277	3152495	1.66436e+06	3587667	1463139	3.68114e+06	1.91455e+06	4.23358e+06	2.41324e+06	1.73412e+06	3.37787e+06	3216609	3502215	3.26879e+06	1878889	4492658	1666902	3.34878e+06	3.57248e+06	3882249	1742919	1599282	1582210	1668965	1.79412e+06	1.67792e+06	1798532	1.77868e+06	1.80903e+06	1553084	1.55812e+06	1.65554e+06	1.76854e+06	1.70048e+06	1.72893e+06	1.71581e+06	1765780	1.76885e+06	1693340	1.62388e+06	1.8052e+06	1.79578e+06	1724977
2017068n95_39337	0	Negative	Pathological	Haematological	Leukemia	1.77261e+06	3854296	2.70208e+06	1.16686e+06	3.54799e+06	1.0303e+06	2.45728e+06	1.52099e+06	3.50763e+06	2174659	1.26837e+06	1.86335e+06	2.17366e+06	2.18687e+06	2937574	1.19322e+06	3666869	1.29023e+06	2.72652e+06	1.97624e+06	2614500	1271370	1.17987e+06	1.2231e+06	1.16361e+06	1313722	1343437	1.36565e+06	1294717	1.28703e+06	1.17691e+06	1217891	1.1362e+06	1.25115e+06	1275360	1310515	1305332	1.31182e+06	1.29983e+06	1198199	1230623	1.17646e+06	1.32601e+06	1278076
2017068n96_37162	1	CSF-Infiltration	Pathological	Haematological	Leukemia	2.27682e+06	3.05077e+06	2200350	1445349	2193803	1.30048e+06	2377411	1.65935e+06	2978342	2.16294e+06	1679205	2.90614e+06	2.35133e+06	2.34661e+06	2.45097e+06	1.65394e+06	2.73179e+06	1.49737e+06	2.31657e+06	3130681	2.28773e+06	1479810	1424519	1.37474e+06	1432855	1535241	1533377	1558856	1596227	1486298	1.32406e+06	1.29466e+06	1.31211e+06	1440972	1.38955e+06	1.46872e+06	1492434	1.54814e+06	1.54223e+06	1.31702e+06	1.23448e+06	1.24925e+06	1.29213e+06	1.26536e+06
2017068n96_37326	1	CSF-Infiltration	Pathological	Haematological	Leukemia	1.6169e+06	1.91275e+06	1473908	1.00393e+06	1630683	932814	1.77368e+06	1181261	1.75196e+06	1.65651e+06	1181516	2036759	1.49601e+06	1.76069e+06	1.74956e+06	1.30152e+06	1.73972e+06	1070294	1489051	2244261	1.56376e+06	1.1563e+06	1140212	1208296	1094813	1.15312e+06	1113723	1.21417e+06	1228619	1.23087e+06	1.12853e+06	1219833	1.0915e+06	1.11944e+06	1.10125e+06	1.09497e+06	1.19415e+06	1.28857e+06	1.24111e+06	1.19389e+06	1.21775e+06	1090729	1.06844e+06	1.07057e+06
[truncated: 2 more rows]
[truncated: 214 more columns]

## Sheet: Mean & median
INFILTRATED	1.57248e+06	2.24456e+06	1980492	1.13878e+06	2.18294e+06	882418	1.46345e+06	1.16244e+06	2.27381e+06	1598029	1299583	1353952	1283488	1.30493e+06	2.8038e+06	1250885	3.07053e+06	1218300	1.80669e+06	1.44666e+06	1555612	1.08177e+06	1333163	1.23919e+06	1.26575e+06	1.2314e+06	1.09563e+06	1073717	1055713	1044408	1296866	1216116	1.20843e+06	1.15501e+06	1191845	1123863	1108215	1.1433e+06	1.06236e+06	1.32253e+06	1.23584e+06	1.21748e+06	1.19309e+06	1.18748e+06	1.157e+06	1.18049e+06	1071736	1.04605e+06	1.34025e+06
[truncated: 448 more rows]
[truncated: 209 more columns]

[truncated: 1 more sheets: Media, mediana, pvalor]
