# Supplementary material for: Deciphering Biomarkers for Leptomeningeal Metastasis in Malignant Hemopathies (Lymphoma/Leukemia) Patients by Comprehensive Multipronged Proteomics Characterization of Cerebrospinal Fluid
Source: Cancers (Basel). 2022 Jan 17;14(2):449. doi: 10.3390/cancers14020449 (PMC8773653; doi:10.3390/cancers14020449)
Supplement: Supplementary file 1 [file cancers-14-00449-s001.zip › Supplementary-Material/Supplementary Table S7.xlsx]

## Sheet: INF vs NO INF
Location	Sample	Study_Results_int	Study_Results	Solid_Haematological	Lymphoma_leukemia	S100A9	CD44_1	HSPA2_1 (HSP72)	HIF1A	HSPA2_2 (HSP72)	TRAF3_1	MED12_1	MED12_2	ZMYM3	DDX3Y;DDX3X	C1QC	KLK3;KLK2	PTPRC	BRAF_1	SERPINA3	ERBB2_1	ERBB2_2	SERPINC1	NFKBIE_1	NFKBIE_2	CD44_2	LRG1	CD14	IRF4_1	BIRC3	IRF8	IRF4_2	ALDOC	PIM1_1	ANPEP	BCL6_1	SPP1_1	TRAF3_2	SEZ6_1	SPTAN1	MAP3K7	SEZ6_2	GAP43_1	GAP43_2	CD19_1	MS4A1	PTPRZ1_1	WBSCR17	SLC30A7
1(1.A1)	Unknown1	1	CSF-Infiltration	Haematological	Leukemia	1008	420.5	329	329.5	468.5	314	478	280.5	337	367.5	458	306	322	430	285.5	456	370	678	260.5	391	279.5	1798	923	339.5	219	237.5	353.5	684	237.5	394	325	4417	275	621	488	250.5	569	1442	1545	245	365.5	437.5	297.5	1891
2(1.B1)	Unknown2	1	CSF-Infiltration	Haematological	Lymphoma	687	493.5	334	320	388.5	307.5	296	305	337.5	381	495	339	349	418	336	306	380	644	290	351.5	312	1889	987	346	220	239	409	728.5	255	445	327.5	4869.5	297	736	506	281	464	1265	1459	258	407	367	299	585
3(1.C1)	Unknown3	0	Negative	Haematological	Lymphoma	581.5	444	315	324	389	296.5	356	315	339	384	464	335.5	328	444	302	368	367.5	601	281.5	334.5	302	2402	833	328	226	234.5	401	661	254	419	316	4384.5	298	708	475	269	531.5	1330	1404	255	392	382	314	724
4(1.D1)	Unknown4	0	Negative	Haematological	Lymphoma	817	495	346	368.5	430	320	715	294	443	359.5	558	339.5	341	510	404	560.5	343.5	729	261.5	475	289	3095	992	361.5	216	230	399	728	238	468	296	4990	292	1064	655	278	818	1674.5	1628	237	424	540	311	1502
5(1.E1)	Unknown5	1	CSF-Infiltration	Haematological	Lymphoma	541	427.5	278	332	340	319	527	298	369	350	571	316.5	343	455.5	277	465	337.5	737.5	263.5	335.5	268.5	999	1034	344.5	202	228	407.5	740	248.5	423.5	306	4853	298.5	673	485	252.5	657	1402.5	1545	238	443	409	275	979
6(1.F1)	Unknown6	0	Negative	Haematological	Lymphoma	383	394	239	282	332	240.5	237.5	232	275	356	409	260	277.5	350	237	228	266	591	217.5	259	225.5	962	685	268	167	187	296	608	185	343	260	4029	232	632.5	543.5	215	354	1250	1491.5	198	318	311	258	653.5
7(1.G1)	Unknown7	1	CSF-Infiltration	Haematological	Leukemia	470	402	253.5	283.5	344	287	417	305	307	320.5	455	285	291.5	378	239	397.5	319	567	241	350.5	239	1447	511	289	178	211	319	631	224	376	265.5	3631.5	244	653	446	243.5	465.5	1162	1321.5	210	362	356	260.5	892
8(1.H1)	Unknown8	0	Negative	Haematological	Lymphoma	621	415	329	292	389	273	252	266	309	342	404	292	296	352	293	253	354	575.5	242	295	248	1769	1072	308	196.5	206	329	778	222	415	272.5	5038	260	727	428	243	381.5	2131.5	2567	213.5	374.5	324	279	606
9(1.I1)	Unknown9	1	CSF-Infiltration	Haematological	Lymphoma	331	331	250	279	308	264	254.5	274	290	408.5	355	249	289	360	250	237.5	282.5	514	238.5	274	240	1333	484	284	187	201	302.5	584	206	297.5	262.5	3216	244	474.5	348.5	220	351	1029	1272	213	301	299	268	608
10(1.J1)	Unknown10	1	CSF-Infiltration	Haematological	Lymphoma	771	824	609	585	695	528	505	565	565	624	787	625	612	678	594.5	519	611	1132.5	471	528	499	4622.5	1684.5	619	397	439	786.5	1005.5	428	807.5	543.5	8476	497.5	1377.5	969.5	489	834.5	6534	7196	467	733	612	506	650
11(1.K1)	Unknown11	0	Negative	Haematological	Lymphoma	653	477.5	275.5	318	298	267	597	306	331	325	526.5	313	301	454	229	509	297.5	622.5	219.5	303.5	240	2472	672	287.5	172	194.5	375.5	572	211.5	411.5	259.5	3906	246.5	847	657	230	750	1406	1365.5	209.5	379	397	264	1694.5
12(1.L1)	Unknown12	1	CSF-Infiltration	Haematological	Leukemia	383	392	240	304	314.5	257	224	228	273	648	409	263	256	340	238.5	211	282	549	210	245	222.5	926	503.5	259.5	169	180	289	622	185.5	342	245	3894	221	727.5	393	229	367	1539	2071.5	185	333	292.5	236.5	566
13(1.M1)	Unknown13	1	CSF-Infiltration	Haematological	Lymphoma	531	419	263	295.5	336	282	290	280	304	336	417.5	298	318	361	261.5	267	302	593	259	304	256	1202	412	311.5	199.5	223.5	326.5	588	226	369	294.5	3861	271	660	475	259	400	1012	1158.5	230	357.5	342	313.5	571
14(1.N1)	Unknown14	0	Negative	Haematological	Lymphoma	291	299.5	185	222.5	312	221	212	198.5	224	277	595	211	222	303	222	347	212	472	189	226.5	193.5	1402.5	573.5	227	133	162	219	493	161.5	250	203	3196	190	447.5	324	178	415.5	1031.5	1261.5	163	258	247	225	680
15(1.O1)	Unknown15	0	Negative	Haematological	Lymphoma	306	297	193	214	237	216	181	193	222	277	288	202	217	275	171	189	210	436	185	319	175	1389.5	363.5	206	136.5	154	218	502	162	274	205	3184.5	184.5	434.5	297	175	248	943	1230	158.5	255.5	232.5	194	510
16(1.P1)	Unknown16	0	Negative	Haematological	Lymphoma	291	264.5	173	195	220	195	179.5	170	207	313	264	185.5	201	269	166.5	157	198.5	388.5	170	211.5	172	915	194	198	123	139	190	413	143	229.5	197.5	2678	170	386	250	158	238	828	1110	141	221	229	187.5	478
17(1.A2)	Unknown17	0	Negative	Haematological	Lymphoma	964	361	241	285	298.5	283	256	242	276	313.5	352	260	283.5	367	225	249.5	264	531	242	284	224.5	964.5	471	276	183	206	290	601	204	316	261	3489	250	534	341	240	328	1074.5	1248	206.5	330	320	251	664.5
18(1.B2)	Unknown18	0	Negative	Haematological	Lymphoma	456	492	316.5	341.5	409	316	376	311.5	354	391	489	341.5	354.5	422	311	305	386	658	308	319.5	301	1857	630	353.5	251.5	260	381	656	271.5	436.5	326	4184.5	316	772	506	301	450	1132	1370.5	269	421	374	322	674.5
19(1.C2)	Unknown19	1	CSF-Infiltration	Haematological	Lymphoma	1188	488	304.5	335	400	301	836	319	374.5	355	537	357.5	356	440	360	624.5	320.5	630.5	254.5	346	281	3474	775	341	200	214	431	656	236	522	342	5006	258	876	579	244	646	1325	1275	232	438	458.5	278	3041
20(1.D2)	Unknown20	0	Negative	Haematological	Lymphoma	431	395	326	277	385	275	258.5	264	304	321	377	282	296	362	263	246	311.5	596	244	295	254	2134	876	293	185.5	204	321	730	224.5	347	263	5179.5	255.5	591	386	233	429	1785	2090	212	349.5	337	269	642
21(1.E2)	Unknown21	0	Negative	Solid	Lymphoma	407.5	474.5	298	335	340	306	279	284.5	321.5	385	460	332	338.5	384	261	282	319	612	280	307.5	278.5	1454	626	316	233	233	410	611	241	423.5	304	3694	290	817	509.5	257	391	1323	1587	240	416.5	333	311	608.5
22(1.F2)	Unknown22	0	Negative	Haematological	Lymphoma	408.5	370	285	273	368.5	252	253.5	248	275	353	385	267	283	346	234	253	290	557	234	273	232	917	773.5	295	185	201.5	308	691.5	213	357	267	4224.5	240	607	392.5	243	401	1614	1941	212	323	322.5	281	662
23(1.G2)	Unknown23	0	Negative	Haematological	Lymphoma	263	269	194	203	268	201	177	177	217.5	250	315	202	218.5	283.5	164	177	202	383	166	212	172	784	455	205.5	129	144	206.5	532	150	237	193	3090.5	176	423	256	164	274	1026	1269	148.5	249	234.5	203.5	597
24(1.H2)	Unknown24	1	CSF-Infiltration	Haematological	Leukemia	556	401	249	311.5	328.5	246	726	380.5	379.5	387	678	268	281	606	253.5	1004	280	626.5	225	332.5	243	1836	771.5	299	179	192	318	683	199	358	258	4303	232	695	415	234	1095	1686	1543	199	348	389	258	1758.5
26(1.J2)	Unknown26	0	Negative	Haematological	Lymphoma	396	404	347	282.5	441.5	253	250	272	312	325.5	390	288	300	365.5	301	246	293.5	584	227	281	230	2257	1097	342	172	192	352.5	765	199	336.5	266	4885.5	250	768	447.5	224	406.5	1898	2376	195	351	323.5	293.5	737
27(1.K2)	Unknown27	1	CSF-Infiltration	Haematological	Leukemia	367	397	236	284.5	548	240	237.5	236	284	345.5	415	279	285.5	339.5	207	228	283.5	566	226	289	235	727	391	268.5	169	185.5	337.5	564.5	199.5	342	242	3503.5	229.5	629	445	216	331	1196	1416	199	328.5	292	253	585
28(1.L2)	Unknown28	0	Negative	Haematological	Lymphoma	2585.5	413	308	309	373	292	263	256.5	320	329	380	299	303	380	269	275	330.5	567	268	301	270	1871	744	296	206.5	227.5	334	624.5	238.5	375	281	4480	270	641	455	263	412	1196	1383	235	360	322	274	586
29(1.M2)	Unknown29	0	Negative	Haematological	Lymphoma	682	465.5	330	328	404	319	303	301	341	362	477	330	361	392	270	276.5	357	634	262	333.5	282	1938.5	730.5	333	204	220	376	694	249	437	299.5	5418	277	706	468	275	413	1451	1629	245	406	363.5	319	593.5
30(1.N2)	Unknown30	1	CSF-Infiltration	Haematological	Leukemia	455	412	304.5	328.5	392.5	297.5	310	327	334.5	387.5	440	313.5	324	411	271	276	344.5	582	281	318	276	1252	647	328	216	232	349.5	685	255	364	306	4682	298	628.5	429	280	421	1505	1723.5	241	373	354	332.5	669
31(1.O2)	Unknown31	1	CSF-Infiltration	Haematological	Leukemia	371	434	267	313	311	293	263	248	286	336	397.5	310	306	373	302	266	278	590.5	248	290	247	1311.5	549	293	196.5	219.5	344	598	217	382	273	3841	262	737.5	495	239	382	941	1112.5	215	371	325	286	692
32(1.P2)	Unknown32	0	Negative	Haematological	Leukemia	428	440	276	304	337	293	256.5	275	312	347	426	289	323	375	232	249	330.5	656.5	249	292	243.5	603	509	302	182	213	348	647.5	237	384	275	4018	262.5	762	451	253	380	1518	1690.5	232	362	329	304	619
33(1.A3)	Unknown33	1	CSF-Infiltration	Haematological	Leukemia	534	423	333	307.5	405	319.5	300	281	342	382.5	423	309	330	404	292.5	280	323	605	279	314	294	1165	885.5	330	220	244	370.5	773.5	245	392.5	300	4710.5	288.5	651	420	263	439	2314.5	2782	252	383	363	302	641
34(1.B3)	Unknown34	0	Negative	Haematological	Lymphoma	2174	364	272	287	359	262	1498	252	550.5	311	469	277	279	571	214.5	928.5	309.5	625	232.5	342	247.5	1189	976	362	173.5	187	307	607	207	429	279	4576	244	638	448	229.5	1639.5	1584	1498	192.5	334	455	264.5	2304
35(1.C3)	Unknown35	0	Negative	Haematological	Lymphoma	598	447	286.5	319	364	311	289.5	298	330	339	382	318	323	374	290	274	329	630	262	294	277.5	1829	596	326	219.5	227.5	365	632	237	368.5	295	4432	283.5	714.5	475	266	392	1190	1317	240	389	343.5	292	663
36(1.D3)	Unknown36	0	Negative	Haematological	Lymphoma	1838.5	418.5	323.5	338.5	469	324	294	285	350	371.5	453	327.5	314	397	299	286	372	695.5	285	335	282.5	1889	729	322	229	243	346	659	246	357	318	4989	283	551	379	268	424	1257	1498	244.5	371	371	325	662
37(1.E3)	Unknown37	0	Negative	Haematological	Lymphoma	534	428	318.5	325	381	305	298	292	327	375	425.5	327	336	393	281	278	355	629	271	321.5	289	1779	495	341	229	243	379	683	256	436	315	4913	294.5	664	477	275.5	408	1376	1570.5	256	395	373.5	323	570
38(1.F3)	Unknown38	1	CSF-Infiltration	Haematological	Leukemia	554	376	259.5	271	347	272	275.5	259	278	326	365	261.5	286	339	249	227	270	529	241	279	224	1613	508	286	173.5	201	293	571.5	217	373	257	3886.5	245	586.5	397	226	364.5	1096	1340	207	317	326	279.5	654
39(1.G3)	Unknown39	0	Negative	Haematological	Lymphoma	442	426	265.5	313	406.5	273	309	277	298	387	454.5	304	309.5	388	252	300	295	642.5	250	297.5	250	1028	601.5	311	195.5	207	369	625	227	394	284	4135.5	262	828.5	540	238	410	1335	1604.5	219	379	341	281	783
40(1.H3)	Unknown40	0	Negative	Haematological	Leukemia	390	397	233	275	317	257	218	222	270	321.5	378	271	278.5	339	193	234	306	598	212	253	237	647	389	275	157	179	327	545	202	366.5	236	3465.5	233	778	475	210.5	341.5	1485	1766	192	344	295	252.5	577.5
41(1.I3)	Unknown41	1	CSF-Infiltration	Haematological	Lymphoma	749	455	322	449	556	319.5	422	291	359	359.5	527.5	321	334.5	423	323.5	396	356	764	275	337.5	258	2622	962	340.5	219	225.5	384.5	730	233.5	416	317	4154	273	812.5	515	259.5	594	1735	1802	239	431	368.5	304	866
42(1.J3)	Unknown42	0	Negative	Haematological	Leukemia	524	474	311	332	422	274	280	261	321	331	438	333	303	392	309	271.5	316.5	649	254	289	257	1555	661	314	201.5	215	384	656	217	414	284	4876	262	831	545	263	438.5	1155.5	1264	223	400.5	372	280	666
43(1.K3)	Unknown43	1	CSF-Infiltration	Haematological	Lymphoma	152	120	85	99.5	96	104	80	88	90	106	108.5	89.5	95	110	73.5	80.5	98.5	142.5	87	86	83	122	77.5	93	65.5	74	93	163.5	70	99.5	89	1203	88	156	112	91.5	122	208	252	70	99	103	97.5	189
44(1.L3)	Unknown44	0	Negative	Haematological	Lymphoma	447	413	255	276.5	303	269.5	244	252	293	421	406	287.5	283	356.5	308.5	250	270	576	230	286	238	1114	693	300	178	203	307	619	217	341.5	253	4711	254	699.5	416	236	346	1183.5	1462	208.5	351	323	271	625
45(1.M3)	Unknown45	0	Negative	Haematological	Lymphoma	303	324	234	246	265	236	233	201	268	326.5	346	238.5	258	318	190.5	197	256	491	214	252	220	466	374	248	159	181	257	513	189	303	239	3558.5	221	532	333.5	219	301	959	1172	179.5	284	284	247.5	563
46(1.N3)	Unknown46	0	Negative	Haematological	Leukemia	352.5	386	263	282.5	421	260.5	265	257	297	324	382	311.5	301	381	274	264	284.5	617	233	271	238.5	1588.5	801	296	186	211	320.5	597	212	377	262.5	4052	250.5	726	431	231	396	1114.5	1243	218	353	318.5	277.5	669
47(1.O3)	Unknown47	1	CSF-Infiltration	Haematological	Other	437	447	342	335.5	395	329	323.5	403	348.5	401	461.5	335	350	429	311	299	358	619	300	355	289	1464	671	357	241	267	364.5	679	301	383	326.5	4757	315	636	462	303	458	1283	1496	277	400	384	360	655
48(1.P3)	Unknown48	1	CSF-Infiltration	Haematological	Lymphoma	438	346.5	243.5	271	284	243	304	231	288	293	375	261	261	358	233	298.5	288	536	214	267	212	1520.5	724	268	168.5	188	293	576	195	327.5	245	3984.5	231.5	622	406.5	213	407	1019	1203	196	315	319	237	700
49(1.A4)	Unknown49	0	Negative	Haematological	Leukemia	517.5	528	638	376	708.5	356	342	365.5	365	408	540	372.5	381.5	470.5	486.5	338	450	749	309	392	335.5	2492.5	1525	405.5	254	283.5	444	1126	289	491	356.5	7847	343.5	896.5	581	329	680	3204	3491.5	287	450	434	378	513
50(1.B4)	Unknown50	0	Negative	Haematological	Lymphoma	997	502	316	355	410	322	304	313	340	400	469.5	335.5	348	412	291	296	350	672	286	315.5	301	2192.5	676	342	235	240	388	675	264	427	322.5	4302	296	778	544	263	420	1311.5	1571.5	259	424	375	314	652
51(1.C4)	Unknown51	0	Negative	Haematological	Lymphoma	533.5	364	236	255	303	245	231	239	272	330	365	260	264	341	226	218	246	532	221	258	214	1230.5	482.5	260	162	176	286	597	187	338.5	235	3767	223	599	393	222	319.5	1185.5	1480	187	310	299	250	572
52(1.D4)	Unknown52	0	Negative	Haematological	Lymphoma	1904	584	346	390	439	393	396.5	352	389	431	631	405	403	502	409	388	435	704	352.5	390	359	2710	916	413	295	308	477.5	741.5	302	540.5	378.5	5234	350	821	578	342	495.5	1512.5	1765	318	493	441	379	699
53(1.E4)	Unknown53	1	CSF-Infiltration	Haematological	Myeloma	983.5	448	313	272	343	259.5	2464.5	1079	659	300	575.5	279	291	657	294	1772	318	566	218	558	211	2225	1440	337	163.5	193	326	725	219	422	266.5	5062	235	633.5	486	216	2910.5	2084	1522	203	340	922.5	251	7257.5
54(1.F4)	Unknown54	1	CSF-Infiltration	Haematological	Leukemia	650	400	288	304.5	456	250	2232.5	267	461.5	310	449	267.5	306	738	270.5	1719	363.5	643	220.5	399	233	1648	1227.5	333	169	190	325	674	224.5	412	266.5	4948	246	617	409	225	2973.5	1817.5	1661	199	331	885	232	8867
55(1.G4)	Unknown55	1	CSF-Infiltration	Haematological	Lymphoma	1614	415	252.5	300.5	318.5	269.5	246.5	240	283	309	397	280	291	357.5	317	244	265	537	219	261	236	2786	899.5	268.5	170	197	319	660	183	344	249.5	4590.5	226	681	420.5	218.5	388	1656	1875	193	381	300	241.5	632
56(1.H4)	Unknown56	1	CSF-Infiltration	Haematological	Other	475	414	309.5	313.5	384.5	279	326	305.5	324	357.5	416	300	318.5	410	265.5	306	344.5	608.5	261	313	265.5	1551.5	786.5	309	206.5	227	371	660	232	404	288	4576	256	695	425	254.5	461	1424.5	1685	227	367	381	286	769.5
57(1.I4)	Unknown57	1	CSF-Infiltration	Haematological	Leukemia	1336	433.5	256	295	323	251.5	241.5	236	282	317	424.5	290	310.5	340.5	225	249	288	601	219	260	230	2123.5	794	291	168	189	359	589.5	203	422	263	4297	239	846	474	219	355	1170	1323	206	362	318	254	553
58(1.J4)	Unknown58	0	Negative	Haematological	Lymphoma	540	398.5	252	281	330	253	221	226.5	266	302	374	271	270	331	223	233	256	573	218.5	268.5	225.5	1223.5	701	289	160	183.5	336	601.5	200	339	256	4306.5	227	710	403.5	209	363	1303.5	1510.5	195.5	346	309	257	608
59(1.K4)	Unknown59	0	Negative	Haematological	Leukemia	726	424	329.5	307	637	248	223	237	292	296	466	288	294	335	299	254.5	328.5	642	209	281	219	2905	1170	291.5	161	188	357	738	202	421	250	5173	233.5	856.5	504.5	236.5	423	2358.5	2661	190	374	307.5	258.5	510.5
60(1.L4)	Unknown60	1	CSF-Infiltration	Haematological	Lymphoma	5520	504	492	405.5	473	382	3602	379	809.5	384	986.5	346	434	597	798.5	2415	446	721	283.5	948.5	422	4240.5	2289	407	203	257	400	881	331.5	745	505	5278	303	1354	680	271.5	3478	1994	1759.5	258	636.5	905	508.5	11889
61(1.M4)	Unknown61	0	Negative	Haematological	Lymphoma	861	414	302	301	380.5	275	490.5	255	342	357.5	492	301	301	425	327	479	293	600	244	313	237	2794	924	310	189.5	201.5	320	713	218	414	272	4737	260	792	468	241	585	1807	1922	210	357	365.5	294.5	921
62(1.N4)	Unknown62	0	Negative	Haematological	Lymphoma	407	448	274	302	341	270.5	269	281	311	342	420	287	307.5	376	232	263	341	569	252	295	259	923	434.5	308	190	228	345	610	222	386.5	276.5	4353	265	674	474.5	247	363	1367	1593	214	367	343	295	601
63(1.O4)	Unknown63	0	Negative	Haematological	Leukemia	995.5	491.5	253	313.5	349	272	326.5	239	303	343	438	315	321	369	266	312.5	287.5	654.5	230	277	250.5	2497	780	308	180	195	406	585	214	431	271	4326.5	247	867.5	556.5	254	438	1262	1326	206	394.5	471.5	279.5	853.5
64(1.P4)	Unknown64	0	Negative	Haematological	Lymphoma	675	310	207	243.5	278	219	207	197	261	418	325	217	230	307.5	179.5	201.5	231	509	195	234	196	532.5	304	234	146.5	168	230	522.5	171	260.5	218	3311	196	478	331.5	197	298	1207	1553	169	262	275	224	587
65(1.A5)	Unknown65	0	Negative	Haematological	Lymphoma	1186	332	220.5	291	295.5	254.5	310	209	262	295.5	674	237.5	252.5	373	324	463.5	249	506	200.5	343.5	202	2559	640	241	150	170	258.5	558	175	321.5	243	3469.5	201	614	401	217.5	612	1394	1541	183	289	276	243	902
66(1.B5)	Unknown66	0	Negative	Haematological	Leukemia	579	433	322	322	368.5	291	450	305	309	342	448	304	323	384.5	293.5	333.5	330	770	253.5	301	262	1114	871	315.5	205	216	363	706	241	395	277.5	5309	260.5	749	460	270	448	1367	1627	232	386	365	299	919
68(1.D5)	Unknown68	1	CSF-Infiltration	Haematological	Leukemia	755	514.5	359	373	462	316	533	350	456	387	521.5	355	340.5	480	387	470	354	643	300	401.5	366	2707	1001.5	386.5	232	249	433.5	779	275	520	331	6335.5	309	805	537.5	292.5	747	1451.5	1523	294	517	480	349	860
71(1.G5)	Unknown71	1	CSF-Infiltration	Haematological	Lymphoma	656	411	289	347	344	319	300	278.5	323.5	363.5	430.5	312	337	373	267.5	281	320	631	273	307.5	281	1666	655	314	230	235	357	578.5	238	395	306	3941.5	288.5	619.5	471	286	402	979.5	1259	255	374.5	344	297.5	606
73(1.I5)	Unknown73	0	Negative	Haematological	Lymphoma	377	457	332	340	403.5	307	290	269.5	344	367	459	315	332.5	413	309.5	297	330	654	276	314.5	288	1183.5	849	339	232	237	363	756	244	388	304.5	4748	292	722.5	479	260	441.5	1765.5	2070	258	404	365	333	645
74(1.J5)	Unknown74	0	Negative	Haematological	Lymphoma	661	365	309	294	360	287	292.5	264.5	299	322	423	303	309	371	355.5	269	305	530	256	306	261	2226	805.5	306	211.5	222.5	307	611	222	393	290	4886.5	247	570	376.5	249	439	1226	1392	233	317	322	286	509
75(1.K5)	Unknown75	0	Negative	Haematological	Leukemia	449	389	264	290.5	322	273	291	257	307	339	391.5	277.5	301.5	369	261	250	298.5	562	244	282.5	248	914.5	534	299	200	210	324	587	213	352	270.5	4264	247	634.5	425	239	388	1032	1279	228	346	334	270	618.5
76(1.L5)	Unknown76	0	Negative	Haematological	Lymphoma	418.5	400	298	281	429	284.5	247	255	282	314	399	288	302	352	329	242	295	564.5	237	272	241.5	2246	746	291	190	211	334	659	222	369.5	277	4824.5	248.5	674	402	235	378.5	1299.5	1517	221	349	318	288	576
77(1.M5)	Unknown77	0	Negative	Haematological	Lymphoma	656	354	225	270	272.5	254	278	238	271	362	383	252	271	343	212	261	249.5	552	227	257.5	213	1008	313	257	167.5	186	294	500	190	318.5	244.5	3181	228.5	545.5	355	218	345	1027.5	1319	188.5	310	296	238	814.5
78(1.N5)	Unknown78	0	Negative	Haematological	Lymphoma	349	409	257	293	372.5	271.5	240	245	281	304	399	291	286	331	230	226	286	543	224	266.5	242	1355	464	291	171	194	332.5	527	192	378	256	5170	235.5	731	437.5	229	351	941	1150.5	204.5	366	295	283	468
79(1.O5)	Unknown79	1	CSF-Infiltration	Haematological	Leukemia	406	374	273	270.5	334	247	247.5	247.5	281	310	370	263.5	273	339	253	236	295.5	523	224	266.5	234	2390.5	983	288.5	179	198	332.5	589.5	208	324	264	4273	242	572	364	237	351.5	1265.5	1385.5	197	319	316	270	616
80(1.P5)	Unknown80	1	CSF-Infiltration	Haematological	Lymphoma	427	435	272	288	344.5	271	314	256	280.5	327	403.5	284	305	361	283	290	293	571.5	240	292	245	1026	1006.5	303.5	180	202	359	664	219	350	259	4881	253	708.5	461.5	237	468	2799	3145.5	213.5	422	350.5	261	671
81(1.A6)	Unknown81	0	Negative	Haematological	Lymphoma	415	423	317.5	329	394	340	318	305	368.5	414	407.5	304	338	417	329	314.5	351	534.5	310	347.5	309.5	1726	551	344	257.5	273.5	342.5	674	258.5	354	327	3765.5	315	543.5	383	296	436	1260	1481.5	275	388.5	380	347	620.5
82(1.B6)	Unknown82	0	Negative	Haematological	Lymphoma	382	308	227	228	269	231	215	209	257	345.5	356.5	221	249	320.5	219	248.5	245	463.5	205	244.5	207.5	856	480	237	158	171	242	621	187	265.5	224	3825.5	214	487	314	217	346	1491	1799	186	272.5	280.5	242.5	523.5
83(1.C6)	Unknown83	1	CSF-Infiltration	Haematological	Leukemia	335	342	242	250.5	296	240	223	222.5	265	308.5	324	242.5	255	323	196	209	253	509.5	203	241	213	798	518	246	159	175.5	270	551	180	291.5	235	4260	217	533	339.5	198	306	1226	1450	178	293.5	290	250	529
84(1.D6)	Unknown84	1	CSF-Infiltration	Haematological	Lymphoma	371	409	225	267.5	269	224	263	216	265	289	406	265	298.5	333.5	251	291.5	273	548	202	364	211	2074	860	260	151.5	168	287	583	185	354	235.5	3892	218	751	438.5	193	417.5	1202.5	1290	174.5	395	294.5	242	872
85(1.E6)	Unknown85	1	CSF-Infiltration	Haematological	Lymphoma	522	337	259	254	372	228	230	218.5	254.5	304	341	256	258	332	209.5	219	269	537	217	255	217.5	1043	682	261	163	181	287	589.5	194	327	236	4226.5	231	572	338	203	325	1299	1510	191	295.5	297	265	541
90(1.J6)	Unknown90	0	Negative	Haematological	Leukemia	292	377	262.5	266.5	363	254.5	246	222	279	307	335	261	269	334	250	224	265	536	218.5	263	221	1625	690.5	272.5	170.5	190.5	294	609.5	185	325	239	4468.5	235.5	624	365.5	212.5	349	1324	1640	192	314.5	304	268	592
91(1.K6)	Unknown91	1	CSF-Infiltration	Haematological	Leukemia	887	368	248	278	314	261.5	276	244	297.5	335	377	256	279	362	231	263	284	572	238	289	232	1957	489.5	280	173	190	299	600	209	330	252	3610	239	590.5	407	225.5	366.5	1308.5	1638	216	317	308	283	614
92(1.L6)	Unknown92	0	Negative	Haematological	Leukemia	359	427.5	298	310.5	360	290.5	285	272	296	350.5	406	289	322	369	244	262	332.5	609.5	261	302.5	258.5	928	478	304	202	222	361.5	637	220.5	359	291.5	4468	268	676.5	415	256.5	394.5	1227	1412	233	365	359.5	297	679
93(1.M6)	Unknown93	1	CSF-Infiltration	Haematological	Leukemia	2864	533	338	306	489.5	270	286	276	396	338	430.5	319	291	382	289	240	302	602.5	230.5	299	239	1792	749	290	188	203	321	1081	199	446	255	5362	247	839	1120	238	421	1900	2207.5	211.5	372	317	286.5	614
94(1.N6)	Unknown94	1	CSF-Infiltration	Haematological	Leukemia	446	415	299	308	369	286	456	283	390	348	431	307	307	430	295	374	310	639	247	336	258.5	2085	792.5	326	200	214	343.5	639.5	234	391	292.5	4840	267	681	446	251	503	1648	1806	227	356	414	291	912
95(1.O6)	Unknown95	1	CSF-Infiltration	Haematological	Lymphoma	356.5	346	216	241	260.5	234	271	217	259	291.5	359	234	264	331	209.5	258	244	509	188	245.5	183	1505	726	252	148	163	278	538	181	317	246.5	4066	210	560	353	203.5	365.5	1145	1368	178	302	291.5	211	719
96(1.P6)	Unknown96	0	Negative	Haematological	Lymphoma	422	258	184	200	245.5	198	183	173	223	240	262	193	204	256	173.5	171	197	407	171	213	170.5	1022	348	204	131	144	218.5	523	146	226	229	3506	179	384.5	241	173	292	1047	1315.5	144.5	216	239	215	454
97(1.A7)	Unknown97	1	CSF-Infiltration	Haematological	Lymphoma	1172	359.5	293	275	366	298	511.5	254	335	321	404	267.5	287	429	255	428	275	532	222.5	330	233.5	1767	750.5	301	174	208	299.5	650	209	371	320.5	4519.5	246	566.5	409	236	703.5	1746	1955	207	320	367	280	893
98(1.B7)	Unknown98	0	Negative	Haematological	Lymphoma	322	330	262.5	256	298	248.5	234	378.5	285	333.5	322	244	256	333	215	239	252	472	231	270	215.5	994	694	247	180	198	253	644	195	311	247	3561.5	228	510	304	219	363	1394	1651	190	282.5	295	254	576.5
99(1.C7)	Unknown99	0	Negative	Haematological	Lymphoma	441	468	323.5	332	400.5	322	347	340	358	410	467	344.5	367	420	306	328.5	341	648	296.5	344	317	1811	569.5	367	241.5	265.5	398.5	660	262	401	337	4070	311	749	486	281	403	1097	1279	274	426.5	385.5	319	598.5
100(1.D7)	Unknown100	0	Negative	Haematological	Leukemia	344	391	261	279	338.5	259	238	259	284	313	363	269	279	347	251	239	274.5	549	242	280	243	1960	945	286.5	193	200	317	548	209.5	331	277	4594	244	604	398	236	326	1156	1302	213	320	313	277	556
101(1.E7)	Unknown101	0	Negative	Haematological	Lymphoma	6634	383	507	289.5	585.5	257.5	805	249.5	338	280.5	463	276.5	284	415	597.5	614	307.5	552	222.5	367	235	3249	1449	288	167.5	190	309.5	1107	209	384	314	4818	237.5	581	810	211	805	2227	2801	203	324	395	245	2639
102(1.F7)	Unknown102	1	CSF-Infiltration	Haematological	Leukemia	575	374	226	261	294	232.5	250	235	287	302.5	383	262.5	276	341.5	232	266	270	552	222	266.5	211	939	537	269	160	189	281	539	202	357	246	4420	225	565	403	229	359	845	1028	201.5	398	298.5	256	655
103(1.G7)	Unknown103	1	CSF-Infiltration	Haematological	Leukemia	407	402	222	264	266	232	222	231	262	285.5	332	268	272	310	223	239	260	497.5	220	253	214.5	1626	473	257	167	177	329	513.5	201	344	243.5	3384	220	707	490	220	329	856	1066.5	195	331	280	239	502.5
104(1.H7)	Unknown104	1	CSF-Infiltration	Haematological	Leukemia	463	465	313	325	393	278	342	277.5	320.5	361	425	313	338	399.5	368	298	325	603	271	322	272.5	2380	933	324	217.5	243	356	708	229	431	288	4535	282.5	735.5	518	249	416	1268.5	1521.5	244.5	378	346.5	302.5	618
105(1.I7)	Unknown105	0	Negative	Haematological	Lymphoma	309	339	212	249	252	217	220	226	247	305	326.5	240	234	298	192.5	208.5	232	473	194.5	241	203	831	332.5	255.5	154	172.5	268	496	185	332	232	3242	203	569	383	207	291	910	1069	185.5	299	267	239	482
106(1.J7)	Unknown106	0	Negative	Haematological	Lymphoma	570.5	330	194	222.5	236.5	205.5	193	185.5	212	250	289	219.5	234	261	173	181	211	451	179.5	313	192	1408.5	322	222	137.5	151	256	420.5	156	303	206.5	3800	197	567	329	190	278.5	828	997	161	289	242	219	462
107(1.K7)	Unknown107	0	Negative	Haematological	Lymphoma	648.5	377.5	246	268.5	266	248	253	244.5	276.5	298.5	373.5	259	277	317.5	209	218.5	278	521	218	264	231	766	409	273	174	191	290	593	200	334	247	3784.5	236	617.5	396	222	320	1078	1343.5	213	317	304.5	250	603
108(1.L7)	Unknown108	1	CSF-Infiltration	Haematological	Leukemia	499.5	562.5	394	446.5	487	445	427	411	478	492	611	422	429.5	521	493	439	467	655	405	406	421	895	654	447	380.5	368.5	462	718	359	495.5	437.5	3491	425	630.5	483	394.5	525.5	909	1080	374	480	456	424	649.5
109(1.M7)	Unknown109	0	Negative	Haematological	Lymphoma	555	325	296	256	377	258	227	233	280.5	296	375	245.5	265	315	212	231	266.5	511	224	250	216	671.5	726.5	261	175	185	283.5	638	201	290	231.5	4318.5	230	470.5	326	219	317	1505	1852.5	193	283	279	241	501.5
110(1.N7)	Unknown110	0	Negative	Haematological	Lymphoma	272	329	242	243	397	238	225.5	215.5	269	355.5	318	224	253	307	230	208	246.5	498.5	202	245	206	623	495	251	157	181	252	622	185	262	230	4669	210	529.5	339	199	341	1481	1790	182	273	278	237	530.5
111(1.O7)	Unknown111	0	Negative	Haematological	Lymphoma	275.5	365.5	234	268.5	290	255	249	216	246	336	321.5	267.5	265	313	226	223	256.5	440.5	219	245	226	832	545	258	182	194	282.5	568	186	312.5	246	3388	237.5	635	375.5	219	352	995	1266.5	196	334	278	266	462
112(1.P7)	Unknown112	1	CSF-Infiltration	Haematological	Lymphoma	1049.5	426	280	318	371	285	507	340	301.5	324	399	295.5	315	362.5	288	393.5	314	599	254	318	248	2760	702	307	196	222	343	561	232	388	288	4704.5	258	681.5	428	255	421	1112	1227	224	349	352	277	1566
113(1.A8)	Unknown113	1	CSF-Infiltration	Haematological	Leukemia	3048	370.5	241.5	257	316	238	855	225	362	288	425	259.5	264	463	216	597	260	520.5	189	336	207.5	1924	1028.5	267	142	160	299	620	181.5	342	223	4699	202.5	663.5	453	199	817.5	2379	2525	166	297	412.5	218	1511.5
114(1.B8)	Unknown114	0	Negative	Haematological	Lymphoma	1079.5	367.5	231	270	282	217	204.5	216.5	222.5	356	383	250	239	287	212.5	205	267.5	511.5	198	241	196	1730	896	240.5	145	167.5	279	604	173	327	217	4100	207	706	409	191	331	1359	1696	166.5	319	269	225	561
115(1.C8)	Unknown115	1	CSF-Infiltration	Haematological	Lymphoma	503.5	446	277.5	311	334	283.5	256	257	286	321	432	317.5	316.5	350	284	253.5	296	632.5	291.5	274	267	1796	702	309.5	196	205	367	585	208.5	388.5	285.5	3923	255	796	515.5	244.5	361	1208	1368.5	212	382	319	279	554.5
116(1.D8)	Unknown116	0	Negative	Haematological	Leukemia	328.5	434	267	298	329	261	271	253	294.5	348	403	287.5	287	363	230	253	312	593	246.5	319	256	1002	433	292	188	208	322.5	619	207.5	350	286	4617	254	685.5	432	250.5	381	1516	1803.5	216	355	341.5	277	557
117(1.E8)	Unknown117	0	Negative	Haematological	Lymphoma	783	401	247	258	312	234.5	256	220	277	329.5	363.5	264	267	336	236	222	283	528	200	385	222	1732	568	277	154	174.5	326.5	596	196	351	245.5	4245.5	219	659.5	392	206.5	342	1151	1396	185	326	294.5	248.5	662
118(1.F8)	Unknown118	1	CSF-Infiltration	Haematological	Leukemia	480	257	153.5	180	201	168.5	145.5	173.5	194	231	244	174.5	184	247	141	145.5	173	399	156	182	153	1369	248.5	178.5	113	128	190	399	135	216	173	2771	157	403	261.5	153	208	726.5	847	124	221	186	190.5	460
119(1.G8)	Unknown119	0	Negative	Haematological	Lymphoma	1351	446	259	281	332.5	238	224	231.5	255	296	406.5	287.5	273	329.5	218	234	253	625	213	245	225	1363	698	264	162	180	338	716	197	330	241	4240.5	218.5	837	443	218	348.5	1282	1488	192	373.5	297	270.5	552
120(1.H8)	Unknown120	0	Negative	Haematological	Lymphoma	289	314	239	247	306	230	225	212	265	356.5	309	238	257	330	197	213	267	519	220	253.5	207.5	1044.5	894	257	160.5	175	248	648	187	264	233	4536	212.5	489	291	206	319	1733	2201	181	272.5	297	242	579
121(1.I8)	Unknown121	1	CSF-Infiltration	Haematological	Leukemia	800	357	223	249	335	230	206.5	195	259	329	354.5	236	258	328	189	210.5	257	515	195.5	244	201	750.5	454	242	156	170	267	590.5	179	295	218	4162.5	207.5	616.5	393	200	338	1512	1756	173.5	297	282	218.5	646
122(1.J8)	Unknown122	1	CSF-Infiltration	Haematological	Lymphoma	282	277	183.5	214	230	196	210	179	215	242.5	297	213.5	228	276	184	200	192	423	177.5	205	172	1346	490	211	129	144	235.5	548	158	263	194	3657.5	179	480	312.5	160	291	945	1123.5	148	277	230	202	597
123(1.K8)	Unknown123	1	CSF-Infiltration	Haematological	Myeloma	1237	419	389	284	447	259	315	272	314	316	404	277	298	369	301	263	359	565	244	286	277.5	1530.5	1453	291	188	211.5	310	804.5	235	348	264	6077.5	243	585	385	235.5	419	1711.5	1811	215	331.5	332	290	552.5
124(1.L8)	Unknown124	0	Negative	Haematological	Lymphoma	363	401	226	265	405	244.5	220	227	271	295	373	253	277	316	202	229.5	249	572	217	249	218.5	1129	459.5	257	168.5	175	309.5	593	190	341	238	3860.5	229	749	407	207	319	1085	1306	188	338	294	247	572.5
125(1.M8)	Unknown125	1	CSF-Infiltration	Haematological	Lymphoma	299	330	355	250	389.5	225	236	245	265	270	348.5	244.5	250	330	241	236	273	502	193	253	202	1702	861	248	154	176	263	742.5	177	300	220	5463	213.5	543	370	211.5	397	2018	2478	178	275	302	245.5	569
126(1.N8)	Unknown126	1	CSF-Infiltration	Haematological	Lymphoma	1364.5	517.5	374	337	468.5	314	545	323	416	354	542	325.5	398.5	439	428	319	344	619	251	464	284.5	2996.5	1897.5	514	201	217	386.5	922	252	432	322	5730.5	286	697	467	269	643	2030	2060.5	256	614.5	434	304	834
127(1.O8)	Unknown127	1	CSF-Infiltration	Haematological	Lymphoma	1953	1175	413.5	443	357	284	518	546.5	791.5	529	2481	718.5	857	907	251	612.5	526	857	346.5	310	203.5	1889	1265.5	848.5	117	240	3059	861	268	1542	656	4677.5	867	1982.5	1042	208.5	1557	2574.5	2869.5	1013	689.5	690	420	1582.5
128(1.P8)	Unknown128	1	CSF-Infiltration	Haematological	Leukemia	325.5	352	235	251	285.5	241	229	223	262	298.5	363	249	273	340	200	240	251	554	207	260	205.5	1711	715	385	163	185	287.5	600	181	307	245	4157.5	230	612	338.5	210	358.5	1212.5	1318.5	193	300	298	245.5	621
129(1.A9)	Unknown129	0	Negative	Haematological	Lymphoma	521	386	254.5	291	312.5	260.5	255	256	296	346	420	296	290	334.5	225	243	287	529	245	285	233	826.5	412	292	185	207	307	552	220.5	367	269.5	3700.5	250.5	579.5	397.5	252	337	1146.5	1393	221	349	316	268	569.5
130(1.B9)	Unknown130	0	Negative	Haematological	Lymphoma	527	352	198.5	251	244	227	196	192	222.5	267	335	250	248	276	182	199	263	497	190.5	224	194.5	1560	347	232	151	166	275	510	187	291	226	3360	200	641.5	364	181	293.5	977.5	1160	174	304.5	282	238	558
131(1.C9)	Unknown130	0	Negative	Haematological	Leukemia	131	488	643.5	510	448	602	408.5	414	436	419	459	613.5	451	466	516.5	400	378.5	481.5	840	364	406.5	369	2379	1293	461	316.5	342.5	543	888	341.5	564.5	426	7317.5	398	1066	640.5	356	571	2089.5	2433.5	348.5	563.5	487	402
132(1.D9)	Unknown132	1	CSF-Infiltration	Haematological	Lymphoma	802	362	241	251	328	241.5	1509.5	273	608	293	856	257.5	251	938.5	238	1911.5	242	471	218	619	213.5	1610.5	1491	283	157	170.5	258	573	202	374.5	258	4939	222	672	562	205	1716	2127.5	1202	190	465.5	597	234	3290.5
133(1.E9)	Unknown133	0	Negative	Haematological	Lymphoma	2661	339	218	242	263.5	205	201	200	229.5	276.5	333	229	230.5	299	297	231	264.5	506	191.5	221	196	2920	721.5	221	133.5	156.5	265.5	609	165	275	221	3773	197	655.5	371.5	185	334	1292	1543	161	280	257.5	210.5	563
134(1.F9)	Unknown134	1	CSF-Infiltration	Haematological	MPD-myeloproliferative disorder	881.5	281	278	227	322.5	214	246	196	232	286	285.5	199	216.5	288	178.5	195.5	233	448	190.5	225.5	192	1020	613	231	138	157	242	609	172	253	202	3777.5	190.5	449.5	292	175.5	387	1475	1827	160	250	259.5	232	606
135(1.G9)	Unknown135	0	Negative	Haematological	Lymphoma	351.5	373	264	287	323.5	268	252.5	254.5	296.5	339	356	263	291.5	353	248.5	243	289.5	538	253	292	259	1818.5	530	296	194.5	212	303	616	218	333	263	4433	252	553	340	235	375	1104	1351	217	323	315.5	256.5	593
136(1.H9)	Unknown136	1	CSF-Infiltration	Haematological	Leukemia	788.5	355	235	256	345	229	751	215	263	273	407	231.5	255	346	191	520.5	251	619.5	200	265	201	1370	580.5	253	156	169.5	273	598	191	289	230	4101	212	563	359	186	661.5	1199	1256.5	180	304	311	244	1317.5
137(1.I9)	Unknown137	1	CSF-Infiltration	Haematological	Leukemia	412	435.5	282.5	333	338.5	286	278	302	306	353	396	306	328.5	386	263	278	311.5	585.5	253	290	266	949	507.5	310	223	240	364.5	574	242	384.5	297.5	4048	275	656	427	264	381	1058	1239	234	381	336	298	583
138(1.J9)	Unknown138	1	CSF-Infiltration	Haematological	Leukemia	350	379	253	268	334.5	247.5	236	349	261.5	315	383	256	276	338	255	220	271.5	543.5	213.5	253	228.5	1563	612	265	174	188	294	588	194	335	248	4166	228	629	365	211	340	1158	1422	195	311	300	239	568.5
139(1.K9)	Unknown139	0	Negative	Haematological	Lymphoma	321.5	272	247.5	212	300.5	191	195.5	162	229	264	265	187	209.5	273	196	171.5	206	413	179.5	213	177	987	476	208	132	150	213.5	608.5	164	221	202.5	3872.5	183	384	257.5	168	310	1251	1470.5	157	230	238	203	470
140(1.L9)	Unknown140	1	CSF-Infiltration	Haematological	Lymphoma	400.5	386.5	361.5	311	429	258	352	306	318	287	453	267	301	366	406	317	287.5	561	224.5	301	223	2282.5	1311	277.5	171	193	312	909	197	329	254.5	4674	229.5	658	435.5	229	642.5	2764	3136	199.5	702	320	297	827.5
141(1.M9)	Unknown141	1	CSF-Infiltration	Haematological	Other	438	420.5	259	310.5	311.5	287	246.5	243.5	282.5	363	377	288	296	341	252	258	317	559.5	261.5	281	257.5	1612	428	286	199	209	345	552	225	360	270	4102.5	268	645	411	238	353.5	1083	1271	219	372	312	274	569
142(1.N9)	Unknown142	0	Negative	Haematological	Leukemia	321	330	234	260	330	245	222	202.5	250	378.5	345	233	242	330	189.5	217	236	490	202	241.5	204	740	411	273	155	179.5	263	610	179	277	222	4015	213	515	295	209	310	1338	1573	184	314	287	237.5	580
143(1.O9)	Unknown143	1	CSF-Infiltration	Haematological	Lymphoma	2621	892	655	562	789	536.5	1382	518.5	590	648	1046	582	897	638	1094	1243	670	883.5	444	729	467	6026	3006	543	395	451	639	2239.5	420	709.5	521.5	8877.5	457	1080	832	435	1100.5	3146	3590	441	1746	745.5	447.5	3177.5
144(1.P9)	Unknown144	0	Negative	Haematological	Lymphoma	672	614	413	462	528	429	510	389	469	864	989	443	464.5	622.5	440	522	502	791.5	406	439	403.5	2303	842	462.5	340.5	358.5	487	937.5	358.5	505	444	5529	391	846	642	406	665	1634.5	2198	363	532	538	407	1139
145(1.A10)	Unknown145	1	CSF-Infiltration	Haematological	Lymphoma	4506.5	299	224	225.5	368	196	322	194	222	236	431	184	218	271.5	237.5	256.5	246.5	525.5	170	217	168	1968	1317	208	117	130	228	680	142	268	186	4789	169	502.5	303.5	162	414	2237.5	2620	136	269	247	190	807.5
146(1.B10)	Unknown146	1	CSF-Infiltration	Haematological	Leukemia	363	349	232	256	285	237.5	222	223	270	321	339	241	273	323.5	215.5	228	251.5	499	227	258	215.5	1054.5	341	254	180	196	268	496	204	285	246	3315.5	224	473	332	217.5	310.5	1863	2203	203	294	298	262.5	533
147(1.C10)	Unknown147	0	Negative	Haematological	Lymphoma	298.5	300	226	231	281	198.5	223	187	228.5	247	308	212.5	227	299.5	172	205	214	471	181	228	183	610	527	226	131	148.5	251.5	529	164	286	197	4258	190	535	301.5	166.5	331	1399.5	1617	162	256	249	215	490
148(1.D10)	Unknown148	0	Negative	Haematological	Lymphoma	788.5	356	254.5	243	297	221	207	225	231.5	280	350.5	237	246.5	308	199	206	238	492	211	229	207	1263	636	244	160	171	270	659.5	182	313.5	237	4063.5	212.5	570	352	193	343	1363	1674	178	299	268.5	237	548.5
149(1.E10)	Unknown149	1	CSF-Infiltration	Haematological	Leukemia	319	380	249	263	319	256	208	219.5	263	282	348	273	263	325.5	213.5	213	279.5	531	201.5	243	204	1371	576	265.5	157.5	176	330	603	184	341.5	228	4885.5	224	806	438	204	331	1402.5	1603	178.5	337	292	244	611
150(1.F10)	Unknown150	1	CSF-Infiltration	Haematological	Lymphoma	513	434	302.5	323	366	299	285	298	308	328.5	405	317	317.5	375	281	265	330	584	260	302.5	268	1320	586	317	217.5	230	355.5	588	230	420.5	305	4679.5	277	666	466	263	398	1001	1174	240	372	357	287	548
151(1.G10)	Unknown151	0	Negative	Haematological	Leukemia	223.5	232.5	218	171	276.5	189	160	161	191	207	232	161.5	183	238	208	153	195	345	153.5	187	153	1786	730.5	181	116	132	181	464	134	205	176	3989	153	359	234	152	228	1316.5	1474.5	130	206.5	215	177.5	401
152(1.H10)	Unknown152	1	CSF-Infiltration	Haematological	Lymphoma	654	431	259	296.5	316	272	236	250.5	296	337	390	293	286	329	320.5	234.5	296	515	246	262	251	1697.5	1515	267	192	210	350	625	203	355	265.5	5320	242	723	441	233	357.5	1638.5	1944	213	363.5	307	272	553.5
153(1	I10)	0	Negative	Haematological	Lymphoma	153	1813	323.5	228	231.5	325.5	204	202.5	205	235	257	306	218	211	288	211.5	200	228	456	179	218	190	1468	823	220	128	147	252	668	156	264	199	4220	181	559	292	182	338	1812.5	2219	158	264	256	213
154(1.J10)	Unknown154	1	CSF-Infiltration	Haematological	MPD-myeloproliferative disorder	1570	740.5	518	409	577	432	1566	562	1076	473	1374	511	681	656.5	691	1030	495	848.5	349	769	863	3299.5	1809	663	228.5	286	1385	1275	279	820	472	5868	522	1107.5	970.5	320	1362	1638	1677	402	1151	765	321	6662
155(1.K10)	Unknown155	0	Negative	Haematological	Lymphoma	2447	444	275	307	317	243	228	309	368	304.5	699	307	351	376	306	244.5	315	578.5	215	266	214	2661	1229	313	144	171	692	655.5	197	459	240	4782	267	827	527	200.5	547	1335	1582	197.5	352	304	243.5	491.5
156(1.L10)	Unknown156	0	Negative	Haematological	Lymphoma	364.5	399	317	299	374	264	260	234.5	272	338	378.5	280	294	356.5	237.5	248	310	596	230	275	237	1711.5	813.5	295.5	179.5	198	343	663	210	353.5	252	5040	240	667	414	228	377	1558	1723	211	325	319	262	508.5
157(1.M10)	Unknown157	0	Negative	Haematological	Lymphoma	344	311	216	266	334	229.5	227	219	255.5	288	331	232	251.5	337	196	208.5	253	580	211	247	221	464	272	252	166.5	182	278	487	190	276	241	3416	218	436	283	216	295.5	766	975	190	281	300	247	578.5
158(1.N10)	Unknown158	0	Negative	Haematological	Leukemia	385	438.5	258	308	420	389	239	260	269	313.5	412	311	313	340.5	273	253.5	301.5	684.5	243	249	252	2193	653	281.5	181.5	203	350.5	592	206	357.5	259	4168	245	774	487	231	365	1099.5	1263	207.5	367	299	245.5	557
159(1.O10)	Unknown159	0	Negative	Haematological	Lymphoma	740	813	674	567	767.5	471	479	513.5	541	656	844	558.5	564.5	637	540	527	686	967	468	492	487.5	3808	1387	557	400	420	621	1318	430	720	518	9612.5	486.5	1314	781	464.5	659.5	2849	3838.5	450	711	618	476	964
160(1.P10)	Unknown160	0	Negative	Haematological	Lymphoma	841	808	552	553	581	485	521	518	547	655.5	781	566	537.5	633.5	670	473	641	930	465	483.5	485	3939.5	1400	547.5	401.5	422	687.5	1152	394	682	498	7813.5	483	1279	862	495.5	646	1908	2557	424.5	728	607.5	486	1096
161(1.A11)	Unknown161	0	Negative	Haematological	Lymphoma	290	287	204	223	254	201	182	186	210	253	268	210.5	215.5	258	204	177	200	414	177	206	192	882	551	216	137	150	222	473.5	158	258	202	3624.5	183	511	324	173.5	290	1172	1380.5	159	251.5	244	197	438.5
162(1.B11)	Unknown162	1	CSF-Infiltration	Haematological	Leukemia	289.5	369.5	239	278	279	238.5	252	221.5	257	311	345.5	267	278.5	334.5	233	220.5	294	507	225	253.5	219	1062.5	545	261	184	194	290	577	204	301	259	3743	245	583	345.5	231	363	1077	1290	208.5	307	308	261	602
163(1.C11)	Unknown163	0	Negative	Haematological	Lymphoma	325	232	164.5	188	221	195	172	169	211	418	297	176.5	191	242	155	161.5	190	380.5	172.5	193	172.5	649	197	193	134	143	182	424	153	217	187	2467	164.5	332	219.5	160.5	244	1500	1894	144	211	219	183	461
164(1.D11)	Unknown164	0	Negative	Haematological	Lymphoma	329	378	244.5	255	314.5	245	232	240.5	272	304	368	264	266	331	226	219	310	536	220	285.5	226	1979	981	265	164.5	183.5	280	603.5	194	338.5	239.5	4756	235	665	368	217.5	337	1213	1394	195	311	285.5	233	514
165(1.E11)	Unknown165	1	CSF-Infiltration	Haematological	Leukemia	1121	311	218.5	235	281	223	195	200	254.5	252.5	292.5	213.5	237.5	288	233.5	194.5	226.5	457	181	227.5	190	1774	614.5	231	134.5	155	260	576	177.5	282	216	3997.5	190	492	317	191	299	999	1140	169	345.5	264	218.5	493.5
166(1.F11)	Unknown166	1	CSF-Infiltration	Haematological	Lymphoma	378	332	256	260	309	243	206	233	257	283	379	263	242	305	278	208	249	491.5	207	253	214	1788	904	253.5	168.5	182	302.5	569	184	297.5	242.5	4165	211.5	551	379.5	194.5	404.5	1225.5	1385	182	334.5	284	234.5	455.5
167(1.G11)	Unknown167	1	CSF-Infiltration	Haematological	Lymphoma	300	324	289	240	337.5	240	242	220	287.5	273.5	329.5	237	261	331	266.5	236	271.5	507	203	271	210	950.5	1091.5	254	153	172.5	252	655.5	180	308	224	4819	216	561	364	203	426	2586.5	2834	190	306	307.5	263.5	571
168(1.H11)	Unknown168	0	Negative	Haematological	Lymphoma	434	268.5	202	231	267	223	219	191	260.5	290.5	285	204	233	313	190.5	196	228.5	462	193	246	190	798	322.5	221.5	154	166	228	466	176	243	212	2891	201	353.5	273	199	278	865	1017	178	244	265.5	240	579
169(1.I11)	Unknown169	1	CSF-Infiltration	Solid	Other	588.5	390	268	316	345	286	260	257	308	321	353	278	300	355	234	266	304	572	255	273	260	280.5	256	294.5	212	226	322	498	231	347	281.5	2278.5	266.5	532	392.5	262.5	356	989	1126	230.5	338	315	280	549.5
170(1.J11)	Unknown170	1	CSF-Infiltration	Haematological	Leukemia	323	321	237	241.5	314	232	219	210	240	279	313	235	230.5	318	241	202	251	491	208	227	212	1911	893	235	153	171	262	527	178	291	232.5	4603	210	527	305	196	326	1355	1668	174	277	273	233	543
171(1.K11)	Unknown171	0	Negative	Haematological	Lymphoma	548	322	254	237.5	290	233	222	231	252	265.5	330	242	253.5	320	197.5	206	259	450	203.5	243	200.5	1270	478.5	254	157	183	261	538	196	290.5	219	3963	209	549	303	204	305.5	1157.5	1402.5	185.5	286	280	240	530
172(1.L11)	Unknown172	1	CSF-Infiltration	Haematological	Leukemia	320	286	205	325	430.5	234	216	204	241.5	305	304	229	236.5	296	232	206	239.5	506	204	234	205.5	1704	486	233.5	163.5	182	254	481.5	182.5	252	238	3314.5	209	413	302	201	294	1029	1234	178	262	251	218	488.5
173(1.M11)	Unknown173	1	CSF-Infiltration	Haematological	Leukemia	1640	358.5	249	266	307	235.5	404	230	261	280	355	242.5	256	325	297	332.5	252	523	213	248	214	2392	690	254	162	176	310	581.5	195	321.5	230	4484	223.5	571	346	200	370	1207	1369	185	296	307	252	1162
174(1.N11)	Unknown174	1	CSF-Infiltration	Haematological	Myeloma	727	372	326	258	405	257	319	231	278	291	377	266	268	354	284.5	284	270.5	521	217	288	228	1776.5	1092.5	269.5	170	185	301.5	727	224	332.5	236.5	5801	226	578.5	383	218	519	1995	2251	197.5	309.5	328	272	705
175(1.O11)	Unknown175	0	Negative	Haematological	Leukemia	388	399	289	320	350.5	305	298.5	288.5	360	384	393.5	299	316	381	265	279.5	314	556.5	278.5	322	270	442.5	399.5	313	232	247	336	586	258	359	296	3811	291.5	563	380.5	286	415	1073	1317.5	250.5	365.5	365	298	556
176(1.P11)	Unknown176	0	Negative	Haematological	Leukemia	323	302	204	226	236	204	196	190.5	213	261.5	298	216	220	271	189	185.5	212	421	183	206.5	187	1297	468	214	139	157	231	501	157	252.5	196.5	4139.5	189	519	317	184	290	1090	1328	161	257	247	212	468
177(1.A12)	Unknown177	1	CSF-Infiltration	Haematological	Leukemia	1312	1722.5	1295	1348.5	1504	1358	1263.5	1305	1277	1385	1391	1258	1277	1418	1402	1359	1663	1467	1404.5	1173	1309	1456	1449.5	1271.5	1382	1243	1509	1583	1177	1402	1402.5	1420	1389	1326	1360.5	1398	1662	1412	1518	1279	1399	1411	1178	1413.5
178(1.B12)	Unknown178	0	Negative	Haematological	Lymphoma	322	309.5	262.5	239.5	266	255.5	250.5	214	263	327	345	225	256	330	202	221	250	480	215	247.5	226.5	481	479	256	165	182.5	243	636	185.5	276.5	242	4592.5	218	464	304	214	349	1536	1799	191	271	283	242	624
179(1.C12)	Unknown179	1	CSF-Infiltration	Haematological	Other	337.5	353	229.5	236	264	233	219	220.5	239.5	277	343.5	237	242	304	182	200	231	496.5	198	236.5	193	815.5	471	250	151	164	272.5	508	178	295	222.5	3979.5	209	527	321	205	299	1169.5	1429	173	287	271.5	233	545
180(1.D12)	Unknown180	0	Negative	Haematological	Lymphoma	751	315.5	205	214	278	209	194	184	229	253	322	226	242	289	238	199	224	512	180	217	183	1123.5	948.5	228	135	151	254	581	159	292.5	210.5	4313.5	186	549	322	172	318	1926	2131.5	159	311.5	262	213.5	482
181(1.E12)	Unknown181	0	Negative	Haematological	Lymphoma	313.5	274	188	220	256	218	209	187	231	320.5	272	197	217.5	306	197	186	204	393	194	216	186	1020	480	214.5	145	168	223	504	158.5	235	206	3308	194.5	382	253	183.5	271	1030.5	1272	165	235	244	211	486
182(1.F12)	Unknown182	1	CSF-Infiltration	Haematological	Lymphoma	633	343.5	241	247.5	291	210	1167	228	346.5	290	749	242	253	420.5	294	919	252	472.5	193	316	226.5	2726	1589	276	150	172	300	787.5	176	346	237	4710	213.5	571	480	192	1457	1535	1352	167	467	320.5	225.5	2762
183(1.G12)	Unknown183	0	Negative	Haematological	Leukemia	334	344.5	227	250	282	212.5	211	215.5	243	284	366	248	251	312.5	185	210	263.5	517	206	234	195.5	1257	474	248	147.5	172	283.5	536	187.5	295	220	4243.5	212	596.5	351.5	204	316	2481	2803	178	309	290	256	486.5
184(1.H12)	Unknown184	1	CSF-Infiltration	Haematological	Leukemia	371	462	283	311	373	304.5	278	273	344	336.5	424	303.5	305.5	379	241	258	315.5	652	253	297	258	1608.5	499.5	313	210	221	375	659.5	223	386	286.5	4748	270	747	459	261	404	2202	2522	231	379	341.5	319	598
185(1.I12)	Unknown185	0	Negative	Haematological	Lymphoma	635	333	254.5	245	304	220.5	206	190	248	266.5	310	234.5	251	315	197	199.5	258	503	197	235	184.5	1768.5	1011	237	142	165	259.5	589	175	283	212.5	4048.5	198	556	358	197	302.5	1373	1659	170.5	295.5	267	226	518.5
186(1.J12)	Unknown186	1	CSF-Infiltration	Haematological	Leukemia	819.5	404	312	284.5	380	328.5	236	237.5	332.5	267	491	256	306	294	399	239	364.5	502	209	327	214	3113	1377	284	146	175	319	944	190.5	336	247	4539.5	208	581	466	196.5	374	1868.5	2175.5	181	566	307	242	670
187(1.K12)	Unknown187	0	Negative	Haematological	Lymphoma	453	415	264.5	289	342	279	249	265.5	294	330.5	371	290	286.5	350	251.5	234	283	633	235	287	242	2223	657	299	174	200	355	589.5	219	396	270	4189	247	703	430	242	346	1149	1417	212	363	323	281	475
188(1.L12)	Unknown188	1	CSF-Infiltration	Haematological	Lymphoma	420	397	244	283	295	265	247	237	285	292	364.5	264	276.5	339.5	248.5	234.5	267.5	511.5	218	257	230	1303	612	271.5	174	196	319.5	558	195.5	336	235.5	3963	221	678	423	214.5	390	939	1138	195	334	310	259	588.5
189(1.M12)	Unknown189	0	Negative	Haematological	Lymphoma	520	373	291	263	360.5	242	235	225	269.5	314	350.5	245	268	333	203.5	233	260	521	205.5	254	234	573.5	561.5	256	161.5	191	289	600	200	336	238	4631	215	613	365	208	319	1741	2017.5	189	319.5	302	271	503
190(1.N12)	Unknown190	0	Negative	Haematological	Leukemia	450.5	404	298	263	362.5	258	241	258	301	323.5	398	276	284.5	354	216	249	288	544	224.5	280	239.5	1444	620.5	286	184	201.5	312	634.5	217	335	260.5	5003.5	239.5	598.5	407	228	341	1550	1807	208	334	318.5	279	529.5
191(1.O12)	Unknown191	1	CSF-Infiltration	Haematological	Lymphoma	709	392	307	278.5	359	249	227	226.5	277	300	373.5	258	278.5	322.5	269	220	288	564	220.5	259	236	2172	695	275	176	188.5	309	607	206.5	342	245	4856	225	611	417.5	225	369	1392	1589	194	346.5	311	245	437
192(1.P12)	Unknown192	1	CSF-Infiltration	Haematological	Lymphoma	622	495	306.5	342	354	305	431.5	291	333	357	506.5	316	392.5	390.5	318.5	405	337.5	579.5	271	341	292	2339	1221	323	212	228.5	389	773.5	241	418	294	4754.5	276	824	526	278	474.5	1344	1634	242	503.5	392.5	308.5	1055.5
193(1.A13)	Unknown193	1	CSF-Infiltration	Haematological	Lymphoma	626	398	312	317	394.5	301.5	298	295	320.5	335	393	310	1369	365	290	278.5	325	542	264	295	278.5	2320	739	310	225	242	352	565.5	238	357	298.5	4780	281	614	441	276	386.5	1044	1143	248	381	329	294	497
194(1.B13)	Unknown194	0	Negative	Haematological	Leukemia	667	357	250	258	315.5	226.5	231	214	236	271	337	251	271	317	199	217	262	495	205	248	205	1146	643	262	157	172.5	305.5	550	190.5	339.5	229	4415	214	614	358	207	362.5	1179	1343	184	306	291	251	554
195(1.C13)	Unknown195	0	Negative	Haematological	Lymphoma	386	407	327	322	349	302	299	265.5	315	343	411	309	331	381	324.5	265	321	576	275	294	281	1490	697	319	216.5	248.5	373.5	582	240	377	305.5	4149	292	689.5	440	284.5	412	953	1123	256	386	351.5	290.5	494
196(1.D13)	Unknown196	0	Negative	Haematological	Lymphoma	449	365	228.5	268	295	240	238.5	246	273	297	352	256	261	316.5	201	211.5	271.5	518	220	296	217	1056.5	433	255	160	178	286	517.5	196	323	233	4113	227	644	395.5	215.5	324	998	1187	195	327	288	240	463
197(1.E13)	Unknown197	1	CSF-Infiltration	Haematological	Lymphoma	1364	1344	306	281.5	387.5	266	342	237.5	309	305.5	393	261	277	344	261	259	288	522	229	275	240	1055	1204	277	187.5	201	288	622.5	208	322.5	250	4912	251.5	554	527	233	418	1224	1384	210.5	312	304	257	566.5
198(1.F13)	Unknown198	1	CSF-Infiltration	Haematological	Leukemia	482	364	217	253	297	239	220	214	262	341	376	236.5	253	302	195	211.5	269.5	550	203.5	251	215	1158	493.5	256.5	160	182	287	528	187	305	238.5	4063.5	218	608	381	208.5	319	1700	1996	174	325	283.5	226.5	533
199(1.G13)	Unknown199	1	CSF-Infiltration	Haematological	Leukemia	368	406	289.5	288	352	274	267.5	270	307	330	379	291.5	290.5	359	235	265	325.5	521	244	301	238.5	590	542	302	193.5	218	326	604	221	340	265	3945	257	664	403.5	260	353	1222	1445	234.5	339	333	272	498
200(1.H13)	Unknown200	0	Negative	Haematological	Lymphoma	342.5	433	281	312	379	280	285.5	283	318	355	381	309	288	381	238	267	316	613	255	288	269.5	960	501	298	206	220	346	592	227	364	297	4564	266	715.5	411.5	251.5	383.5	1158.5	1298	225	379	328	294	540
201(1.I13)	Unknown201	0	Negative	Haematological	Lymphoma	318.5	397	262	317	336	270	288	242	282.5	316	392	289	302	351	222	270	282	568	243	278.5	255	1182	545.5	294	189.5	202	329	541	208	337.5	265	3822	247	698.5	432	240	384	1026	1153	221	359	338	275	612.5
202(1.J13)	Unknown202	1	CSF-Infiltration	Haematological	Lymphoma	2462	1129	401	297	623	264	994.5	338.5	671	349.5	490.5	303	345	443	322.5	549	331.5	491	221.5	772	235.5	2693	1787	366	171	198	340	1341	198	359	295	5237	253	556.5	693	202	656	1748	1790	252	937	353.5	247	2196
203(1.K13)	Unknown203	0	Negative	Haematological	Lymphoma	521	372	283	267.5	372	291	279	265.5	281	320	348	283.5	284	354	265	253	289	544	240	273	231	2056	545	276.5	186	203	299	623	217	332	257	4186	245	645	367.5	223	384	1230.5	1424.5	220	331.5	319	249	589
204(1.L13)	Unknown204	0	Negative	Haematological	Lymphoma	369	374	286.5	281	523	269	370	334.5	299.5	290	377	278.5	278	352	240	304	295	563	227	289	226	1388	917	277.5	165.5	184.5	299	674	191	338	254	5049	226	684	395	202	464.5	1642	1904	197.5	318	406	283	890
205(1.M13)	Unknown205	0	Negative	Haematological	Lymphoma	1437	363.5	273	256	312	240	319.5	241	293	291	360	244	265	353	265	338.5	261	496.5	213	271	218	1776	546	273	166.5	193	303	649	189	316	232	4898	222	570	367.5	212	546	1506	1684	192	301	333	253	723
206(1.N13)	Unknown206	1	CSF-Infiltration	Haematological	Lymphoma	346.5	302	194	239	276	212	677	209	259	251	675	225	229	400	253	743	216	467.5	179	266	184.5	2084	776.5	231.5	136	157	249	453	245.5	281	213	3718	196.5	516	329.5	188	746.5	1234	1017	158	281.5	294	215	1219
207(1.O13)	Unknown207	1	CSF-Infiltration	Haematological	Leukemia	278	340	260	253	324.5	248	233	238	276	315.5	321.5	247	264	326	208	221	277	477	207	248	226	574	567	258.5	184.5	191	287	595	192	281	237.5	4086	222	527	349	212.5	354	1301.5	1562	197	296.5	290	252.5	559
208(1.P13)	Unknown208	0	Negative	Haematological	Lymphoma	340	393.5	274	256	339	253	224	223	266.5	297	376.5	262.5	279.5	445.5	213	224.5	275.5	522.5	204.5	264	218	834	793	264	163	187	300	665.5	189	344	249.5	4320.5	224	732	393.5	209	365	1390	1647.5	180	334	287	264	536
209(1.A14)	Unknown209	0	Negative	Haematological	Lymphoma	1033.5	359	260	254	342	236	228	221	245	302	356.5	256	248	320.5	195	213.5	300	492	209.5	235	211	853	520.5	253	159	174	274	589	190	311.5	231	4817	218.5	577	332	198	396	1297.5	1553	177	288	271	255	488.5
210(1.B14)	Unknown210	0	Negative	Haematological	Leukemia	599	340.5	322	279	426	270.5	242	239.5	277	333.5	357	257	278	343	224.5	240	283	499	234	271	228	257.5	688	267	185	201	277	736	203	318	252.5	4282	236	553	373.5	220	366	1835.5	2179.5	214	311	303	277	599
211(1.C14)	Unknown211	0	Negative	Haematological	Lymphoma	322	323	217	232.5	254.5	220	206	201	242	256	308	225	232	295	178	197	227	477	193.5	226	205	515	336	227	148	170.5	250.5	520.5	169	277	208	4047.5	203	535	351	200	294	952.5	1141	170	275	272.5	245.5	557
212(1.D14)	Unknown212	0	Negative	Haematological	Lymphoma	405.5	382.5	222	257	307	225	218	203	235.5	309	355	242.5	252	301	212.5	223	226	538	184	218	189	1818	664	236.5	132	153.5	273.5	561	176	298	207	3980	196	753	424	206	330	1124.5	1378	165	332	266	227	599
213(1.E14)	Unknown213	0	Negative	Haematological	Lymphoma	397	319.5	179	210	261.5	208.5	170	176	212	286	295	208	213	272.5	158	186	205.5	422	178	206.5	185	1174	383	214	123	141	250.5	488	150	269	194	3790.5	175.5	537	315	171	271	1323	1626	143	273	234	215	524
214(1.F14)	Unknown214	0	Negative	Haematological	Lymphoma	370	334	249.5	274	316	245	229	233.5	299.5	324	325	242	255	341	202	222	262	503	225	254.5	211	1250	518	252	180	194	276	583	198	309	245	4066	241	514	324.5	219.5	325	1106	1348.5	206	299	308	255	558
215(1.G14)	Unknown215	0	Negative	Haematological	Lymphoma	757.5	327	289	229	337.5	225.5	212	217	257	275	333.5	237	260	302	232	208.5	273	461.5	208	237	202	1844	783	245	164	176	262	625	185.5	289	233	4669	217	565.5	328	209	357.5	1371	1610	190	296	268	261.5	450
216(1.H14)	Unknown216	0	Negative	Haematological	Lymphoma	464.5	384	277.5	280.5	333	276	254.5	252	257	367	456	286	276	333.5	278	243.5	299.5	520	243	265	230	2708	871.5	276.5	200	222	319	638	201	330	258	4125.5	247	638	388	256	383	1307	1619	211	368	313	266.5	523
217(1.I14)	Unknown217	1	CSF-Infiltration	Solid	Lymphoma	585	397	313	247.5	346	229	270.5	251	283.5	286	377.5	270	262	340	226.5	234	258	538	207.5	268	220	1621.5	1003	271	157.5	173	307	623	181	354	229	5587	216	629	410	208.5	412	1603	1866	182.5	325.5	332.5	255.5	619
218(1.J14)	Unknown218	1	CSF-Infiltration	Haematological	Lymphoma	548	364	234	253	329	249.5	214	241	289	300	395.5	242	268	339	218	214	264	584.5	197	231	196.5	1277.5	607	256	150	163	348.5	569.5	182	298	234	4172.5	228	507.5	309	201	334	1246	1480.5	200	283.5	283	248	535
219(1.K14)	Unknown219	1	CSF-Infiltration	Haematological	Leukemia	316	331.5	237	229	322	202	188	186	226.5	242	322	232	232	288.5	195	185	221.5	467	186.5	231	196	1484	730	224.5	135	154	251	551.5	168	279.5	206.5	4447.5	185	568	357.5	188	326.5	1386.5	1581	158	283.5	260	227	477.5
220(1.L14)	Unknown220	0	Negative	Haematological	Lymphoma	1050.5	351	216	254	272.5	198	196	210	240	319	369	224.5	242	326	192.5	191	228.5	593	190	240	190	1157	469	236	134	152	277	574.5	169.5	291	217	3865.5	200	593	325	180.5	300	1356	1567	166	311.5	275	217	568
221(1.M14)	Unknown221	1	CSF-Infiltration	Haematological	Lymphoma	489	364	295	250	398	234	253	229	269	275.5	391	260	252	330	253	223.5	255	547	201	283	217.5	1038	908	260	148	169	281.5	693.5	175	334	232	5087	213	629.5	377	202.5	368.5	1301	1553	178.5	316	292	270	601
222(1.N14)	Unknown222	1	CSF-Infiltration	Haematological	Lymphoma	1508	414	259	292	342	264.5	280.5	236	286	320	364.5	287	293	345.5	306.5	258	301.5	535	240	284	244	2571.5	1087	280.5	190	209	343	590	211	357	275	4310.5	245.5	637	403	232	383	1113	1270	221	406	321	291	619
223(1.O14)	Unknown223	0	Negative	Haematological	Lymphoma	325	353	240	252.5	314.5	245	230	218	256	345	364.5	221	248.5	329.5	225	218.5	234	517.5	206	235.5	213	1005	787	248	168.5	186	264.5	694	180	292	219.5	3750	214	582.5	310	213.5	397	1554.5	1913.5	186	297.5	281.5	213	542
224(1.P14)	Unknown224	1	CSF-Infiltration	Haematological	Lymphoma	1574	369.5	238	253	304	238	220	211	263	285	311	233	259	319	238	216	251	493	215	247	208	1099	594	246.5	158.5	187	282.5	684	174.5	278	231	4275	219	547.5	323.5	215	356	1207.5	1432.5	186	334	290	231.5	625
225(1.A15)	Unknown225	1	CSF-Infiltration	Haematological	Leukemia	507	287	239	232	279	200.5	271	214	238	287	309.5	216	226	289	184	216	248	423	192	226	191	540	628	228	144	168	231	583	177	265.5	211	4478	194.5	449.5	281	193	352	1632	2000.5	165	261	270.5	220.5	500
226(1.B15)	Unknown226	0	Negative	Haematological	Lymphoma	491	331	240	259.5	276	237	256	410	274	300	330	251	261	335	243	228	266	504	224	261	220	1669	363	264	174	190.5	279	537.5	202	290	250.5	4069	229	502.5	332	223.5	323	833	1017	200	304	316	248	489
227(1.C15)	Unknown227	1	CSF-Infiltration	Haematological	Leukemia	624	318	232	239	285	234.5	208	200	243	255	312	220	245	295	184	192	257	446	197	241	190	1047	517	234	158	176	254	527	182	268	227.5	3271.5	210.5	486	343.5	197	310	1121	1327	172	274	264	226.5	469
228(1.D15)	Unknown228	0	Negative	Haematological	Myeloma	614	380	323	255	378.5	250	258	234	251	285	364.5	266	271	324	260	233.5	267	513.5	214.5	242	234	2114	1063	257.5	165	179	320	709	191	354	239.5	5375.5	223	680	398.5	199	365	1873	2093.5	187	321	275	231	507
229(1.E15)	Unknown229	1	CSF-Infiltration	Haematological	Lymphoma	1143	231	147	170	171	160	396.5	138	155	164	736	153	174.5	232.5	308	563.5	161	295.5	130	153.5	138	2202	705.5	157	106	115.5	185	380	115	199	142	2668.5	136	348.5	210	128	595	975	1075.5	114	238.5	319	150	2017.5
230(1.F15)	Unknown230	1	CSF-Infiltration	Haematological	Leukemia	351	363	278	284	359	276.5	263	261	278.5	311	364	268	281	357	230	250	295.5	542	239	286.5	238	1354	587	313.5	192	215	303	572	210	297.5	267	4207	258	552	376	243	379.5	1382.5	1578.5	223	310	326	284	477.5
231(1.G15)	Unknown231	1	CSF-Infiltration	Haematological	Lymphoma	327	338	246	281	320.5	259	251	235	273.5	311.5	345	267	279.5	342.5	304.5	247	268	500.5	243	266	250	1292	770	279	201	209	298	529	211	327	261	4984.5	256.5	517	340	241	339	1003	1164	208	349	310	275	528
232(1.H15)	Unknown232	1	CSF-Infiltration	Haematological	Leukemia	314	323	222	234	288	225	212	207.5	232	285	311	216.5	239	294	215	203	225.5	432	187	237	196	1439.5	461.5	237	148	168	256	544	168	289.5	214	3531	204	547	291.5	184	318.5	1200	1317.5	175	273	265	236	518
233(1.I15)	Unknown233	1	CSF-Infiltration	Haematological	Lymphoma	553	416	424	288.5	475	285	347	257	305	326	417	306.5	305.5	368	341	290	303	553.5	250	285.5	249.5	2622	1321	302	196	223.5	347	814	223	403.5	288	5346	259	654.5	473	235	472.5	1826	2137	224	496	338	308	739
234(1.J15)	Unknown234	1	CSF-Infiltration	Solid	Lymphoma	1091.5	355.5	264.5	278	319.5	260	407	234	284	291	399.5	261	268	323	354	260.5	296	496	211.5	262.5	210	3035	892.5	264	161.5	185	336	630	204	356	241.5	4361	212	863.5	453.5	212.5	949	1316	1562	195	311	337	241.5	735
235(1.K15)	Unknown235	0	Negative	Haematological	Lymphoma	360	386.5	313	310	379	300	292	276	317	333.5	386.5	294	312.5	374	261	278.5	333	574	277	306	277	614	442	313.5	237.5	239	323	672.5	242.5	360	295	4191	284	560.5	378.5	283.5	409	1243	1432	243	352	330	296.5	619
236(1.L15)	Unknown236	1	CSF-Infiltration	Haematological	Lymphoma	885	366	236	270.5	420.5	257	235	245	258.5	282	344	258.5	264	417	240	225.5	257	507.5	211	258	219	2033.5	986	260.5	163	182.5	289	584	224.5	324	241	5588	214	601.5	376.5	206.5	337	1793.5	2247.5	189.5	330	285.5	246	431
237(1.M15)	Unknown237	1	CSF-Infiltration	Solid	Other	878	940	690.5	710	784	708	761	691	706.5	741.5	864	656	665.5	870	805	790.5	846.5	878	711.5	655	696	1624	1114.5	684	652.5	623	739	1058	601	760.5	711.5	3195	706	863	762.5	688	1069	1189	1224	638	755	753.5	619	1554
238(1.N15)	Unknown238	0	Negative	Haematological	Lymphoma	806	429.5	305	300.5	475	276.5	497	279	382.5	336	435	301	322	471	371	457	316	554	247	394	263	2609	970	321	203.5	210.5	362.5	664	244	444.5	296.5	5470	268	617.5	420	249	743.5	1375	1381	235	347	431.5	286	974.5
239(1.O15)	Unknown239	1	CSF-Infiltration	Haematological	Lymphoma	711	368.5	273	227.5	310	315.5	783	217	283.5	245	377	228	241	359	310	869	245	419.5	170.5	444	181	2806	1157	232	124	157	240.5	771	163	312	234	3741	183	562.5	480.5	173	1017	1192	1246.5	161	593	394	195	3850.5
240(1.P15)	Unknown240	1	CSF-Infiltration	Haematological	Lymphoma	338.5	418	250	271	390	250	291.5	258	286	303	392	274	288	340	242	269.5	278.5	526	228	297	230	964	767.5	292	176	203	318	626	189.5	337	252.5	4383	247	693	472.5	214	430.5	1194	1378	193.5	354	342	277	600.5
241(1.A16)	Unknown241	1	CSF-Infiltration	Haematological	Other	302	307	199	219.5	235	207.5	175	184	217.5	234	275	220	208	267.5	168	185.5	204	413	177.5	197	174	932	680	209	140.5	148	242	465	155	268.5	195.5	3292	185	575.5	348	177.5	295	1001	1211	158	255.5	224	207.5	411
242(1.B16)	Unknown242	0	Negative	Haematological	Lymphoma	521	408	243	274	317	268.5	261.5	260.5	290	303	398.5	283	277	358	233	277	268.5	563	229	265	235.5	1649	624	268	175.5	193	328	556	202.5	345	245.5	3832.5	238	740.5	427	240.5	394	1280	1443	205.5	338	304	272	660
243(1.C16)	Unknown243	1	CSF-Infiltration	Haematological	Leukemia	1047	282.5	219	234	280	202.5	201.5	183	225	250	309	205.5	230	293.5	212.5	192	221	447.5	184	231	183	1834	809	219.5	146	158	246	453	172.5	261	207.5	3879	196	462	322	187	280	901	1095.5	164	289	257.5	209	446.5
244(1.D16)	Unknown244	0	Negative	Haematological	Lymphoma	2557	322	246	254.5	335	237	225	228	286.5	277	337	238.5	251	315	200	230	283	493	208	251	209	1712	885	249	157	178.5	250	608	181	312.5	238.5	3783	213	539	349.5	201	333	1253	1406.5	179	284	277	237	550
245(1.E16)	Unknown245	1	CSF-Infiltration	Haematological	Leukemia	1053	404	281	280	380.5	236	220	236.5	301	289	379.5	278	277	319	243	218.5	266	538	211.5	265	254	1078	726	280	158	180.5	344	668	190	345	230.5	5109.5	226.5	709.5	570	206.5	326	1558	1724	197	556	263	236.5	439
246(1.F16)	Unknown246	1	CSF-Infiltration	Haematological	Lymphoma	287.5	291	240	224	312	221	198	202.5	244	290	292	215	216	297	209	186	238	440	193	233.5	186	1147	658.5	228	136	161	243	587	169	243	207	3872.5	197	487.5	298	187	313.5	1195	1434.5	161	330	269	210.5	462
247(1.G16)	Unknown247	1	CSF-Infiltration	Haematological	Lymphoma	388	416	232.5	283	280	230	228.5	230	281	304	378	288	273.5	324	253	269	247	573.5	203	243	216	2045	972.5	267	165	180	326	639	186	369	241	5132.5	223.5	770	456	208.5	315.5	1194	1303	179	591	297.5	230.5	587
248(1.H16)	Unknown248	1	CSF-Infiltration	Haematological	Lymphoma	515.5	382	359	260.5	431	247	216.5	222	269	283	369	251	273	334	213	219	289	515	213	261	207.5	1214	926	261	167.5	182	276	752	178	328	234.5	5176	220	624	385	198.5	401	2197	2564	192.5	319.5	285	242	611.5
249(1.I16)	Unknown249	1	CSF-Infiltration	Haematological	Other	1758.5	435	366	259	451	221.5	770.5	210	303.5	277.5	483	264.5	299.5	364.5	642	497	307	605	205	306	205	4504.5	2180	275	136	171	345	589	176	406.5	223.5	5355	218	612	396	188	612	1816	1799	167.5	1138.5	644	250	3138
250(1.J16)	Unknown250	0	Negative	Haematological	Lymphoma	420	364	280	291.5	396	257	260	238.5	303	357.5	364	282.5	288	351	256	246	271.5	539	253.5	282.5	229.5	1769	815	292	192	201	291.5	720.5	202	306	275	4225	247	605	398	218	376.5	1463.5	1711	207.5	303	322	281.5	571
251(1.K16)	Unknown251	0	Negative	Haematological	Lymphoma	322	318	200	235	255	229	207	187	238	299	285	220.5	224.5	290.5	222	199.5	230	413	190	219.5	190	1825	563	227	153	168	235	461	168	253	218.5	3276	201	505	301.5	191	291	788	980	169	279	246	207	519
252(1.L16)	Unknown252	1	CSF-Infiltration	Haematological	Lymphoma	1352	466	530	388.5	575	408	695.5	398	695	431.5	684	399	485	484	618	1026	669	695.5	273	752.5	259	3366	1671.5	425	235	290	615	1285	263	614	374	4693	323	621	1058	285	865	1352	1319	285	904	1152.5	320.5	5223
253(1.M16)	Unknown253	0	Negative	Haematological	Lymphoma	915.5	316.5	229	248.5	278	214	223.5	195.5	237	283.5	320	229	252.5	292	194	211	233.5	495	192	231	200.5	1501.5	431.5	233.5	148	164	258	543	175	289	218	4546	194.5	536	323	189	311	1232	1398	165.5	284.5	272	246	558
254(1.N16)	Unknown254	1	CSF-Infiltration	Haematological	Lymphoma	728	376	270	296	352.5	295.5	282	263.5	324	335.5	362	284.5	315	378	261	261.5	298	545.5	265	305	254	1064	269.5	290	218.5	229	321.5	539	240	307	286	3952	278	502.5	361	269	362.5	864	985	232	334.5	347	307	564
255(1.O16)	Unknown255	0	Negative	Haematological	Leukemia	1053	369	299	266	367	259	260	294	287	296	356	267.5	289	341.5	219	231	302	537.5	238	282	238	936	468	279	180	202.5	293	577	206	337	260	4810	243	542	414	222.5	367.5	1343	1527	211	329	332.5	275	471
256(1.P16)	Unknown256	0	Negative	Haematological	Lymphoma	672	303.5	231	243	274	209.5	328	183.5	233.5	239.5	290	215	228	282.5	229	269	213	420.5	190	249	200	1382	720	233	143.5	163	258	574	166	259.5	206.5	4008	192.5	475.5	336	184	444	1255	1386.5	164.5	264	245	221.5	606
257(1.A17)	Unknown257	0	Negative	Haematological	Lymphoma	459.5	306	223	226.5	284	214	207	190	229	303.5	325	215	236	276	229	192	227	461.5	194	217	201	969	592	225	153	163	253	498.5	175.5	287	218	3562	195.5	510	312	188	294.5	1196	1418	171	264	250	225	470
258(1.B17)	Unknown258	1	CSF-Infiltration	Haematological	Leukemia	2908	290	207.5	272.5	386	195.5	546.5	183	218	281	367	199	326.5	303.5	181	717	332	609.5	167	229	175.5	1176	546	208	133	140.5	231.5	525	158.5	243	217	3123	177	438	300.5	171	744	1068	1208	156	261	249.5	199	1586
259(1.C17)	Unknown259	1	CSF-Infiltration	Haematological	Lymphoma	1145	375	333.5	274.5	401.5	247	551	248	273.5	287	411	248.5	266	310	304	272	285	520	205	253	224	1949	887	262	166	181	301.5	750	198.5	340	238	5017	219	671	386	209	477	1764	2155	193	342	291	265	614
260(1.D17)	Unknown260	0	Negative	Haematological	Lymphoma	378.5	306	186	216	258.5	200	211.5	202	236	232	304	216.5	217	276	198.5	216.5	208	472.5	174	222	176	890	522	223	139	162.5	268	446	161	266.5	201	3209	177	494	341.5	170	350.5	903	1063	162	272	238	209.5	449.5
261(1.E17)	Unknown261	1	CSF-Infiltration	Haematological	Lymphoma	341	384	250	264	326	263	250	242	287	314	357.5	259	281	318	272	244	272	499	241	286	234	763.5	618	279	186	206	307.5	557	206	322	253.5	3836	240	540	368	231.5	355	1212.5	1424	212	386.5	297.5	271	558
262(1.F17)	Unknown262	0	Negative	Haematological	Leukemia	303	267	203	220	254	198	193	191	228.5	308	310	191	197.5	281	183	204	223.5	462	183.5	210	186	721.5	441.5	199	142	155	212	515.5	153	229	199	3594.5	185	401.5	240	172.5	271.5	941.5	1248	153	239	234	211	511
263(1.G17)	Unknown263	1	CSF-Infiltration	Haematological	Leukemia	561	367	323	298	410	275.5	249.5	235	303	298	377	271.5	285.5	326	269.5	234	313	591	231.5	280	244.5	1525.5	980	275	189.5	204.5	288	685	199.5	322	271	4739	247.5	562.5	372.5	238	409	1496	1885	209	336	304	278	476.5
264(1.H17)	Unknown264	0	Negative	Haematological	Lymphoma	286.5	302.5	214	223	300	216.5	207	194	230	261.5	292	214	229	276	181	197.5	224	445.5	191	220	190.5	688	451	228	144	165.5	227	517	163.5	255.5	199	3952	197	449	293.5	192	290	1165	1424	168	261.5	252	230	463
265(1.I17)	Unknown265	1	CSF-Infiltration	Haematological	Lymphoma	671	365.5	310	264	438	255	294	230	295	302.5	479	245	266	330	300	253	268	470.5	209.5	261	225	1676	1079.5	266	173	186	264	778	196.5	310	233	4330	232	570	399	228.5	468	2001.5	2331	196	303	286.5	242	823
266(1.J17)	Unknown266	1	CSF-Infiltration	Haematological	Lymphoma	547	371.5	324	275	403.5	297	271	268	324	312	375.5	270	309	366	279	252	311	535	233	305.5	255	943	872	295	203.5	218.5	296	626	226.5	359	264	5173	269	564.5	379	242.5	393.5	1341	1536.5	228	338	333	281	475
267(1.K17)	Unknown267	0	Negative	Haematological	Lymphoma	432.5	401	291	311	336	300.5	297	289	327.5	355	411	282	316	377	288	278	311	599	263	314	267	1485	522	308	217	234	332	609	237	342	300	4099.5	277	599	400	264	401	1222	1422	249	353	363.5	299	536.5
268(1.L17)	Unknown268	1	CSF-Infiltration	Haematological	Leukemia	325	333.5	202	244.5	365	206	196	206	232	309	336	225	242.5	280.5	183	212	220.5	459	188	227.5	189	1237.5	647	242	139	158.5	256	485	176	288	203	3769	190	518	297.5	190.5	277.5	1555	1865.5	167	291	253	214	457
269(1.M17)	Unknown269	0	Negative	Haematological	Leukemia	501	359.5	234	247	279	236.5	217	209.5	256.5	292	356	248	247	310	222	216	256.5	511	217	267	216.5	1310	526.5	252	165	186	291	561	193.5	284	233	3638	220	549.5	338	201	317	1256	1477	189	301	285.5	262.5	510.5
270(1.N17)	Unknown270	1	CSF-Infiltration	Haematological	Other	330	392	270	280	350	240	243	235.5	271	274	354.5	250	269	312	210	226	274	544	227	246.5	224	1216	854	275.5	176	184	279.5	563	203	305.5	241.5	4300.5	232	588	380	220	322	1418	1549	194	307.5	298	247	477
271(1.O17)	Unknown271	0	Negative	Haematological	Lymphoma	436	416.5	264.5	314.5	335	282	286	269	291.5	314	397.5	306.5	308	352	271.5	265	312	563.5	258	293	248	1922	651	305.5	213	220	358	563	228	367	285	4260	275.5	652	443	251	410.5	1077	1284	226.5	380	326	281.5	553
272(1.P17)	Unknown272	0	Negative	Haematological	Leukemia	482	388.5	236	270.5	325	235	245	219	273	291	349	251	260	324	210	221	276	510	219	257.5	205	1169	427.5	259	170	189	306.5	535	200.5	299	242	4061.5	221	556	320	219	331	976	1168	192	296	291	244	481
273(1.A18)	Unknown273	1	CSF-Infiltration	Haematological	Lymphoma	793	405	314	278.5	417	243.5	504	231.5	348	292.5	441	278	292.5	345	379	370	268.5	511	355	432	219	2248	1499	267	162.5	181	299	712	175	335.5	237.5	4612.5	228	560	439.5	207.5	713	1389	1507	178	522.5	477	226	1312
274(1.B18)	Unknown274	0	Negative	Haematological	Lymphoma	794	357	239	249.5	297.5	247	237	217	257	280	354.5	242.5	250	310	196	229	240.5	465	216	250	229	1050	439	255	174	192	308	513	193	323.5	255	3564	219	552.5	378	206	338	1000	1159.5	194.5	302	288.5	237	459.5
275(1.C18)	Unknown275	0	Negative	Haematological	Lymphoma	723.5	305	187	202	244	183	486.5	179	219.5	230	282	200.5	206.5	272	173.5	246	185	444.5	164	198	171	1469	504.5	200	117	138	229	485.5	151	263	184	3369	173	452.5	292	155	340	1073	1200	150	240	237	213	606
276(1.D18)	Unknown276	1	CSF-Infiltration	Haematological	Leukemia	458	321	213	223.5	260	206	197	205	222	239	318	216.5	238	282.5	205	199.5	211	439	179	239	207	1300	448	220	145.5	159	252	518	158	288	202.5	3676.5	195	588	312	191.5	287	863	1041.5	165	268	263	218	504
277(1.E18)	Unknown277	0	Negative	Haematological	Lymphoma	548.5	342.5	252	268	395.5	252	254	240.5	261	287.5	351.5	255	281	337.5	239.5	230	282	538.5	220	268	243	2064.5	495	278.5	178	183.5	300	549.5	193	321	251	4753	238	600.5	366	216.5	339	1075	1334	196	328.5	290	258	516
278(1.F18)	Unknown278	0	Negative	Haematological	Lymphoma	372	298	211	226	262.5	214	224	197	249.5	312	295	213	250	301	198	199	233	450	193	244	190	1450	390	227	158	164	247	492.5	178	258	220.5	3383.5	203	428	265.5	191	298	1037	1229	180.5	257	283	243	461.5
279(1.G18)	Unknown279	0	Negative	Haematological	Lymphoma	459	331	226	227.5	280.5	213	221	195.5	228	252	302	220	230	287.5	193.5	210	218.5	457	176	213	184.5	2089	812	223.5	133	157	239.5	538	168	286	195	3984	188	573.5	303.5	178	303	1355	1620	158	269	243	215	466
280(1.H18)	Unknown280	0	Negative	Haematological	Lymphoma	393	402.5	256	268	292	267	283	250	275	300	364	285	289	343.5	239	266	285	569	235	252	232.5	1524.5	595	276.5	174.5	202	322	559.5	197	346	268	4123	237	649	394	220.5	371	1116	1222	204	336.5	311.5	274	566
281(1.I18)	Unknown281	1	CSF-Infiltration	Haematological	Lymphoma	1536	388	310	258	387	256.5	400	236	289	298	372	263.5	276.5	352	280	270	290.5	501.5	219	280	234	2022.5	838.5	269	176.5	197	305	805	216	355	245	4803	223.5	561	378	214	457.5	2306	2542.5	199	524	338	260	913
282(1.J18)	Unknown282	0	Negative	Haematological	Lymphoma	2333.5	396	345	291	456.5	243	276.5	236	249.5	281	414	254	262	319	212	235	294	678.5	206	267	216	1412	839	251	150	181	291.5	683	186	348	246	4724	212	670	405	221	354.5	2051	2317.5	182.5	322	282.5	241	566.5
283(1.K18)	Unknown283	0	Negative	Haematological	Other	418	407.5	271	281	362.5	244	227	234	272	302	358.5	268	278	342	215	217	276	571	212	268.5	220	1144	788	276	166	176	332	567	194	342	242	4615	225	731	420	232	329	1302	1373	193.5	370	314	256	524
284(1.L18)	Unknown284	0	Negative	Haematological	Lymphoma	3519	466.5	415	361	607	305.5	2407	279	954	336	1455	325	332.5	977	391	2605	333.5	746	241	850	303	2273.5	1501	399	179.5	207	340	851	220.5	494	442	5174	282.5	710	764	249	2405	3379.5	2165	228	346	1156	248	8229
285(1.M18)	Unknown285	1	CSF-Infiltration	Haematological	Leukemia	578.5	352	207.5	258	284	204	234	189	255	261	304	236	244	297	188.5	216	280	514	197	250.5	188	602	963	250	142.5	157	280.5	535.5	170	299	214	3700.5	198	693	352	180	305.5	1055	1243	165	304	260	230	584.5
286(1.N18)	Unknown286	1	CSF-Infiltration	Haematological	Leukemia	290.5	259.5	215	220.5	291	201	202	187	245	281.5	291	204	215	286	171.5	186	214	472	183.5	220	182.5	816	546	220	136	155.5	235.5	537	161	227	200	3755	188	416	253	175.5	284.5	1664	1798	158.5	243	247.5	215.5	479
287(1.O18)	Unknown287	0	Negative	Haematological	Other	1801	361	253	269	328.5	251	276	216	277.5	290	355	274	262	326	211.5	234.5	267.5	502	215.5	261	213	1402	631.5	278	160	184	310	546	188	322	247	4546	222.5	655.5	409	214	346.5	1268	1424	192	321.5	307.5	248.5	632.5
288(1.P18)	Unknown288	0	Negative	Haematological	Lymphoma	403	368	253	277	311	266.5	245.5	244.5	285	312	363	256.5	281	332	280	254.5	274	496.5	240	278	236	2301	369	263	189.5	208	272.5	495	211.5	297	264	3665	245.5	507	348	240.5	328	1036	1284	211.5	313	297	253	552
289(1.A19)	Unknown289	1	CSF-Infiltration	Haematological	Lymphoma	591	348	238	256	277	221	586	208.5	272	256	400	249.5	242	342	251	388	242	454	204	284	206	2005	1167.5	251	152	165.5	307	555.5	202	319	224	4790	205	584	374	195	532	1515	1614	177.5	351.5	347.5	203	1064
290(1.B19)	Unknown290	1	CSF-Infiltration	Haematological	Lymphoma	412.5	306.5	208	225	277	213	220	188	229	269	295	218	237	287	198.5	189.5	220	424	191	227	197	1138.5	400	225	150	161	249.5	506	167	256.5	207	3306	195.5	476	303	195	279	1014	1251	177.5	263	261	239.5	468
291(1.C19)	Unknown291	0	Negative	Haematological	Lymphoma	361	327	216	256.5	263.5	227	237.5	237	244.5	264.5	340	226	246.5	295	205	216.5	250	451	205	233.5	190	1716	457	242	156	170	262	473	182	276.5	225	3484	208	509	378	198	307.5	939.5	1072	175	272	280.5	229	514
292(1.D19)	Unknown292	0	Negative	Haematological	Lymphoma	317	338	216	236	268	215	193	214	228	261	278.5	232	224	283.5	206	197.5	242	440	180.5	227	197.5	1464	640	225	141	162	264.5	524	161	267	218	3722	194	594.5	343	182	318	1178	1329	169	275.5	250	222	455.5
293(1.E19)	Unknown293	0	Negative	Haematological	Lymphoma	323	319	197.5	213.5	244	206	206	197	221.5	269	322	218	231	283	178	192	218.5	445.5	176.5	220	184.5	753	343	219	143	161.5	251.5	456.5	168	268	205	2876	197	500	328	185	285	1037	1287.5	164	273	250	206	453.5
294(1.F19)	Unknown294	1	CSF-Infiltration	Haematological	Leukemia	284	301	202.5	232.5	266	241	206	190	231	315	279	215	225	291	236	200	231	432.5	199	227.5	196.5	1122.5	432	226	157.5	173	233	449	173.5	251	208.5	3304.5	205	434	261	201	305.5	1099	1407	173	252	260	226	439.5
295(1.G19)	Unknown295	1	CSF-Infiltration	Haematological	Lymphoma	620.5	401.5	275.5	286	345	224	238.5	261	259	302	405	289	280.5	322	325	238	275	529	218	258	237.5	2760	607	281	169	197	334	627	204	362	246	5122	232	718	433	219	383.5	1614.5	1915	207	352	292.5	253.5	485
296(1.H19)	Unknown296	0	Negative	Haematological	Lymphoma	442	428	295.5	318	317	252	242	277.5	291	312	448	308	292	330	269	269	285.5	547	224	282	249.5	1303	902	309.5	185.5	201	342.5	556	218	387.5	264	5081.5	246	752.5	471	235	362.5	1416	1671	223.5	394.5	309	273	448.5
297(1.I19)	Unknown297	0	Negative	Haematological	Lymphoma	324	350	232	257	298	252	221	227.5	250	298	369	251	256.5	287	273	238	251.5	453.5	215	238	210	1287	565	244	165	171	265	528	187	288	226	4186.5	225	562.5	371	208.5	348	1143	1429.5	191	290	278.5	242	448
302(1.N19)	Unknown302	0	Negative	Haematological	Lymphoma	427.5	298	238	235	343	211	255.5	196	239.5	263	332	226	232	281	202	234.5	226	445	190.5	220.5	187	1220	863	214.5	147	158	260.5	559.5	174.5	276	195	3981	193	518	305	179	344	2159	2504	166	288	261	218	507
303(1.O19)	Unknown303	1	CSF-Infiltration	Haematological	Lymphoma	200	217	140	174	180	164.5	145	142	170	250	226	149	172.5	229	149	137	163.5	320.5	148.5	163	127	1345	342	162	106	122	160	366	123	184	158	1973	144	326	212	135	204.5	812	1107	129	183	182	156	383
304(1.P19)	Unknown304	1	CSF-Infiltration	Haematological	Lymphoma	253	284	213.5	204	438.5	198	199	195	255	228	274.5	198	209	271.5	184.5	239	225	415.5	166.5	215.5	171	376.5	506	208	137	143	222	507	149	251	193.5	3498.5	177	432	302.5	174	286	1083	1285.5	155	256	244.5	193	424.5
305(1.A20)	Unknown305	1	CSF-Infiltration	Haematological	Lymphoma	977	306	244.5	231	310	206	540	203	242	243	372.5	224	239	288	233	314	219	481	183.5	240	183.5	2380	1230	234	136.5	150	247	572.5	157	295	200	4509	190	518	322	175	390	1137.5	1293	158	284.5	264.5	206.5	1053
306(1.B20)	Unknown306	1	CSF-Infiltration	Haematological	Lymphoma	260	238	154.5	199.5	214	168	155	143	181.5	243	232	181	178.5	228	150	153	169	317	162	170	158	187	313.5	173	119	124	191.5	407.5	135	201.5	170	2406	148.5	399	253	151.5	248	1047	1356	131	203	190.5	174.5	354
307(1.C20)	Unknown307	1	CSF-Infiltration	Haematological	Lymphoma	974	367	223	246	294	232.5	521	212	273	262	468	240	251.5	341	389	484	231	482	188	466.5	187	2917	1226.5	238	152	171	268	649	165	306.5	215	4827	210	601	355	190	726	1821	1873	166	318	330	209	1311
308(1.D20)	Unknown308	1	CSF-Infiltration	Haematological	Leukemia	218	246	156	610	486	181	157	153	196	234	238	170	179	255.5	160.5	148	197	530	150	180	150	696	423	170	114	126.5	194.5	459.5	129	205	183.5	2385	147.5	339	220	149	251	767	971	126.5	203	197	173	368
309(1.E20)	Unknown309	1	CSF-Infiltration	Solid	Other	1098	1372	285.5	243	337	212	427	213	281	256	368	253	240	292	362	222.5	262.5	517	197	249	251	3243	711	244	141	188	297	658	180	347	271	5120	190	623	425	185	402	1440	1617.5	176	305	272.5	221	354
310(1.F20)	Unknown310	1	CSF-Infiltration	Haematological	Lymphoma	2740	379	296	307	389	223	1029	229	343.5	289	450	249	274	439	299	630	259	606.5	202	333	225	2381.5	877.5	288	152	177	334	651	194	369	267	4880	219.5	646.5	487	208	1022	1400	1350	190.5	461	438	220	2341
312(1.H20)	Unknown312	1	CSF-Infiltration	Haematological	Leukemia	295	327	224	249	278	223	215.5	211	253.5	267	326	241	239.5	307.5	184	201.5	236	502.5	201.5	237.5	205	721	382	242	158	169	272.5	452	181	304.5	225	3588	203.5	567	372	201.5	307	936	1115	184	299	281	256	469.5
315(1.K20)	Unknown315	0	Negative	Haematological	Lymphoma	273	290	200	216	251	200	181	173	218	267.5	296.5	202	211.5	275.5	163	175	199	447	166	202	166	1016	532	215.5	125	139	257	541	149	267	192	3354	176	577.5	358	162	268.5	1240	1502	147.5	265	236	229	500
317(1.M20)	Unknown317	0	Negative	Haematological	Leukemia	795	283.5	164	225	226	165	169	169	206.5	289.5	328	196	197	259	155	168	181	489.5	152	192	155	831	284.5	196	113	133.5	219	472	140	255	176	2829	166	569	301	158	247	1124	1384	134.5	245	228	190.5	439
318(1.N20)	Unknown318	0	Negative	Solid	Other	484	363	295	270	318	247	242.5	226	290	306	364.5	267	273.5	333	242	244.5	270	516	221.5	270	245	1374	686	279	184	199.5	303.5	675	214	331	244.5	4546	235	592.5	400	224	378	1508	1770	211	325	302	251	522
319(1.O20)	Unknown319	1	CSF-Infiltration	Haematological	Leukemia	724.5	342	269	252	325	236	225	228.5	271	275.5	326	243	256	338	225	215	258	498	217	262	218	1515	489.5	251	170.5	181.5	294	577	184	326	233	4654	225	514	324	206.5	337	1335	1621	190	294	281	241	479.5
320(1.P20)	Unknown320	1	CSF-Infiltration	Haematological	Leukemia	472	327	262	253	327	234	214	205.5	278	284	330	230	254	319	216	207	244	528	201.5	256	206	1719.5	844	247.5	156	175.5	270	678	182	286	236	4754	206.5	519	329.5	208.5	347	2088	2447	186	287.5	282	251.5	569.5
321(1.A21)	Unknown321	1	CSF-Infiltration	Haematological	Lymphoma	1207	357	272.5	242.5	319	228	463	215	292	276	345	241	254	341	202	334	230	453	204.5	373	219	1515.5	855	254	170	175.5	259	538	180	294	237	4519	215.5	506	355.5	217	434.5	1253	1455	185	294	328	221.5	856
322(1.B21)	Unknown322	0	Negative	Haematological	Lymphoma	1107	318	216	257	319	222.5	460	218	254	277	313	225.5	241.5	317	224	293	239.5	460	203	243.5	201	1926	685	238	157	178	257	500	184.5	269	222	3564	210	463	303	199	386	1008.5	1255.5	179	276.5	276	234	959.5
323(1.C21)	Unknown323	1	CSF-Infiltration	Haematological	Lymphoma	285.5	315	229.5	259	259	231	216	218	243	281	318	231	253.5	283.5	208	203	238	424	207	1974	214.5	987	423	237	165	176.5	270	507	187	269	227	3598.5	213	505.5	319	200	331	1069	1323	188	286	269	229	453
324(1.D21)	Unknown324	0	Negative	Haematological	Lymphoma	536	270	216	247	308	228	234	280.5	237	260.5	284	210.5	235	298	177	206	246	453.5	196	296	190.5	1071.5	433	278	145.5	166	241	476.5	177	237	257.5	3451.5	189	431	301	183	335	993	1229	164	256.5	275.5	224	440.5
325(1.E21)	Unknown325	0	Negative	Haematological	Lymphoma	1144	339	247.5	254	285	212	229	216	241	275	339.5	240	235	288.5	247	212	241	432.5	197	231.5	185.5	1720	676.5	240	145	163	279	577	179	276.5	223	4319	198	568	335.5	194.5	335	1445	1725	179	298	263.5	228	521
326(1.F21)	Unknown326	1	CSF-Infiltration	Haematological	Lymphoma	1830	334.5	406	301	663	273	314	246	300.5	255.5	399.5	230	261	300	337	241	300	624	207	283	215	1633	1596	246	160	179	293	979	199	317	259	4858.5	202	618	427.5	195	700.5	3591	4020	208.5	403	294	277	528.5
327(1.G21)	Unknown327	1	CSF-Infiltration	Haematological	Lymphoma	1978	308	220	217	288	202	600	189	222	228	332	202	220	336	431.5	469	203	447	171	416	174.5	2707.5	808	216.5	119	143	254	500	153	275.5	198	4742	173	484	418	167	710.5	1762	2067.5	146.5	309.5	256.5	194	1300
328(1.H21)	Unknown328	1	CSF-Infiltration	Haematological	Lymphoma	765	291	229	223.5	372	206.5	354	200	228	249	273	210	218.5	279	191	250	235.5	460	180	225.5	180	736	555	221	130	161	238	516	169	271	202	3625	177.5	493	296.5	180	342	1362	1661	157	264	256.5	219	627
329(1.I21)	Unknown329	0	Negative	Haematological	Lymphoma	380	402.5	273.5	310	329.5	271	280	262.5	289	312.5	411	292	297	350	292.5	235	290	543.5	234	269	239	1667	680	287	193.5	203.5	333.5	617	213	362.5	275	4965	241	698	445	220	375.5	1321	1502	218.5	360.5	319.5	286	508.5
330(1.J21)	Unknown330	1	CSF-Infiltration	Haematological	Leukemia	351	322.5	209	233	274.5	211	211	205	229	268.5	318	222	233	301.5	168	186	230	473	193	226	198	460	265	230	146	165	253	476	163	253	201	3530	199.5	482	308	192.5	268.5	1049	1293	167	265.5	260	246	471
331(1.K21)	Unknown331	0	Negative	Haematological	Lymphoma	360	306	206	239.5	264.5	235.5	213	202.5	246	324	296.5	228	228	305	242	192	228	443	205.5	228	210.5	1488	393	229	157	172	254	455	177	246.5	223	3524	201	462	284	205	285	801.5	1042	175	268	260	228.5	523
332(1.L21)	Unknown332	0	Negative	Haematological	Lymphoma	378.5	290	295.5	226	327	203	195	192	229	258	294.5	212.5	228	283	216	188	256	408.5	189	224	185	944.5	814	214	136	158	242.5	688.5	166	242	198	4300.5	191	457.5	297	177.5	352	2018	2539	163.5	245.5	255	230	419
333(1.M21)	Unknown333	0	Negative	Haematological	Lymphoma	348.5	378	254.5	298.5	320.5	236	259.5	232	297	316	374.5	262.5	273	333	243	258	276	545.5	222	262	222	1223	715	265	180	197	296	603	197	319	253	4043	232	661.5	396	235	353	1288	1531	196	332	306	261	488
334(1.N21)	Unknown334	1	CSF-Infiltration	Haematological	Lymphoma	924	360	220.5	260.5	278	258	222	217	258	313	342	256	265.5	318	235	228.5	253	503	217	245	211	1487.5	515	251.5	165.5	188	285	513	192	305	229	3647	218	564	365.5	205	299	929	1104.5	188	327	281	230	534
335(1.O21)	Unknown335	1	CSF-Infiltration	Haematological	Lymphoma	607	302	220	230	284.5	204	254	199	249.5	248	310	217.5	242	279.5	366	209	232	412	193	230.5	194	2345.5	833	227	156.5	175	260	491.5	177	265	220	4393	200	479	312.5	182.5	339	1345	1633.5	167	673.5	250	230	435
336(1.P21)	Unknown336	0	Negative	Haematological	Leukemia	373	380	278.5	290.5	355	280	269.5	264.5	312	316	373.5	274.5	278	367.5	258.5	247.5	280.5	589	239.5	287.5	241	1438	860	291	201.5	208	320	597	222	342	268	5507	257.5	545.5	370	237	388	1396	1581	226.5	342	335	279	553
337(1.A22)	Unknown337	0	Negative	Haematological	Lymphoma	338	282	232	222	280.5	198.5	191	190	226	242	304	217.5	219	273	184	190	211	443	179.5	215.5	183	1013.5	440.5	224	134	154.5	234.5	506	162	265	201	4341	188.5	465	302	185	315.5	1165	1364	160	259	241	201	442
338(1.B22)	Unknown338	1	CSF-Infiltration	Haematological	Lymphoma	367.5	294	238	226	299	220	215	195.5	240.5	283	299	217.5	235.5	299	188	208	233.5	453.5	201	232	202	1037	495	236	146	175.5	234	585	173.5	258	223	4006	199	418	297	198	303.5	1427	1694	168	259	266	236	525
339(1.C22)	Unknown339	0	Negative	Haematological	Lymphoma	437.5	329	226	223	274	223	480	204	284	263	356	234	246	368	168	334	230	463	181	274.5	192	957	577	250	137	156.5	271	570	183	300.5	221	3834	202	571	356	191.5	529	1199.5	1289.5	164	271.5	340	234.5	864
340(1.D22)	Unknown340	0	Negative	Haematological	Leukemia	297.5	314	234	253	299	215	221	220.5	256.5	273	301	239	246	310	205	216	236	477.5	205	242	204	585.5	548	242	163	168	268	576	177	307	237	3798	202.5	618	369	194	346	1652	1888	181	289	274	251	518
341(1.E22)	Unknown341	1	CSF-Infiltration	Haematological	Lymphoma	2085	401	404	253	447	253	352	247	281	292	671	269	284	409	349	259	337.5	518	223	265	237	2404	1240	265	166.5	192	299	757	202	306	268	5270	225	654	403.5	208.5	608	2876.5	3149.5	204	368	309	280	635
342(1.F22)	Unknown342	1	CSF-Infiltration	Haematological	Leukemia	256.5	309	180	254	257	192	184	184	230	252	293	223	230	292	161	177	213	484	182	221	183	761	336	219	134	148.5	246.5	468	157	254	203	3000.5	187	513	303.5	172.5	265	981.5	1162	153	262	249.5	226	417.5
343(1.G22)	Unknown343	0	Negative	Haematological	Lymphoma	563	335	207	234.5	296.5	210	243	188	236.5	254	302.5	222	235	284.5	172.5	192	231	455	186	225.5	179	889	459	223.5	145	160	255.5	503	172.5	279	212	4219	197.5	553	341	196	300	1187	1344	163	274	258	219	552.5
344(1.H22)	Unknown344	0	Negative	Haematological	Lymphoma	407	355	256	243	338.5	214	202	234	241	276	342	234	259	308	210.5	205.5	246	460.5	191	1509	219	1153	579	242.5	155	175	290	572	184	303	223.5	4384	208	558	327.5	210	302	1398	1538.5	182	311	286.5	238	493
345(1.I22)	Unknown345	0	Negative	Haematological	Lymphoma	392	408	232	256.5	329	212	211	205	239.5	260	357	256	255	287	181	215.5	251	493	195	251	213	1324	534	239	149	162	295	556.5	189	341	233	4026	201	670.5	417.5	200.5	302	1121.5	1385	180.5	333	275	259.5	407
346(1.J22)	Unknown346	0	Negative	Haematological	Myeloma	337.5	297.5	233	235	346	207.5	199	209	224	259.5	269.5	204	228	274	176	183	215	427	183	211	175	558	618	212.5	131.5	153	223	598.5	164	236.5	200	4117.5	183	462	277.5	173	289.5	1621.5	1820.5	159	243	254	225	514.5
347(1.K22)	Unknown347	0	Negative	Haematological	Lymphoma	281.5	311	196	226	241	221	185	185	219	260	295	209	216.5	284	172	168	211	415	179	211	176.5	779	331	215	139	150	248.5	496	160	260.5	200.5	3146.5	188	541	324.5	172.5	268	1129	1380	152	260.5	249	227	417
348(1.L22)	Unknown348	1	CSF-Infiltration	Haematological	Leukemia	334	423.5	276	305	376	276	274.5	259.5	294	321.5	396.5	298	304	362.5	257.5	278.5	315	561.5	266	301	279	2045	616	294	213	222.5	359	578	234	365.5	292	4412	274	657.5	433	260	386	1200.5	1347	233	369	340	277	566
349(1.M22)	Unknown349	0	Negative	Haematological	Lymphoma	296.5	357	221	261	283.5	218	223	212.5	238	277	336	237.5	249	298	188	203	238	499.5	200	240	200	862	506	239	158	172	284	507	177	294	227	3980	209.5	603	362	198	288.5	959.5	1159	177	300	273	234	465
350(1.N22)	Unknown350	0	Negative	Haematological	Lymphoma	309	386	244	276	304	252	236	240	262.5	313.5	340	272	276	330.5	221.5	249	272	503	238	268	241	1162	404	274	182	195	310	534	200.5	332	253.5	4324	242	603.5	361.5	231	340	957	1151	207.5	319	297	256	508
351(1.O22)	Unknown351	0	Negative	Haematological	Lymphoma	934	375	225	252.5	393	233	215.5	214	240	304	340	242	253	301	187	212	238	647	204	243	211	1311	540	249	159.5	172	289	536	189.5	326.5	222	4327	207	641	364	207	308	1221	1480	173	320	273	243.5	463
352(1.P22)	Unknown352	0	Negative	Haematological	Lymphoma	470	327	242	246	317	252	254	226.5	277	306	328	225.5	273	343	217	234	248	463.5	230	278	221	1378	564.5	262	177	200.5	264.5	563	208	299.5	241	3638	228	474	291.5	220	325	1236	1453	198	295	305.5	264	563.5
353(1.A23)	Unknown353	1	CSF-Infiltration	Haematological	Leukemia	636	242	144.5	185	188	168	156	151.5	175	187	251.5	169	178	206	155.5	160	160	344.5	157	162	149.5	1699	247	178	114.5	127	188	305.5	131	206.5	158	2436	146	365.5	260	143.5	208.5	566	716	126	200.5	178	162	319
354(1.B23)	Unknown354	1	CSF-Infiltration	Haematological	Lymphoma	620	325	275	271	322	269	252	246	263	319	353.5	250	273	336.5	250	233.5	267	495	228.5	256	225	1601	829	269	181	203	281.5	617.5	203	295	246.5	4504.5	237	512.5	313	231.5	349	1597.5	1974.5	198.5	306	295	264	520
355(1.C23)	Unknown355	0	Negative	Haematological	Lymphoma	607	349	244	244	306.5	222	237.5	217	236	267	329	235	245.5	298.5	201	221.5	268	498	204	246.5	207.5	1307	605.5	247	156	178	288	554	191.5	284.5	228	3997	215	523	332	199	311	1284	1498.5	189.5	287	269.5	245.5	461
356(1.D23)	Unknown356	1	CSF-Infiltration	Haematological	Leukemia	356	291	192.5	201	265	205	328	193.5	252	281	297	203.5	226	314	171.5	236	220.5	439.5	189	229	186.5	312	385	225	144	162	246	467.5	164	255	213	3342	195	430	278	180	346	1577	1855	163	239.5	259	220	509
357(1.E23)	Unknown357	1	CSF-Infiltration	Haematological	Leukemia	421	356	210.5	249	266	202	410	204.5	239	247	376	244	251	270	190.5	290	230.5	432	193	251	196	1037.5	556	276	140	163	298	511	172.5	299	202	3138	193	592.5	397	189	367	781.5	938	166	297	251	197.5	750
358(1.F23)	Unknown358	0	Negative	Haematological	Lymphoma	295	321.5	212	239	289	218	227	197.5	233	257	303	235	249.5	292	186	193.5	252	470	181.5	221	199	1205	638	232.5	151.5	163	265	539.5	170.5	263	220	3365.5	197	571	359	188.5	323	1235	1422.5	169.5	291	263	240	474
359(1.G23)	Unknown359	1	CSF-Infiltration	Haematological	Lymphoma	3098	857.5	490.5	432	567	365	2606	371.5	1255	436	1366	773	712	683	546.5	1847.5	318.5	748	224	1342	517	2793	2016	575.5	176.5	196	420	1145	213.5	643	363	4004	296.5	859	1848	344	2505	1887.5	1347	272.5	1444	1076	290.5	5891
360(1.H23)	Unknown360	0	Negative	Haematological	Lymphoma	1189.5	273	189	200	224.5	197	183	165	196	215.5	271	205	203.5	259.5	196.5	164	195.5	382	161	190	178	1444.5	479	198.5	124.5	140	226	481	144	225	184	3253	170	454	275	163	300	973	1181	145	227	216	195.5	442
361(1.I23)	Unknown361	0	Negative	Haematological	Lymphoma	627	387	259.5	268	310	246	237	234	270	287	341	274	271	323	216	243	276	521	232	261.5	230	1212	676.5	282	181	193	318	604	205	333	249	4332	233	590	375	224	379	1296	1482	205	315.5	295	257	478
362(1.J23)	Unknown362	1	CSF-Infiltration	Solid	Other	328	367	228	271	290	287	234.5	235.5	263.5	286	320	259	270.5	317	223	228	265	461.5	240.5	245	248	349.5	223	263.5	194	198.5	289	469.5	196	294.5	253	2393	244	531	348	223.5	313	863.5	979	207	316	291	254	497.5
363(1.K23)	Unknown363	0	Negative	Haematological	Lymphoma	580	406	245	289	301.5	271	302	239	314	338	396	289	288.5	364	236	303	278	569.5	234	285	238.5	1329	370	297	193	221	329.5	513	213	376.5	269.5	3737	254	649	388.5	239	406.5	1138	1276	217	358.5	333	266	652
364(1.L23)	Unknown364	0	Negative	Haematological	Lymphoma	458	348.5	226	251	270	207	453.5	191	231	235	322	222.5	229	344	174	367.5	230.5	421	165	269	187	1389	718.5	224	132	144	264	531	163	293	196	4062	180.5	652	392.5	172	631.5	1475	1638	153	284	311.5	201.5	864
365(1.M23)	Unknown365	0	Negative	Haematological	Lymphoma	1654.5	402	279	281.5	364	257	272	251	277	306	384	275	276	327	276.5	238	290.5	588.5	230.5	260	232	1847.5	765.5	274	175	200	308	638	213	347	261	4582.5	243.5	647	387.5	225.5	344.5	1386	1555	200	330	303	252	468
366(1.N23)	Unknown366	0	Negative	Solid	Other	382	361	254	285	313	284.5	242.5	307	279	318	359	267	270	335	251	263	304.5	467	253	264	245	929	617.5	266	218.5	225	298	513	217	309	266	3072.5	257	474	340	254	372	921	1073	228	320	298	264	463
367(1.O23)	Unknown367	1	CSF-Infiltration	Haematological	Lymphoma	365	300	222	248	299	208	220.5	223	247	264	507	235	252.5	265	416	216	272.5	387	207	624	204	2408	832	246	159.5	173.5	262	450	189	320.5	221	2922.5	209.5	457	344	199	349.5	763	892	182	487	254	208	368
368(1.P23)	Unknown368	0	Negative	Haematological	Lymphoma	578.5	388	252.5	318	302	226.5	730	247.5	366	282	442.5	268.5	280	376.5	273	642.5	273	601	199.5	332	219	2430	1245	281	161	179.5	344	578.5	199.5	368.5	231	4497	225.5	677	456	200	697	1457.5	1450.5	191	323	359	241	1232
369(1.A24)	Unknown369	0	Negative	Haematological	Leukemia	416	272.5	205	200	244	189.5	179	175	206.5	236	281	187	203	253.5	151	168	197	412	165	195	174	637	495	200	129	140	212	539	153.5	236	181	3633	175.5	451	255	173	274	1423	1609.5	148	238	232	199	439
370(1.B24)	Unknown370	1	CSF-Infiltration	Haematological	Leukemia	506	358	238	260	306	259.5	228.5	238	267	308	342	250	263.5	320	207	232	254	508	227	252.5	225.5	1164	395	259	181	195.5	294	528.5	210	309	255.5	3720	237	520	348.5	220	327	1219	1446	204	307.5	288	235	477
371(1.C24)	Unknown371	1	CSF-Infiltration	Haematological	Lymphoma	293	316	247	255	307.5	242.5	229	214	254.5	291	323	244	260	313	203.5	222	248	465	209	254	219	1278	622	242	169	178	278.5	587.5	190	276	233	3840	223	490.5	325	212.5	333	1390.5	1662.5	186	288	276	251.5	503.5
372(1.D24)	Unknown372	0	Negative	Haematological	Lymphoma	3676.5	289	200	275.5	339	207.5	212.5	189	246.5	251	270.5	209	229	315	173	217.5	227	514.5	188	212.5	186	1549	253	219.5	148	158	242.5	432.5	160	274	211.5	3023.5	190	404	284	175	294	751	929	165	251	255	212	604
373(1.E24)	Unknown373	1	CSF-Infiltration	Haematological	Leukemia	701	394	257.5	263	294.5	226	334.5	211	271	270	384	259.5	261	331	214	277	243	483	188	301	208	1549	665	272	148	165	296	551	168	330	232	4363	213	602	431.5	201.5	440	1161	1282	177	317	319	226	632
374(1.F24)	Unknown374	0	Negative	Haematological	Lymphoma	221	252	138	181	189	165.5	144	143	163	255	260.5	179	178	232	151	141	159	345	133	156	141	1352	230	173	102.5	111	182	367	114	186	151.5	2446	136	470	235	148.5	218.5	832	1098	114.5	218	186	161	388.5
375(1.G24)	Unknown375	1	CSF-Infiltration	Haematological	Lymphoma	497.5	432.5	305	305	337.5	347	1091	276.5	426	311.5	532	309	302	417	290	615	296	581	226	409	234	1751.5	1195	334	188	204.5	376.5	645.5	207	387	266	4758	241	800	546	234	1091	1866	1698	228	424	402	284	1048
376(1.H24)	Unknown376	1	CSF-Infiltration	Haematological	Lymphoma	945	323	283	254	597	241	1170	230	384	276	413	251	265.5	489.5	409	1111	252	468	201	550	206	2623	1375	267.5	171	184	328	813	176.5	367	245	4958	212	529	418	219.5	944	1372	1147	176	689	984	231	5390
377(1.I24)	Unknown377	0	Negative	Haematological	Lymphoma	696	318	293	232.5	444	215	240	210	230.5	267	346	230	233	300	213	202	244.5	438	195	241.5	197	1707	774	240	155	172.5	250	616	194	291	224	4571	218.5	491.5	342	207	364	1737	2024	185.5	271	276.5	232	538.5
378(1.J24)	Unknown378	0	Negative	Haematological	Lymphoma	390	424	257	287	336	261.5	372.5	251.5	288	306	373	295	287	351	239.5	290	287	532	239.5	274	244	1791	595	282	200	205	341.5	507.5	215	368	265	4029	248	724	495	241	393.5	1081	1228	203.5	372.5	324	268.5	686.5
379(1.K24)	Unknown379	1	CSF-Infiltration	Haematological	Lymphoma	351.5	371	230	259	281	242.5	391.5	205	278	276	361	258	265	321	273	317.5	259	456.5	198	261	198.5	1743	1039	259.5	162.5	193	274	552	185	314	266	4630.5	214.5	560	369	201	428	1259	1338	184	311	306.5	243	678.5
380(1.L24)	Unknown380	0	Negative	Haematological	Lymphoma	381	415	271	312.5	323	260	266	256	290	305	379	291	290	337.5	249	250	277	598.5	230.5	290.5	237	1500	553	291	185.5	199.5	331.5	519.5	207	358	255	4307	244	747	463	222	362	1129.5	1352	218	364.5	320	272	511
381(1.M24)	Unknown381	0	Negative	Solid	Lymphoma	1696	278	178	215	219	187.5	210.5	170.5	200	260	290	207.5	203	258	146.5	182	200	383	158.5	196	162.5	546	572.5	196	122.5	137	212	444.5	153	241	183	3084	161	516	295	158	265	1665.5	2062	141	249	220	188	598.5
382(1.N24)	Unknown382	0	Negative	Haematological	Lymphoma	928	302	225	261	328	213	209	212.5	233	299.5	330	210	232	305	210	196	243.5	539	194	227	195.5	759	914	232	152	173.5	233	587	176.5	259	213	3851	198	500	292.5	204	314	1615	1966	172	252.5	268	220.5	537.5
383(1.O24)	Unknown383	0	Negative	Haematological	Lymphoma	504	362	248.5	261	293	238	225.5	255	263	285	335	254	259.5	311	203.5	216	277	493	207	242	221	1519	723	256	166	181	301.5	520	194	332	242.5	4167	218	620	398	220	319.5	1174	1364	189.5	311	283	246	529
384(1.P24)	Unknown384	1	CSF-Infiltration	Haematological	Leukemia	378	402.5	297.5	301	366	280.5	284	305	321	363	394	306	308	377	265	263	294	569	251	316.5	269	919	464.5	335	215	225	361	573.5	234.5	377	288	3838.5	265.5	617	415.5	258	376	1422	1742	243	341	343	296	543
[truncated: 85 more columns]

## Sheet: INF. haematological vs solid
Location	Sample	Study_Results	Study_Results_int	Solid_Haematological	Lymphoma_leukemia	S100A9	CD44_1	HSPA2_1 (HSP72)	HIF1A	HSPA2_2 (HSP72)	TRAF3_1	MED12_1	MED12_2	ZMYM3	DDX3Y;DDX3X	C1QC	KLK3;KLK2	PTPRC	BRAF_1	SERPINA3	ERBB2_1	ERBB2_2	SERPINC1	NFKBIE_1	NFKBIE_2	CD44_2	LRG1	CD14	IRF4_1	BIRC3	IRF8	IRF4_2	ALDOC	PIM1_1	ANPEP	BCL6_1	SPP1_1	TRAF3_2	SEZ6_1	SPTAN1	MAP3K7	SEZ6_2	GAP43_1	GAP43_2	CD19_1	MS4A1	PTPRZ1_1	WBSCR17	SLC30A7
1(1.A1)	Unknown1	LCR-infiltration	1	Haematological	Leukemia	1008	420.5	329	329.5	468.5	314	478	280.5	337	367.5	458	306	322	430	285.5	456	370	678	260.5	391	279.5	1798	923	339.5	219	237.5	353.5	684	237.5	394	325	4417	275	621	488	250.5	569	1442	1545	245	365.5	437.5	297.5	1891
2(1.B1)	Unknown2	LCR-infiltration	1	Haematological	Lymphoma	687	493.5	334	320	388.5	307.5	296	305	337.5	381	495	339	349	418	336	306	380	644	290	351.5	312	1889	987	346	220	239	409	728.5	255	445	327.5	4869.5	297	736	506	281	464	1265	1459	258	407	367	299	585
5(1.E1)	Unknown5	LCR-infiltration	1	Haematological	Lymphoma	541	427.5	278	332	340	319	527	298	369	350	571	316.5	343	455.5	277	465	337.5	737.5	263.5	335.5	268.5	999	1034	344.5	202	228	407.5	740	248.5	423.5	306	4853	298.5	673	485	252.5	657	1402.5	1545	238	443	409	275	979
7(1.G1)	Unknown7	LCR-infiltration	1	Haematological	Leukemia	470	402	253.5	283.5	344	287	417	305	307	320.5	455	285	291.5	378	239	397.5	319	567	241	350.5	239	1447	511	289	178	211	319	631	224	376	265.5	3631.5	244	653	446	243.5	465.5	1162	1321.5	210	362	356	260.5	892
9(1.I1)	Unknown9	LCR-infiltration	1	Haematological	Lymphoma	331	331	250	279	308	264	254.5	274	290	408.5	355	249	289	360	250	237.5	282.5	514	238.5	274	240	1333	484	284	187	201	302.5	584	206	297.5	262.5	3216	244	474.5	348.5	220	351	1029	1272	213	301	299	268	608
10(1.J1)	Unknown10	LCR-infiltration	1	Haematological	Lymphoma	771	824	609	585	695	528	505	565	565	624	787	625	612	678	594.5	519	611	1132.5	471	528	499	4622.5	1684.5	619	397	439	786.5	1005.5	428	807.5	543.5	8476	497.5	1377.5	969.5	489	834.5	6534	7196	467	733	612	506	650
12(1.L1)	Unknown12	LCR-infiltration	1	Haematological	Leukemia	383	392	240	304	314.5	257	224	228	273	648	409	263	256	340	238.5	211	282	549	210	245	222.5	926	503.5	259.5	169	180	289	622	185.5	342	245	3894	221	727.5	393	229	367	1539	2071.5	185	333	292.5	236.5	566
13(1.M1)	Unknown13	LCR-infiltration	1	Haematological	Lymphoma	531	419	263	295.5	336	282	290	280	304	336	417.5	298	318	361	261.5	267	302	593	259	304	256	1202	412	311.5	199.5	223.5	326.5	588	226	369	294.5	3861	271	660	475	259	400	1012	1158.5	230	357.5	342	313.5	571
19(1.C2)	Unknown19	LCR-infiltration	1	Haematological	Lymphoma	1188	488	304.5	335	400	301	836	319	374.5	355	537	357.5	356	440	360	624.5	320.5	630.5	254.5	346	281	3474	775	341	200	214	431	656	236	522	342	5006	258	876	579	244	646	1325	1275	232	438	458.5	278	3041
24(1.H2)	Unknown24	LCR-infiltration	1	Haematological	Leukemia	556	401	249	311.5	328.5	246	726	380.5	379.5	387	678	268	281	606	253.5	1004	280	626.5	225	332.5	243	1836	771.5	299	179	192	318	683	199	358	258	4303	232	695	415	234	1095	1686	1543	199	348	389	258	1758.5
27(1.K2)	Unknown27	LCR-infiltration	1	Haematological	Leukemia	367	397	236	284.5	548	240	237.5	236	284	345.5	415	279	285.5	339.5	207	228	283.5	566	226	289	235	727	391	268.5	169	185.5	337.5	564.5	199.5	342	242	3503.5	229.5	629	445	216	331	1196	1416	199	328.5	292	253	585
30(1.N2)	Unknown30	LCR-infiltration	1	Haematological	Leukemia	455	412	304.5	328.5	392.5	297.5	310	327	334.5	387.5	440	313.5	324	411	271	276	344.5	582	281	318	276	1252	647	328	216	232	349.5	685	255	364	306	4682	298	628.5	429	280	421	1505	1723.5	241	373	354	332.5	669
31(1.O2)	Unknown31	LCR-infiltration	1	Haematological	Leukemia	371	434	267	313	311	293	263	248	286	336	397.5	310	306	373	302	266	278	590.5	248	290	247	1311.5	549	293	196.5	219.5	344	598	217	382	273	3841	262	737.5	495	239	382	941	1112.5	215	371	325	286	692
33(1.A3)	Unknown33	LCR-infiltration	1	Haematological	Leukemia	534	423	333	307.5	405	319.5	300	281	342	382.5	423	309	330	404	292.5	280	323	605	279	314	294	1165	885.5	330	220	244	370.5	773.5	245	392.5	300	4710.5	288.5	651	420	263	439	2314.5	2782	252	383	363	302	641
38(1.F3)	Unknown38	LCR-infiltration	1	Haematological	Leukemia	554	376	259.5	271	347	272	275.5	259	278	326	365	261.5	286	339	249	227	270	529	241	279	224	1613	508	286	173.5	201	293	571.5	217	373	257	3886.5	245	586.5	397	226	364.5	1096	1340	207	317	326	279.5	654
41(1.I3)	Unknown41	LCR-infiltration	1	Haematological	Lymphoma	749	455	322	449	556	319.5	422	291	359	359.5	527.5	321	334.5	423	323.5	396	356	764	275	337.5	258	2622	962	340.5	219	225.5	384.5	730	233.5	416	317	4154	273	812.5	515	259.5	594	1735	1802	239	431	368.5	304	866
43(1.K3)	Unknown43	LCR-infiltration	1	Haematological	Lymphoma	152	120	85	99.5	96	104	80	88	90	106	108.5	89.5	95	110	73.5	80.5	98.5	142.5	87	86	83	122	77.5	93	65.5	74	93	163.5	70	99.5	89	1203	88	156	112	91.5	122	208	252	70	99	103	97.5	189
47(1.O3)	Unknown47	LCR-infiltration	1	Haematological	Other	437	447	342	335.5	395	329	323.5	403	348.5	401	461.5	335	350	429	311	299	358	619	300	355	289	1464	671	357	241	267	364.5	679	301	383	326.5	4757	315	636	462	303	458	1283	1496	277	400	384	360	655
48(1.P3)	Unknown48	LCR-infiltration	1	Haematological	Lymphoma	438	346.5	243.5	271	284	243	304	231	288	293	375	261	261	358	233	298.5	288	536	214	267	212	1520.5	724	268	168.5	188	293	576	195	327.5	245	3984.5	231.5	622	406.5	213	407	1019	1203	196	315	319	237	700
53(1.E4)	Unknown53	LCR-infiltration	1	Haematological	Myeloma	983.5	448	313	272	343	259.5	2464.5	1079	659	300	575.5	279	291	657	294	1772	318	566	218	558	211	2225	1440	337	163.5	193	326	725	219	422	266.5	5062	235	633.5	486	216	2910.5	2084	1522	203	340	922.5	251	7257.5
54(1.F4)	Unknown54	LCR-infiltration	1	Haematological	Leukemia	650	400	288	304.5	456	250	2232.5	267	461.5	310	449	267.5	306	738	270.5	1719	363.5	643	220.5	399	233	1648	1227.5	333	169	190	325	674	224.5	412	266.5	4948	246	617	409	225	2973.5	1817.5	1661	199	331	885	232	8867
55(1.G4)	Unknown55	LCR-infiltration	1	Haematological	Lymphoma	1614	415	252.5	300.5	318.5	269.5	246.5	240	283	309	397	280	291	357.5	317	244	265	537	219	261	236	2786	899.5	268.5	170	197	319	660	183	344	249.5	4590.5	226	681	420.5	218.5	388	1656	1875	193	381	300	241.5	632
56(1.H4)	Unknown56	LCR-infiltration	1	Haematological	Other	475	414	309.5	313.5	384.5	279	326	305.5	324	357.5	416	300	318.5	410	265.5	306	344.5	608.5	261	313	265.5	1551.5	786.5	309	206.5	227	371	660	232	404	288	4576	256	695	425	254.5	461	1424.5	1685	227	367	381	286	769.5
57(1.I4)	Unknown57	LCR-infiltration	1	Haematological	Leukemia	1336	433.5	256	295	323	251.5	241.5	236	282	317	424.5	290	310.5	340.5	225	249	288	601	219	260	230	2123.5	794	291	168	189	359	589.5	203	422	263	4297	239	846	474	219	355	1170	1323	206	362	318	254	553
60(1.L4)	Unknown60	LCR-infiltration	1	Haematological	Lymphoma	5520	504	492	405.5	473	382	3602	379	809.5	384	986.5	346	434	597	798.5	2415	446	721	283.5	948.5	422	4240.5	2289	407	203	257	400	881	331.5	745	505	5278	303	1354	680	271.5	3478	1994	1759.5	258	636.5	905	508.5	11889
68(1.D5)	Unknown68	LCR-infiltration	1	Haematological	Leukemia	755	514.5	359	373	462	316	533	350	456	387	521.5	355	340.5	480	387	470	354	643	300	401.5	366	2707	1001.5	386.5	232	249	433.5	779	275	520	331	6335.5	309	805	537.5	292.5	747	1451.5	1523	294	517	480	349	860
71(1.G5)	Unknown71	LCR-infiltration	1	Haematological	Lymphoma	656	411	289	347	344	319	300	278.5	323.5	363.5	430.5	312	337	373	267.5	281	320	631	273	307.5	281	1666	655	314	230	235	357	578.5	238	395	306	3941.5	288.5	619.5	471	286	402	979.5	1259	255	374.5	344	297.5	606
79(1.O5)	Unknown79	LCR-infiltration	1	Haematological	Leukemia	406	374	273	270.5	334	247	247.5	247.5	281	310	370	263.5	273	339	253	236	295.5	523	224	266.5	234	2390.5	983	288.5	179	198	332.5	589.5	208	324	264	4273	242	572	364	237	351.5	1265.5	1385.5	197	319	316	270	616
80(1.P5)	Unknown80	LCR-infiltration	1	Haematological	Lymphoma	427	435	272	288	344.5	271	314	256	280.5	327	403.5	284	305	361	283	290	293	571.5	240	292	245	1026	1006.5	303.5	180	202	359	664	219	350	259	4881	253	708.5	461.5	237	468	2799	3145.5	213.5	422	350.5	261	671
83(1.C6)	Unknown83	LCR-infiltration	1	Haematological	Leukemia	335	342	242	250.5	296	240	223	222.5	265	308.5	324	242.5	255	323	196	209	253	509.5	203	241	213	798	518	246	159	175.5	270	551	180	291.5	235	4260	217	533	339.5	198	306	1226	1450	178	293.5	290	250	529
84(1.D6)	Unknown84	LCR-infiltration	1	Haematological	Lymphoma	371	409	225	267.5	269	224	263	216	265	289	406	265	298.5	333.5	251	291.5	273	548	202	364	211	2074	860	260	151.5	168	287	583	185	354	235.5	3892	218	751	438.5	193	417.5	1202.5	1290	174.5	395	294.5	242	872
85(1.E6)	Unknown85	LCR-infiltration	1	Haematological	Lymphoma	522	337	259	254	372	228	230	218.5	254.5	304	341	256	258	332	209.5	219	269	537	217	255	217.5	1043	682	261	163	181	287	589.5	194	327	236	4226.5	231	572	338	203	325	1299	1510	191	295.5	297	265	541
91(1.K6)	Unknown91	LCR-infiltration	1	Haematological	Leukemia	887	368	248	278	314	261.5	276	244	297.5	335	377	256	279	362	231	263	284	572	238	289	232	1957	489.5	280	173	190	299	600	209	330	252	3610	239	590.5	407	225.5	366.5	1308.5	1638	216	317	308	283	614
93(1.M6)	Unknown93	LCR-infiltration	1	Haematological	Leukemia	2864	533	338	306	489.5	270	286	276	396	338	430.5	319	291	382	289	240	302	602.5	230.5	299	239	1792	749	290	188	203	321	1081	199	446	255	5362	247	839	1120	238	421	1900	2207.5	211.5	372	317	286.5	614
94(1.N6)	Unknown94	LCR-infiltration	1	Haematological	Leukemia	446	415	299	308	369	286	456	283	390	348	431	307	307	430	295	374	310	639	247	336	258.5	2085	792.5	326	200	214	343.5	639.5	234	391	292.5	4840	267	681	446	251	503	1648	1806	227	356	414	291	912
95(1.O6)	Unknown95	LCR-infiltration	1	Haematological	Lymphoma	356.5	346	216	241	260.5	234	271	217	259	291.5	359	234	264	331	209.5	258	244	509	188	245.5	183	1505	726	252	148	163	278	538	181	317	246.5	4066	210	560	353	203.5	365.5	1145	1368	178	302	291.5	211	719
97(1.A7)	Unknown97	LCR-infiltration	1	Haematological	Lymphoma	1172	359.5	293	275	366	298	511.5	254	335	321	404	267.5	287	429	255	428	275	532	222.5	330	233.5	1767	750.5	301	174	208	299.5	650	209	371	320.5	4519.5	246	566.5	409	236	703.5	1746	1955	207	320	367	280	893
102(1.F7)	Unknown102	LCR-infiltration	1	Haematological	Leukemia	575	374	226	261	294	232.5	250	235	287	302.5	383	262.5	276	341.5	232	266	270	552	222	266.5	211	939	537	269	160	189	281	539	202	357	246	4420	225	565	403	229	359	845	1028	201.5	398	298.5	256	655
103(1.G7)	Unknown103	LCR-infiltration	1	Haematological	Leukemia	407	402	222	264	266	232	222	231	262	285.5	332	268	272	310	223	239	260	497.5	220	253	214.5	1626	473	257	167	177	329	513.5	201	344	243.5	3384	220	707	490	220	329	856	1066.5	195	331	280	239	502.5
104(1.H7)	Unknown104	LCR-infiltration	1	Haematological	Leukemia	463	465	313	325	393	278	342	277.5	320.5	361	425	313	338	399.5	368	298	325	603	271	322	272.5	2380	933	324	217.5	243	356	708	229	431	288	4535	282.5	735.5	518	249	416	1268.5	1521.5	244.5	378	346.5	302.5	618
108(1.L7)	Unknown108	LCR-infiltration	1	Haematological	Leukemia	499.5	562.5	394	446.5	487	445	427	411	478	492	611	422	429.5	521	493	439	467	655	405	406	421	895	654	447	380.5	368.5	462	718	359	495.5	437.5	3491	425	630.5	483	394.5	525.5	909	1080	374	480	456	424	649.5
112(1.P7)	Unknown112	LCR-infiltration	1	Haematological	Lymphoma	1049.5	426	280	318	371	285	507	340	301.5	324	399	295.5	315	362.5	288	393.5	314	599	254	318	248	2760	702	307	196	222	343	561	232	388	288	4704.5	258	681.5	428	255	421	1112	1227	224	349	352	277	1566
113(1.A8)	Unknown113	LCR-infiltration	1	Haematological	Leukemia	3048	370.5	241.5	257	316	238	855	225	362	288	425	259.5	264	463	216	597	260	520.5	189	336	207.5	1924	1028.5	267	142	160	299	620	181.5	342	223	4699	202.5	663.5	453	199	817.5	2379	2525	166	297	412.5	218	1511.5
115(1.C8)	Unknown115	LCR-infiltration	1	Haematological	Lymphoma	503.5	446	277.5	311	334	283.5	256	257	286	321	432	317.5	316.5	350	284	253.5	296	632.5	291.5	274	267	1796	702	309.5	196	205	367	585	208.5	388.5	285.5	3923	255	796	515.5	244.5	361	1208	1368.5	212	382	319	279	554.5
118(1.F8)	Unknown118	LCR-infiltration	1	Haematological	Leukemia	480	257	153.5	180	201	168.5	145.5	173.5	194	231	244	174.5	184	247	141	145.5	173	399	156	182	153	1369	248.5	178.5	113	128	190	399	135	216	173	2771	157	403	261.5	153	208	726.5	847	124	221	186	190.5	460
121(1.I8)	Unknown121	LCR-infiltration	1	Haematological	Leukemia	800	357	223	249	335	230	206.5	195	259	329	354.5	236	258	328	189	210.5	257	515	195.5	244	201	750.5	454	242	156	170	267	590.5	179	295	218	4162.5	207.5	616.5	393	200	338	1512	1756	173.5	297	282	218.5	646
122(1.J8)	Unknown122	LCR-infiltration	1	Haematological	Lymphoma	282	277	183.5	214	230	196	210	179	215	242.5	297	213.5	228	276	184	200	192	423	177.5	205	172	1346	490	211	129	144	235.5	548	158	263	194	3657.5	179	480	312.5	160	291	945	1123.5	148	277	230	202	597
123(1.K8)	Unknown123	LCR-infiltration	1	Haematological	Myeloma	1237	419	389	284	447	259	315	272	314	316	404	277	298	369	301	263	359	565	244	286	277.5	1530.5	1453	291	188	211.5	310	804.5	235	348	264	6077.5	243	585	385	235.5	419	1711.5	1811	215	331.5	332	290	552.5
125(1.M8)	Unknown125	LCR-infiltration	1	Haematological	Lymphoma	299	330	355	250	389.5	225	236	245	265	270	348.5	244.5	250	330	241	236	273	502	193	253	202	1702	861	248	154	176	263	742.5	177	300	220	5463	213.5	543	370	211.5	397	2018	2478	178	275	302	245.5	569
126(1.N8)	Unknown126	LCR-infiltration	1	Haematological	Lymphoma	1364.5	517.5	374	337	468.5	314	545	323	416	354	542	325.5	398.5	439	428	319	344	619	251	464	284.5	2996.5	1897.5	514	201	217	386.5	922	252	432	322	5730.5	286	697	467	269	643	2030	2060.5	256	614.5	434	304	834
127(1.O8)	Unknown127	LCR-infiltration	1	Haematological	Lymphoma	1953	1175	413.5	443	357	284	518	546.5	791.5	529	2481	718.5	857	907	251	612.5	526	857	346.5	310	203.5	1889	1265.5	848.5	117	240	3059	861	268	1542	656	4677.5	867	1982.5	1042	208.5	1557	2574.5	2869.5	1013	689.5	690	420	1582.5
128(1.P8)	Unknown128	LCR-infiltration	1	Haematological	Leukemia	325.5	352	235	251	285.5	241	229	223	262	298.5	363	249	273	340	200	240	251	554	207	260	205.5	1711	715	385	163	185	287.5	600	181	307	245	4157.5	230	612	338.5	210	358.5	1212.5	1318.5	193	300	298	245.5	621
132(1.D9)	Unknown132	LCR-infiltration	1	Haematological	Lymphoma	802	362	241	251	328	241.5	1509.5	273	608	293	856	257.5	251	938.5	238	1911.5	242	471	218	619	213.5	1610.5	1491	283	157	170.5	258	573	202	374.5	258	4939	222	672	562	205	1716	2127.5	1202	190	465.5	597	234	3290.5
134(1.F9)	Unknown134	LCR-infiltration	1	Haematological	MPD-myeloproliferative disorder	881.5	281	278	227	322.5	214	246	196	232	286	285.5	199	216.5	288	178.5	195.5	233	448	190.5	225.5	192	1020	613	231	138	157	242	609	172	253	202	3777.5	190.5	449.5	292	175.5	387	1475	1827	160	250	259.5	232	606
136(1.H9)	Unknown136	LCR-infiltration	1	Haematological	Leukemia	788.5	355	235	256	345	229	751	215	263	273	407	231.5	255	346	191	520.5	251	619.5	200	265	201	1370	580.5	253	156	169.5	273	598	191	289	230	4101	212	563	359	186	661.5	1199	1256.5	180	304	311	244	1317.5
137(1.I9)	Unknown137	LCR-infiltration	1	Haematological	Leukemia	412	435.5	282.5	333	338.5	286	278	302	306	353	396	306	328.5	386	263	278	311.5	585.5	253	290	266	949	507.5	310	223	240	364.5	574	242	384.5	297.5	4048	275	656	427	264	381	1058	1239	234	381	336	298	583
138(1.J9)	Unknown138	LCR-infiltration	1	Haematological	Leukemia	350	379	253	268	334.5	247.5	236	349	261.5	315	383	256	276	338	255	220	271.5	543.5	213.5	253	228.5	1563	612	265	174	188	294	588	194	335	248	4166	228	629	365	211	340	1158	1422	195	311	300	239	568.5
140(1.L9)	Unknown140	LCR-infiltration	1	Haematological	Lymphoma	400.5	386.5	361.5	311	429	258	352	306	318	287	453	267	301	366	406	317	287.5	561	224.5	301	223	2282.5	1311	277.5	171	193	312	909	197	329	254.5	4674	229.5	658	435.5	229	642.5	2764	3136	199.5	702	320	297	827.5
141(1.M9)	Unknown141	LCR-infiltration	1	Haematological	Other	438	420.5	259	310.5	311.5	287	246.5	243.5	282.5	363	377	288	296	341	252	258	317	559.5	261.5	281	257.5	1612	428	286	199	209	345	552	225	360	270	4102.5	268	645	411	238	353.5	1083	1271	219	372	312	274	569
143(1.O9)	Unknown143	LCR-infiltration	1	Haematological	Lymphoma	2621	892	655	562	789	536.5	1382	518.5	590	648	1046	582	897	638	1094	1243	670	883.5	444	729	467	6026	3006	543	395	451	639	2239.5	420	709.5	521.5	8877.5	457	1080	832	435	1100.5	3146	3590	441	1746	745.5	447.5	3177.5
145(1.A10)	Unknown145	LCR-infiltration	1	Haematological	Lymphoma	4506.5	299	224	225.5	368	196	322	194	222	236	431	184	218	271.5	237.5	256.5	246.5	525.5	170	217	168	1968	1317	208	117	130	228	680	142	268	186	4789	169	502.5	303.5	162	414	2237.5	2620	136	269	247	190	807.5
146(1.B10)	Unknown146	LCR-infiltration	1	Haematological	Leukemia	363	349	232	256	285	237.5	222	223	270	321	339	241	273	323.5	215.5	228	251.5	499	227	258	215.5	1054.5	341	254	180	196	268	496	204	285	246	3315.5	224	473	332	217.5	310.5	1863	2203	203	294	298	262.5	533
149(1.E10)	Unknown149	LCR-infiltration	1	Haematological	Leukemia	319	380	249	263	319	256	208	219.5	263	282	348	273	263	325.5	213.5	213	279.5	531	201.5	243	204	1371	576	265.5	157.5	176	330	603	184	341.5	228	4885.5	224	806	438	204	331	1402.5	1603	178.5	337	292	244	611
150(1.F10)	Unknown150	LCR-infiltration	1	Haematological	Lymphoma	513	434	302.5	323	366	299	285	298	308	328.5	405	317	317.5	375	281	265	330	584	260	302.5	268	1320	586	317	217.5	230	355.5	588	230	420.5	305	4679.5	277	666	466	263	398	1001	1174	240	372	357	287	548
152(1.H10)	Unknown152	LCR-infiltration	1	Haematological	Lymphoma	654	431	259	296.5	316	272	236	250.5	296	337	390	293	286	329	320.5	234.5	296	515	246	262	251	1697.5	1515	267	192	210	350	625	203	355	265.5	5320	242	723	441	233	357.5	1638.5	1944	213	363.5	307	272	553.5
154(1.J10)	Unknown154	LCR-infiltration	1	Haematological	MPD-myeloproliferative disorder	1570	740.5	518	409	577	432	1566	562	1076	473	1374	511	681	656.5	691	1030	495	848.5	349	769	863	3299.5	1809	663	228.5	286	1385	1275	279	820	472	5868	522	1107.5	970.5	320	1362	1638	1677	402	1151	765	321	6662
162(1.B11)	Unknown162	LCR-infiltration	1	Haematological	Leukemia	289.5	369.5	239	278	279	238.5	252	221.5	257	311	345.5	267	278.5	334.5	233	220.5	294	507	225	253.5	219	1062.5	545	261	184	194	290	577	204	301	259	3743	245	583	345.5	231	363	1077	1290	208.5	307	308	261	602
165(1.E11)	Unknown165	LCR-infiltration	1	Haematological	Leukemia	1121	311	218.5	235	281	223	195	200	254.5	252.5	292.5	213.5	237.5	288	233.5	194.5	226.5	457	181	227.5	190	1774	614.5	231	134.5	155	260	576	177.5	282	216	3997.5	190	492	317	191	299	999	1140	169	345.5	264	218.5	493.5
166(1.F11)	Unknown166	LCR-infiltration	1	Haematological	Lymphoma	378	332	256	260	309	243	206	233	257	283	379	263	242	305	278	208	249	491.5	207	253	214	1788	904	253.5	168.5	182	302.5	569	184	297.5	242.5	4165	211.5	551	379.5	194.5	404.5	1225.5	1385	182	334.5	284	234.5	455.5
167(1.G11)	Unknown167	LCR-infiltration	1	Haematological	Lymphoma	300	324	289	240	337.5	240	242	220	287.5	273.5	329.5	237	261	331	266.5	236	271.5	507	203	271	210	950.5	1091.5	254	153	172.5	252	655.5	180	308	224	4819	216	561	364	203	426	2586.5	2834	190	306	307.5	263.5	571
169(1.I11)	Unknown169	LCR-infiltration	0	Solid	Other	588.5	390	268	316	345	286	260	257	308	321	353	278	300	355	234	266	304	572	255	273	260	280.5	256	294.5	212	226	322	498	231	347	281.5	2278.5	266.5	532	392.5	262.5	356	989	1126	230.5	338	315	280	549.5
170(1.J11)	Unknown170	LCR-infiltration	1	Haematological	Leukemia	323	321	237	241.5	314	232	219	210	240	279	313	235	230.5	318	241	202	251	491	208	227	212	1911	893	235	153	171	262	527	178	291	232.5	4603	210	527	305	196	326	1355	1668	174	277	273	233	543
172(1.L11)	Unknown172	LCR-infiltration	1	Haematological	Leukemia	320	286	205	325	430.5	234	216	204	241.5	305	304	229	236.5	296	232	206	239.5	506	204	234	205.5	1704	486	233.5	163.5	182	254	481.5	182.5	252	238	3314.5	209	413	302	201	294	1029	1234	178	262	251	218	488.5
173(1.M11)	Unknown173	LCR-infiltration	1	Haematological	Leukemia	1640	358.5	249	266	307	235.5	404	230	261	280	355	242.5	256	325	297	332.5	252	523	213	248	214	2392	690	254	162	176	310	581.5	195	321.5	230	4484	223.5	571	346	200	370	1207	1369	185	296	307	252	1162
174(1.N11)	Unknown174	LCR-infiltration	1	Haematological	Myeloma	727	372	326	258	405	257	319	231	278	291	377	266	268	354	284.5	284	270.5	521	217	288	228	1776.5	1092.5	269.5	170	185	301.5	727	224	332.5	236.5	5801	226	578.5	383	218	519	1995	2251	197.5	309.5	328	272	705
177(1.A12)	Unknown177	LCR-infiltration	1	Haematological	Leukemia	1312	1722.5	1295	1348.5	1504	1358	1263.5	1305	1277	1385	1391	1258	1277	1418	1402	1359	1663	1467	1404.5	1173	1309	1456	1449.5	1271.5	1382	1243	1509	1583	1177	1402	1402.5	1420	1389	1326	1360.5	1398	1662	1412	1518	1279	1399	1411	1178	1413.5
179(1.C12)	Unknown179	LCR-infiltration	1	Haematological	Other	337.5	353	229.5	236	264	233	219	220.5	239.5	277	343.5	237	242	304	182	200	231	496.5	198	236.5	193	815.5	471	250	151	164	272.5	508	178	295	222.5	3979.5	209	527	321	205	299	1169.5	1429	173	287	271.5	233	545
182(1.F12)	Unknown182	LCR-infiltration	1	Haematological	Lymphoma	633	343.5	241	247.5	291	210	1167	228	346.5	290	749	242	253	420.5	294	919	252	472.5	193	316	226.5	2726	1589	276	150	172	300	787.5	176	346	237	4710	213.5	571	480	192	1457	1535	1352	167	467	320.5	225.5	2762
184(1.H12)	Unknown184	LCR-infiltration	1	Haematological	Leukemia	371	462	283	311	373	304.5	278	273	344	336.5	424	303.5	305.5	379	241	258	315.5	652	253	297	258	1608.5	499.5	313	210	221	375	659.5	223	386	286.5	4748	270	747	459	261	404	2202	2522	231	379	341.5	319	598
186(1.J12)	Unknown186	LCR-infiltration	1	Haematological	Leukemia	819.5	404	312	284.5	380	328.5	236	237.5	332.5	267	491	256	306	294	399	239	364.5	502	209	327	214	3113	1377	284	146	175	319	944	190.5	336	247	4539.5	208	581	466	196.5	374	1868.5	2175.5	181	566	307	242	670
188(1.L12)	Unknown188	LCR-infiltration	1	Haematological	Lymphoma	420	397	244	283	295	265	247	237	285	292	364.5	264	276.5	339.5	248.5	234.5	267.5	511.5	218	257	230	1303	612	271.5	174	196	319.5	558	195.5	336	235.5	3963	221	678	423	214.5	390	939	1138	195	334	310	259	588.5
191(1.O12)	Unknown191	LCR-infiltration	1	Haematological	Lymphoma	709	392	307	278.5	359	249	227	226.5	277	300	373.5	258	278.5	322.5	269	220	288	564	220.5	259	236	2172	695	275	176	188.5	309	607	206.5	342	245	4856	225	611	417.5	225	369	1392	1589	194	346.5	311	245	437
192(1.P12)	Unknown192	LCR-infiltration	1	Haematological	Lymphoma	622	495	306.5	342	354	305	431.5	291	333	357	506.5	316	392.5	390.5	318.5	405	337.5	579.5	271	341	292	2339	1221	323	212	228.5	389	773.5	241	418	294	4754.5	276	824	526	278	474.5	1344	1634	242	503.5	392.5	308.5	1055.5
193(1.A13)	Unknown193	LCR-infiltration	1	Haematological	Lymphoma	626	398	312	317	394.5	301.5	298	295	320.5	335	393	310	1369	365	290	278.5	325	542	264	295	278.5	2320	739	310	225	242	352	565.5	238	357	298.5	4780	281	614	441	276	386.5	1044	1143	248	381	329	294	497
197(1.E13)	Unknown197	LCR-infiltration	1	Haematological	Lymphoma	1364	1344	306	281.5	387.5	266	342	237.5	309	305.5	393	261	277	344	261	259	288	522	229	275	240	1055	1204	277	187.5	201	288	622.5	208	322.5	250	4912	251.5	554	527	233	418	1224	1384	210.5	312	304	257	566.5
198(1.F13)	Unknown198	LCR-infiltration	1	Haematological	Leukemia	482	364	217	253	297	239	220	214	262	341	376	236.5	253	302	195	211.5	269.5	550	203.5	251	215	1158	493.5	256.5	160	182	287	528	187	305	238.5	4063.5	218	608	381	208.5	319	1700	1996	174	325	283.5	226.5	533
199(1.G13)	Unknown199	LCR-infiltration	1	Haematological	Leukemia	368	406	289.5	288	352	274	267.5	270	307	330	379	291.5	290.5	359	235	265	325.5	521	244	301	238.5	590	542	302	193.5	218	326	604	221	340	265	3945	257	664	403.5	260	353	1222	1445	234.5	339	333	272	498
202(1.J13)	Unknown202	LCR-infiltration	1	Haematological	Lymphoma	2462	1129	401	297	623	264	994.5	338.5	671	349.5	490.5	303	345	443	322.5	549	331.5	491	221.5	772	235.5	2693	1787	366	171	198	340	1341	198	359	295	5237	253	556.5	693	202	656	1748	1790	252	937	353.5	247	2196
206(1.N13)	Unknown206	LCR-infiltration	1	Haematological	Lymphoma	346.5	302	194	239	276	212	677	209	259	251	675	225	229	400	253	743	216	467.5	179	266	184.5	2084	776.5	231.5	136	157	249	453	245.5	281	213	3718	196.5	516	329.5	188	746.5	1234	1017	158	281.5	294	215	1219
207(1.O13)	Unknown207	LCR-infiltration	1	Haematological	Leukemia	278	340	260	253	324.5	248	233	238	276	315.5	321.5	247	264	326	208	221	277	477	207	248	226	574	567	258.5	184.5	191	287	595	192	281	237.5	4086	222	527	349	212.5	354	1301.5	1562	197	296.5	290	252.5	559
217(1.I14)	Unknown217	LCR-infiltration	0	Solid	Lymphoma	585	397	313	247.5	346	229	270.5	251	283.5	286	377.5	270	262	340	226.5	234	258	538	207.5	268	220	1621.5	1003	271	157.5	173	307	623	181	354	229	5587	216	629	410	208.5	412	1603	1866	182.5	325.5	332.5	255.5	619
218(1.J14)	Unknown218	LCR-infiltration	1	Haematological	Lymphoma	548	364	234	253	329	249.5	214	241	289	300	395.5	242	268	339	218	214	264	584.5	197	231	196.5	1277.5	607	256	150	163	348.5	569.5	182	298	234	4172.5	228	507.5	309	201	334	1246	1480.5	200	283.5	283	248	535
219(1.K14)	Unknown219	LCR-infiltration	1	Haematological	Leukemia	316	331.5	237	229	322	202	188	186	226.5	242	322	232	232	288.5	195	185	221.5	467	186.5	231	196	1484	730	224.5	135	154	251	551.5	168	279.5	206.5	4447.5	185	568	357.5	188	326.5	1386.5	1581	158	283.5	260	227	477.5
221(1.M14)	Unknown221	LCR-infiltration	1	Haematological	Lymphoma	489	364	295	250	398	234	253	229	269	275.5	391	260	252	330	253	223.5	255	547	201	283	217.5	1038	908	260	148	169	281.5	693.5	175	334	232	5087	213	629.5	377	202.5	368.5	1301	1553	178.5	316	292	270	601
222(1.N14)	Unknown222	LCR-infiltration	1	Haematological	Lymphoma	1508	414	259	292	342	264.5	280.5	236	286	320	364.5	287	293	345.5	306.5	258	301.5	535	240	284	244	2571.5	1087	280.5	190	209	343	590	211	357	275	4310.5	245.5	637	403	232	383	1113	1270	221	406	321	291	619
224(1.P14)	Unknown224	LCR-infiltration	1	Haematological	Lymphoma	1574	369.5	238	253	304	238	220	211	263	285	311	233	259	319	238	216	251	493	215	247	208	1099	594	246.5	158.5	187	282.5	684	174.5	278	231	4275	219	547.5	323.5	215	356	1207.5	1432.5	186	334	290	231.5	625
225(1.A15)	Unknown225	LCR-infiltration	1	Haematological	Leukemia	507	287	239	232	279	200.5	271	214	238	287	309.5	216	226	289	184	216	248	423	192	226	191	540	628	228	144	168	231	583	177	265.5	211	4478	194.5	449.5	281	193	352	1632	2000.5	165	261	270.5	220.5	500
227(1.C15)	Unknown227	LCR-infiltration	1	Haematological	Leukemia	624	318	232	239	285	234.5	208	200	243	255	312	220	245	295	184	192	257	446	197	241	190	1047	517	234	158	176	254	527	182	268	227.5	3271.5	210.5	486	343.5	197	310	1121	1327	172	274	264	226.5	469
229(1.E15)	Unknown229	LCR-infiltration	1	Haematological	Lymphoma	1143	231	147	170	171	160	396.5	138	155	164	736	153	174.5	232.5	308	563.5	161	295.5	130	153.5	138	2202	705.5	157	106	115.5	185	380	115	199	142	2668.5	136	348.5	210	128	595	975	1075.5	114	238.5	319	150	2017.5
230(1.F15)	Unknown230	LCR-infiltration	1	Haematological	Leukemia	351	363	278	284	359	276.5	263	261	278.5	311	364	268	281	357	230	250	295.5	542	239	286.5	238	1354	587	313.5	192	215	303	572	210	297.5	267	4207	258	552	376	243	379.5	1382.5	1578.5	223	310	326	284	477.5
231(1.G15)	Unknown231	LCR-infiltration	1	Haematological	Lymphoma	327	338	246	281	320.5	259	251	235	273.5	311.5	345	267	279.5	342.5	304.5	247	268	500.5	243	266	250	1292	770	279	201	209	298	529	211	327	261	4984.5	256.5	517	340	241	339	1003	1164	208	349	310	275	528
232(1.H15)	Unknown232	LCR-infiltration	1	Haematological	Leukemia	314	323	222	234	288	225	212	207.5	232	285	311	216.5	239	294	215	203	225.5	432	187	237	196	1439.5	461.5	237	148	168	256	544	168	289.5	214	3531	204	547	291.5	184	318.5	1200	1317.5	175	273	265	236	518
233(1.I15)	Unknown233	LCR-infiltration	1	Haematological	Lymphoma	553	416	424	288.5	475	285	347	257	305	326	417	306.5	305.5	368	341	290	303	553.5	250	285.5	249.5	2622	1321	302	196	223.5	347	814	223	403.5	288	5346	259	654.5	473	235	472.5	1826	2137	224	496	338	308	739
234(1.J15)	Unknown234	LCR-infiltration	0	Solid	Lymphoma	1091.5	355.5	264.5	278	319.5	260	407	234	284	291	399.5	261	268	323	354	260.5	296	496	211.5	262.5	210	3035	892.5	264	161.5	185	336	630	204	356	241.5	4361	212	863.5	453.5	212.5	949	1316	1562	195	311	337	241.5	735
236(1.L15)	Unknown236	LCR-infiltration	1	Haematological	Lymphoma	885	366	236	270.5	420.5	257	235	245	258.5	282	344	258.5	264	417	240	225.5	257	507.5	211	258	219	2033.5	986	260.5	163	182.5	289	584	224.5	324	241	5588	214	601.5	376.5	206.5	337	1793.5	2247.5	189.5	330	285.5	246	431
237(1.M15)	Unknown237	LCR-infiltration	0	Solid	Other	878	940	690.5	710	784	708	761	691	706.5	741.5	864	656	665.5	870	805	790.5	846.5	878	711.5	655	696	1624	1114.5	684	652.5	623	739	1058	601	760.5	711.5	3195	706	863	762.5	688	1069	1189	1224	638	755	753.5	619	1554
239(1.O15)	Unknown239	LCR-infiltration	1	Haematological	Lymphoma	711	368.5	273	227.5	310	315.5	783	217	283.5	245	377	228	241	359	310	869	245	419.5	170.5	444	181	2806	1157	232	124	157	240.5	771	163	312	234	3741	183	562.5	480.5	173	1017	1192	1246.5	161	593	394	195	3850.5
240(1.P15)	Unknown240	LCR-infiltration	1	Haematological	Lymphoma	338.5	418	250	271	390	250	291.5	258	286	303	392	274	288	340	242	269.5	278.5	526	228	297	230	964	767.5	292	176	203	318	626	189.5	337	252.5	4383	247	693	472.5	214	430.5	1194	1378	193.5	354	342	277	600.5
241(1.A16)	Unknown241	LCR-infiltration	1	Haematological	Other	302	307	199	219.5	235	207.5	175	184	217.5	234	275	220	208	267.5	168	185.5	204	413	177.5	197	174	932	680	209	140.5	148	242	465	155	268.5	195.5	3292	185	575.5	348	177.5	295	1001	1211	158	255.5	224	207.5	411
243(1.C16)	Unknown243	LCR-infiltration	1	Haematological	Leukemia	1047	282.5	219	234	280	202.5	201.5	183	225	250	309	205.5	230	293.5	212.5	192	221	447.5	184	231	183	1834	809	219.5	146	158	246	453	172.5	261	207.5	3879	196	462	322	187	280	901	1095.5	164	289	257.5	209	446.5
245(1.E16)	Unknown245	LCR-infiltration	1	Haematological	Leukemia	1053	404	281	280	380.5	236	220	236.5	301	289	379.5	278	277	319	243	218.5	266	538	211.5	265	254	1078	726	280	158	180.5	344	668	190	345	230.5	5109.5	226.5	709.5	570	206.5	326	1558	1724	197	556	263	236.5	439
246(1.F16)	Unknown246	LCR-infiltration	1	Haematological	Lymphoma	287.5	291	240	224	312	221	198	202.5	244	290	292	215	216	297	209	186	238	440	193	233.5	186	1147	658.5	228	136	161	243	587	169	243	207	3872.5	197	487.5	298	187	313.5	1195	1434.5	161	330	269	210.5	462
247(1.G16)	Unknown247	LCR-infiltration	1	Haematological	Lymphoma	388	416	232.5	283	280	230	228.5	230	281	304	378	288	273.5	324	253	269	247	573.5	203	243	216	2045	972.5	267	165	180	326	639	186	369	241	5132.5	223.5	770	456	208.5	315.5	1194	1303	179	591	297.5	230.5	587
248(1.H16)	Unknown248	LCR-infiltration	1	Haematological	Lymphoma	515.5	382	359	260.5	431	247	216.5	222	269	283	369	251	273	334	213	219	289	515	213	261	207.5	1214	926	261	167.5	182	276	752	178	328	234.5	5176	220	624	385	198.5	401	2197	2564	192.5	319.5	285	242	611.5
249(1.I16)	Unknown249	LCR-infiltration	1	Haematological		1758.5	435	366	259	451	221.5	770.5	210	303.5	277.5	483	264.5	299.5	364.5	642	497	307	605	205	306	205	4504.5	2180	275	136	171	345	589	176	406.5	223.5	5355	218	612	396	188	612	1816	1799	167.5	1138.5	644	250	3138
252(1.L16)	Unknown252	LCR-infiltration	1	Haematological	Lymphoma	1352	466	530	388.5	575	408	695.5	398	695	431.5	684	399	485	484	618	1026	669	695.5	273	752.5	259	3366	1671.5	425	235	290	615	1285	263	614	374	4693	323	621	1058	285	865	1352	1319	285	904	1152.5	320.5	5223
254(1.N16)	Unknown254	LCR-infiltration	1	Haematological	Lymphoma	728	376	270	296	352.5	295.5	282	263.5	324	335.5	362	284.5	315	378	261	261.5	298	545.5	265	305	254	1064	269.5	290	218.5	229	321.5	539	240	307	286	3952	278	502.5	361	269	362.5	864	985	232	334.5	347	307	564
258(1.B17)	Unknown258	LCR-infiltration	1	Haematological	Leukemia	2908	290	207.5	272.5	386	195.5	546.5	183	218	281	367	199	326.5	303.5	181	717	332	609.5	167	229	175.5	1176	546	208	133	140.5	231.5	525	158.5	243	217	3123	177	438	300.5	171	744	1068	1208	156	261	249.5	199	1586
259(1.C17)	Unknown259	LCR-infiltration	1	Haematological	Lymphoma	1145	375	333.5	274.5	401.5	247	551	248	273.5	287	411	248.5	266	310	304	272	285	520	205	253	224	1949	887	262	166	181	301.5	750	198.5	340	238	5017	219	671	386	209	477	1764	2155	193	342	291	265	614
261(1.E17)	Unknown261	LCR-infiltration	1	Haematological	Lymphoma	341	384	250	264	326	263	250	242	287	314	357.5	259	281	318	272	244	272	499	241	286	234	763.5	618	279	186	206	307.5	557	206	322	253.5	3836	240	540	368	231.5	355	1212.5	1424	212	386.5	297.5	271	558
263(1.G17)	Unknown263	LCR-infiltration	1	Haematological	Leukemia	561	367	323	298	410	275.5	249.5	235	303	298	377	271.5	285.5	326	269.5	234	313	591	231.5	280	244.5	1525.5	980	275	189.5	204.5	288	685	199.5	322	271	4739	247.5	562.5	372.5	238	409	1496	1885	209	336	304	278	476.5
265(1.I17)	Unknown265	LCR-infiltration	1	Haematological	Lymphoma	671	365.5	310	264	438	255	294	230	295	302.5	479	245	266	330	300	253	268	470.5	209.5	261	225	1676	1079.5	266	173	186	264	778	196.5	310	233	4330	232	570	399	228.5	468	2001.5	2331	196	303	286.5	242	823
266(1.J17)	Unknown266	LCR-infiltration	1	Haematological	Lymphoma	547	371.5	324	275	403.5	297	271	268	324	312	375.5	270	309	366	279	252	311	535	233	305.5	255	943	872	295	203.5	218.5	296	626	226.5	359	264	5173	269	564.5	379	242.5	393.5	1341	1536.5	228	338	333	281	475
268(1.L17)	Unknown268	LCR-infiltration	1	Haematological	Leukemia	325	333.5	202	244.5	365	206	196	206	232	309	336	225	242.5	280.5	183	212	220.5	459	188	227.5	189	1237.5	647	242	139	158.5	256	485	176	288	203	3769	190	518	297.5	190.5	277.5	1555	1865.5	167	291	253	214	457
270(1.N17)	Unknown270	LCR-infiltration	1	Haematological	Other	330	392	270	280	350	240	243	235.5	271	274	354.5	250	269	312	210	226	274	544	227	246.5	224	1216	854	275.5	176	184	279.5	563	203	305.5	241.5	4300.5	232	588	380	220	322	1418	1549	194	307.5	298	247	477
273(1.A18)	Unknown273	LCR-infiltration	1	Haematological	Lymphoma	793	405	314	278.5	417	243.5	504	231.5	348	292.5	441	278	292.5	345	379	370	268.5	511	355	432	219	2248	1499	267	162.5	181	299	712	175	335.5	237.5	4612.5	228	560	439.5	207.5	713	1389	1507	178	522.5	477	226	1312
276(1.D18)	Unknown276	LCR-infiltration	1	Haematological	Leukemia	458	321	213	223.5	260	206	197	205	222	239	318	216.5	238	282.5	205	199.5	211	439	179	239	207	1300	448	220	145.5	159	252	518	158	288	202.5	3676.5	195	588	312	191.5	287	863	1041.5	165	268	263	218	504
281(1.I18)	Unknown281	LCR-infiltration	1	Haematological	Lymphoma	1536	388	310	258	387	256.5	400	236	289	298	372	263.5	276.5	352	280	270	290.5	501.5	219	280	234	2022.5	838.5	269	176.5	197	305	805	216	355	245	4803	223.5	561	378	214	457.5	2306	2542.5	199	524	338	260	913
285(1.M18)	Unknown285	LCR-infiltration	1	Haematological	Leukemia	578.5	352	207.5	258	284	204	234	189	255	261	304	236	244	297	188.5	216	280	514	197	250.5	188	602	963	250	142.5	157	280.5	535.5	170	299	214	3700.5	198	693	352	180	305.5	1055	1243	165	304	260	230	584.5
286(1.N18)	Unknown286	LCR-infiltration	1	Haematological	Leukemia	290.5	259.5	215	220.5	291	201	202	187	245	281.5	291	204	215	286	171.5	186	214	472	183.5	220	182.5	816	546	220	136	155.5	235.5	537	161	227	200	3755	188	416	253	175.5	284.5	1664	1798	158.5	243	247.5	215.5	479
289(1.A19)	Unknown289	LCR-infiltration	1	Haematological	Lymphoma	591	348	238	256	277	221	586	208.5	272	256	400	249.5	242	342	251	388	242	454	204	284	206	2005	1167.5	251	152	165.5	307	555.5	202	319	224	4790	205	584	374	195	532	1515	1614	177.5	351.5	347.5	203	1064
290(1.B19)	Unknown290	LCR-infiltration	1	Haematological	Lymphoma	412.5	306.5	208	225	277	213	220	188	229	269	295	218	237	287	198.5	189.5	220	424	191	227	197	1138.5	400	225	150	161	249.5	506	167	256.5	207	3306	195.5	476	303	195	279	1014	1251	177.5	263	261	239.5	468
294(1.F19)	Unknown294	LCR-infiltration	1	Haematological	Leukemia	284	301	202.5	232.5	266	241	206	190	231	315	279	215	225	291	236	200	231	432.5	199	227.5	196.5	1122.5	432	226	157.5	173	233	449	173.5	251	208.5	3304.5	205	434	261	201	305.5	1099	1407	173	252	260	226	439.5
295(1.G19)	Unknown295	LCR-infiltration	1	Haematological	Lymphoma	620.5	401.5	275.5	286	345	224	238.5	261	259	302	405	289	280.5	322	325	238	275	529	218	258	237.5	2760	607	281	169	197	334	627	204	362	246	5122	232	718	433	219	383.5	1614.5	1915	207	352	292.5	253.5	485
303(1.O19)	Unknown303	LCR-infiltration	1	Haematological	Lymphoma	200	217	140	174	180	164.5	145	142	170	250	226	149	172.5	229	149	137	163.5	320.5	148.5	163	127	1345	342	162	106	122	160	366	123	184	158	1973	144	326	212	135	204.5	812	1107	129	183	182	156	383
304(1.P19)	Unknown304	LCR-infiltration	1	Haematological	Lymphoma	253	284	213.5	204	438.5	198	199	195	255	228	274.5	198	209	271.5	184.5	239	225	415.5	166.5	215.5	171	376.5	506	208	137	143	222	507	149	251	193.5	3498.5	177	432	302.5	174	286	1083	1285.5	155	256	244.5	193	424.5
305(1.A20)	Unknown305	LCR-infiltration	1	Haematological	Lymphoma	977	306	244.5	231	310	206	540	203	242	243	372.5	224	239	288	233	314	219	481	183.5	240	183.5	2380	1230	234	136.5	150	247	572.5	157	295	200	4509	190	518	322	175	390	1137.5	1293	158	284.5	264.5	206.5	1053
306(1.B20)	Unknown306	LCR-infiltration	1	Haematological	Lymphoma	260	238	154.5	199.5	214	168	155	143	181.5	243	232	181	178.5	228	150	153	169	317	162	170	158	187	313.5	173	119	124	191.5	407.5	135	201.5	170	2406	148.5	399	253	151.5	248	1047	1356	131	203	190.5	174.5	354
307(1.C20)	Unknown307	LCR-infiltration	1	Haematological	Lymphoma	974	367	223	246	294	232.5	521	212	273	262	468	240	251.5	341	389	484	231	482	188	466.5	187	2917	1226.5	238	152	171	268	649	165	306.5	215	4827	210	601	355	190	726	1821	1873	166	318	330	209	1311
308(1.D20)	Unknown308	LCR-infiltration	1	Haematological	Leukemia	218	246	156	610	486	181	157	153	196	234	238	170	179	255.5	160.5	148	197	530	150	180	150	696	423	170	114	126.5	194.5	459.5	129	205	183.5	2385	147.5	339	220	149	251	767	971	126.5	203	197	173	368
309(1.E20)	Unknown309	LCR-infiltration	0	Solid	Other	1098	1372	285.5	243	337	212	427	213	281	256	368	253	240	292	362	222.5	262.5	517	197	249	251	3243	711	244	141	188	297	658	180	347	271	5120	190	623	425	185	402	1440	1617.5	176	305	272.5	221	354
310(1.F20)	Unknown310	LCR-infiltration	1	Haematological	Lymphoma	2740	379	296	307	389	223	1029	229	343.5	289	450	249	274	439	299	630	259	606.5	202	333	225	2381.5	877.5	288	152	177	334	651	194	369	267	4880	219.5	646.5	487	208	1022	1400	1350	190.5	461	438	220	2341
312(1.H20)	Unknown312	LCR-infiltration	1	Haematological	Leukemia	295	327	224	249	278	223	215.5	211	253.5	267	326	241	239.5	307.5	184	201.5	236	502.5	201.5	237.5	205	721	382	242	158	169	272.5	452	181	304.5	225	3588	203.5	567	372	201.5	307	936	1115	184	299	281	256	469.5
319(1.O20)	Unknown319	LCR-infiltration	1	Haematological	Leukemia	724.5	342	269	252	325	236	225	228.5	271	275.5	326	243	256	338	225	215	258	498	217	262	218	1515	489.5	251	170.5	181.5	294	577	184	326	233	4654	225	514	324	206.5	337	1335	1621	190	294	281	241	479.5
320(1.P20)	Unknown320	LCR-infiltration	1	Haematological	Leukemia	472	327	262	253	327	234	214	205.5	278	284	330	230	254	319	216	207	244	528	201.5	256	206	1719.5	844	247.5	156	175.5	270	678	182	286	236	4754	206.5	519	329.5	208.5	347	2088	2447	186	287.5	282	251.5	569.5
321(1.A21)	Unknown321	LCR-infiltration	1	Haematological	Lymphoma	1207	357	272.5	242.5	319	228	463	215	292	276	345	241	254	341	202	334	230	453	204.5	373	219	1515.5	855	254	170	175.5	259	538	180	294	237	4519	215.5	506	355.5	217	434.5	1253	1455	185	294	328	221.5	856
323(1.C21)	Unknown323	LCR-infiltration	1	Haematological	Lymphoma	285.5	315	229.5	259	259	231	216	218	243	281	318	231	253.5	283.5	208	203	238	424	207	1974	214.5	987	423	237	165	176.5	270	507	187	269	227	3598.5	213	505.5	319	200	331	1069	1323	188	286	269	229	453
326(1.F21)	Unknown326	LCR-infiltration	1	Haematological	Lymphoma	1830	334.5	406	301	663	273	314	246	300.5	255.5	399.5	230	261	300	337	241	300	624	207	283	215	1633	1596	246	160	179	293	979	199	317	259	4858.5	202	618	427.5	195	700.5	3591	4020	208.5	403	294	277	528.5
327(1.G21)	Unknown327	LCR-infiltration	1	Haematological	Lymphoma	1978	308	220	217	288	202	600	189	222	228	332	202	220	336	431.5	469	203	447	171	416	174.5	2707.5	808	216.5	119	143	254	500	153	275.5	198	4742	173	484	418	167	710.5	1762	2067.5	146.5	309.5	256.5	194	1300
328(1.H21)	Unknown328	LCR-infiltration	1	Haematological	Lymphoma	765	291	229	223.5	372	206.5	354	200	228	249	273	210	218.5	279	191	250	235.5	460	180	225.5	180	736	555	221	130	161	238	516	169	271	202	3625	177.5	493	296.5	180	342	1362	1661	157	264	256.5	219	627
330(1.J21)	Unknown330	LCR-infiltration	1	Haematological	Leukemia	351	322.5	209	233	274.5	211	211	205	229	268.5	318	222	233	301.5	168	186	230	473	193	226	198	460	265	230	146	165	253	476	163	253	201	3530	199.5	482	308	192.5	268.5	1049	1293	167	265.5	260	246	471
334(1.N21)	Unknown334	LCR-infiltration	1	Haematological	Lymphoma	924	360	220.5	260.5	278	258	222	217	258	313	342	256	265.5	318	235	228.5	253	503	217	245	211	1487.5	515	251.5	165.5	188	285	513	192	305	229	3647	218	564	365.5	205	299	929	1104.5	188	327	281	230	534
335(1.O21)	Unknown335	LCR-infiltration	1	Haematological	Lymphoma	607	302	220	230	284.5	204	254	199	249.5	248	310	217.5	242	279.5	366	209	232	412	193	230.5	194	2345.5	833	227	156.5	175	260	491.5	177	265	220	4393	200	479	312.5	182.5	339	1345	1633.5	167	673.5	250	230	435
338(1.B22)	Unknown338	LCR-infiltration	1	Haematological	Lymphoma	367.5	294	238	226	299	220	215	195.5	240.5	283	299	217.5	235.5	299	188	208	233.5	453.5	201	232	202	1037	495	236	146	175.5	234	585	173.5	258	223	4006	199	418	297	198	303.5	1427	1694	168	259	266	236	525
341(1.E22)	Unknown341	LCR-infiltration	1	Haematological	Lymphoma	2085	401	404	253	447	253	352	247	281	292	671	269	284	409	349	259	337.5	518	223	265	237	2404	1240	265	166.5	192	299	757	202	306	268	5270	225	654	403.5	208.5	608	2876.5	3149.5	204	368	309	280	635
342(1.F22)	Unknown342	LCR-infiltration	1	Haematological	Leukemia	256.5	309	180	254	257	192	184	184	230	252	293	223	230	292	161	177	213	484	182	221	183	761	336	219	134	148.5	246.5	468	157	254	203	3000.5	187	513	303.5	172.5	265	981.5	1162	153	262	249.5	226	417.5
348(1.L22)	Unknown348	LCR-infiltration	1	Haematological	Leukemia	334	423.5	276	305	376	276	274.5	259.5	294	321.5	396.5	298	304	362.5	257.5	278.5	315	561.5	266	301	279	2045	616	294	213	222.5	359	578	234	365.5	292	4412	274	657.5	433	260	386	1200.5	1347	233	369	340	277	566
353(1.A23)	Unknown353	LCR-infiltration	1	Haematological	Leukemia	636	242	144.5	185	188	168	156	151.5	175	187	251.5	169	178	206	155.5	160	160	344.5	157	162	149.5	1699	247	178	114.5	127	188	305.5	131	206.5	158	2436	146	365.5	260	143.5	208.5	566	716	126	200.5	178	162	319
354(1.B23)	Unknown354	LCR-infiltration	1	Haematological	Lymphoma	620	325	275	271	322	269	252	246	263	319	353.5	250	273	336.5	250	233.5	267	495	228.5	256	225	1601	829	269	181	203	281.5	617.5	203	295	246.5	4504.5	237	512.5	313	231.5	349	1597.5	1974.5	198.5	306	295	264	520
356(1.D23)	Unknown356	LCR-infiltration	1	Haematological	Leukemia	356	291	192.5	201	265	205	328	193.5	252	281	297	203.5	226	314	171.5	236	220.5	439.5	189	229	186.5	312	385	225	144	162	246	467.5	164	255	213	3342	195	430	278	180	346	1577	1855	163	239.5	259	220	509
357(1.E23)	Unknown357	LCR-infiltration	1	Haematological	Leukemia	421	356	210.5	249	266	202	410	204.5	239	247	376	244	251	270	190.5	290	230.5	432	193	251	196	1037.5	556	276	140	163	298	511	172.5	299	202	3138	193	592.5	397	189	367	781.5	938	166	297	251	197.5	750
359(1.G23)	Unknown359	LCR-infiltration	1	Haematological	Lymphoma	3098	857.5	490.5	432	567	365	2606	371.5	1255	436	1366	773	712	683	546.5	1847.5	318.5	748	224	1342	517	2793	2016	575.5	176.5	196	420	1145	213.5	643	363	4004	296.5	859	1848	344	2505	1887.5	1347	272.5	1444	1076	290.5	5891
362(1.J23)	Unknown362	LCR-infiltration	0	Solid	Other	328	367	228	271	290	287	234.5	235.5	263.5	286	320	259	270.5	317	223	228	265	461.5	240.5	245	248	349.5	223	263.5	194	198.5	289	469.5	196	294.5	253	2393	244	531	348	223.5	313	863.5	979	207	316	291	254	497.5
367(1.O23)	Unknown367	LCR-infiltration	1	Haematological	Lymphoma	365	300	222	248	299	208	220.5	223	247	264	507	235	252.5	265	416	216	272.5	387	207	624	204	2408	832	246	159.5	173.5	262	450	189	320.5	221	2922.5	209.5	457	344	199	349.5	763	892	182	487	254	208	368
370(1.B24)	Unknown370	LCR-infiltration	1	Haematological	Leukemia	506	358	238	260	306	259.5	228.5	238	267	308	342	250	263.5	320	207	232	254	508	227	252.5	225.5	1164	395	259	181	195.5	294	528.5	210	309	255.5	3720	237	520	348.5	220	327	1219	1446	204	307.5	288	235	477
371(1.C24)	Unknown371	LCR-infiltration	1	Haematological	Lymphoma	293	316	247	255	307.5	242.5	229	214	254.5	291	323	244	260	313	203.5	222	248	465	209	254	219	1278	622	242	169	178	278.5	587.5	190	276	233	3840	223	490.5	325	212.5	333	1390.5	1662.5	186	288	276	251.5	503.5
373(1.E24)	Unknown373	LCR-infiltration	1	Haematological	Leukemia	701	394	257.5	263	294.5	226	334.5	211	271	270	384	259.5	261	331	214	277	243	483	188	301	208	1549	665	272	148	165	296	551	168	330	232	4363	213	602	431.5	201.5	440	1161	1282	177	317	319	226	632
375(1.G24)	Unknown375	LCR-infiltration	1	Haematological	Lymphoma	497.5	432.5	305	305	337.5	347	1091	276.5	426	311.5	532	309	302	417	290	615	296	581	226	409	234	1751.5	1195	334	188	204.5	376.5	645.5	207	387	266	4758	241	800	546	234	1091	1866	1698	228	424	402	284	1048
376(1.H24)	Unknown376	LCR-infiltration	1	Haematological	Lymphoma	945	323	283	254	597	241	1170	230	384	276	413	251	265.5	489.5	409	1111	252	468	201	550	206	2623	1375	267.5	171	184	328	813	176.5	367	245	4958	212	529	418	219.5	944	1372	1147	176	689	984	231	5390
379(1.K24)	Unknown379	LCR-infiltration	1	Haematological	Lymphoma	351.5	371	230	259	281	242.5	391.5	205	278	276	361	258	265	321	273	317.5	259	456.5	198	261	198.5	1743	1039	259.5	162.5	193	274	552	185	314	266	4630.5	214.5	560	369	201	428	1259	1338	184	311	306.5	243	678.5
384(1.P24)	Unknown384	LCR-infiltration	1	Haematological	Leukemia	378	402.5	297.5	301	366	280.5	284	305	321	363	394	306	308	377	265	263	294	569	251	316.5	269	919	464.5	335	215	225	361	573.5	234.5	377	288	3838.5	265.5	617	415.5	258	376	1422	1742	243	341	343	296	543
[truncated: 85 more columns]

## Sheet: INF. lymphoma vs leukemia
Location	Sample	Study_Results	Solid_Haematological	Study_Results_int	Lymphoma_leukemia	S100A9	CD44_1	HSPA2_1 (HSP72)	HIF1A	HSPA2_2 (HSP72)	TRAF3_1	MED12_1	MED12_2	ZMYM3	DDX3Y;DDX3X	C1QC	KLK3;KLK2	PTPRC	BRAF_1	SERPINA3	ERBB2_1	ERBB2_2	SERPINC1	NFKBIE_1	NFKBIE_2	CD44_2	LRG1	CD14	IRF4_1	BIRC3	IRF8	IRF4_2	ALDOC	PIM1_1	ANPEP	BCL6_1	SPP1_1	TRAF3_2	SEZ6_1	SPTAN1	MAP3K7	SEZ6_2	GAP43_1	GAP43_2	CD19_1	MS4A1	PTPRZ1_1	WBSCR17	SLC30A7
1(1.A1)	Unknown1	LCR-infiltration	Haematological	1	Leukemia	1008	420.5	329	329.5	468.5	314	478	280.5	337	367.5	458	306	322	430	285.5	456	370	678	260.5	391	279.5	1798	923	339.5	219	237.5	353.5	684	237.5	394	325	4417	275	621	488	250.5	569	1442	1545	245	365.5	437.5	297.5	1891
2(1.B1)	Unknown2	LCR-infiltration	Haematological	0	Lymphoma	687	493.5	334	320	388.5	307.5	296	305	337.5	381	495	339	349	418	336	306	380	644	290	351.5	312	1889	987	346	220	239	409	728.5	255	445	327.5	4869.5	297	736	506	281	464	1265	1459	258	407	367	299	585
5(1.E1)	Unknown5	LCR-infiltration	Haematological	0	Lymphoma	541	427.5	278	332	340	319	527	298	369	350	571	316.5	343	455.5	277	465	337.5	737.5	263.5	335.5	268.5	999	1034	344.5	202	228	407.5	740	248.5	423.5	306	4853	298.5	673	485	252.5	657	1402.5	1545	238	443	409	275	979
7(1.G1)	Unknown7	LCR-infiltration	Haematological	1	Leukemia	470	402	253.5	283.5	344	287	417	305	307	320.5	455	285	291.5	378	239	397.5	319	567	241	350.5	239	1447	511	289	178	211	319	631	224	376	265.5	3631.5	244	653	446	243.5	465.5	1162	1321.5	210	362	356	260.5	892
9(1.I1)	Unknown9	LCR-infiltration	Haematological	0	Lymphoma	331	331	250	279	308	264	254.5	274	290	408.5	355	249	289	360	250	237.5	282.5	514	238.5	274	240	1333	484	284	187	201	302.5	584	206	297.5	262.5	3216	244	474.5	348.5	220	351	1029	1272	213	301	299	268	608
10(1.J1)	Unknown10	LCR-infiltration	Haematological	0	Lymphoma	771	824	609	585	695	528	505	565	565	624	787	625	612	678	594.5	519	611	1132.5	471	528	499	4622.5	1684.5	619	397	439	786.5	1005.5	428	807.5	543.5	8476	497.5	1377.5	969.5	489	834.5	6534	7196	467	733	612	506	650
12(1.L1)	Unknown12	LCR-infiltration	Haematological	1	Leukemia	383	392	240	304	314.5	257	224	228	273	648	409	263	256	340	238.5	211	282	549	210	245	222.5	926	503.5	259.5	169	180	289	622	185.5	342	245	3894	221	727.5	393	229	367	1539	2071.5	185	333	292.5	236.5	566
13(1.M1)	Unknown13	LCR-infiltration	Haematological	0	Lymphoma	531	419	263	295.5	336	282	290	280	304	336	417.5	298	318	361	261.5	267	302	593	259	304	256	1202	412	311.5	199.5	223.5	326.5	588	226	369	294.5	3861	271	660	475	259	400	1012	1158.5	230	357.5	342	313.5	571
19(1.C2)	Unknown19	LCR-infiltration	Haematological	0	Lymphoma	1188	488	304.5	335	400	301	836	319	374.5	355	537	357.5	356	440	360	624.5	320.5	630.5	254.5	346	281	3474	775	341	200	214	431	656	236	522	342	5006	258	876	579	244	646	1325	1275	232	438	458.5	278	3041
24(1.H2)	Unknown24	LCR-infiltration	Haematological	1	Leukemia	556	401	249	311.5	328.5	246	726	380.5	379.5	387	678	268	281	606	253.5	1004	280	626.5	225	332.5	243	1836	771.5	299	179	192	318	683	199	358	258	4303	232	695	415	234	1095	1686	1543	199	348	389	258	1758.5
27(1.K2)	Unknown27	LCR-infiltration	Haematological	1	Leukemia	367	397	236	284.5	548	240	237.5	236	284	345.5	415	279	285.5	339.5	207	228	283.5	566	226	289	235	727	391	268.5	169	185.5	337.5	564.5	199.5	342	242	3503.5	229.5	629	445	216	331	1196	1416	199	328.5	292	253	585
30(1.N2)	Unknown30	LCR-infiltration	Haematological	1	Leukemia	455	412	304.5	328.5	392.5	297.5	310	327	334.5	387.5	440	313.5	324	411	271	276	344.5	582	281	318	276	1252	647	328	216	232	349.5	685	255	364	306	4682	298	628.5	429	280	421	1505	1723.5	241	373	354	332.5	669
31(1.O2)	Unknown31	LCR-infiltration	Haematological	1	Leukemia	371	434	267	313	311	293	263	248	286	336	397.5	310	306	373	302	266	278	590.5	248	290	247	1311.5	549	293	196.5	219.5	344	598	217	382	273	3841	262	737.5	495	239	382	941	1112.5	215	371	325	286	692
33(1.A3)	Unknown33	LCR-infiltration	Haematological	1	Leukemia	534	423	333	307.5	405	319.5	300	281	342	382.5	423	309	330	404	292.5	280	323	605	279	314	294	1165	885.5	330	220	244	370.5	773.5	245	392.5	300	4710.5	288.5	651	420	263	439	2314.5	2782	252	383	363	302	641
38(1.F3)	Unknown38	LCR-infiltration	Haematological	1	Leukemia	554	376	259.5	271	347	272	275.5	259	278	326	365	261.5	286	339	249	227	270	529	241	279	224	1613	508	286	173.5	201	293	571.5	217	373	257	3886.5	245	586.5	397	226	364.5	1096	1340	207	317	326	279.5	654
41(1.I3)	Unknown41	LCR-infiltration	Haematological	0	Lymphoma	749	455	322	449	556	319.5	422	291	359	359.5	527.5	321	334.5	423	323.5	396	356	764	275	337.5	258	2622	962	340.5	219	225.5	384.5	730	233.5	416	317	4154	273	812.5	515	259.5	594	1735	1802	239	431	368.5	304	866
43(1.K3)	Unknown43	LCR-infiltration	Haematological	0	Lymphoma	152	120	85	99.5	96	104	80	88	90	106	108.5	89.5	95	110	73.5	80.5	98.5	142.5	87	86	83	122	77.5	93	65.5	74	93	163.5	70	99.5	89	1203	88	156	112	91.5	122	208	252	70	99	103	97.5	189
48(1.P3)	Unknown48	LCR-infiltration	Haematological	0	Lymphoma	438	346.5	243.5	271	284	243	304	231	288	293	375	261	261	358	233	298.5	288	536	214	267	212	1520.5	724	268	168.5	188	293	576	195	327.5	245	3984.5	231.5	622	406.5	213	407	1019	1203	196	315	319	237	700
54(1.F4)	Unknown54	LCR-infiltration	Haematological	1	Leukemia	650	400	288	304.5	456	250	2232.5	267	461.5	310	449	267.5	306	738	270.5	1719	363.5	643	220.5	399	233	1648	1227.5	333	169	190	325	674	224.5	412	266.5	4948	246	617	409	225	2973.5	1817.5	1661	199	331	885	232	8867
55(1.G4)	Unknown55	LCR-infiltration	Haematological	0	Lymphoma	1614	415	252.5	300.5	318.5	269.5	246.5	240	283	309	397	280	291	357.5	317	244	265	537	219	261	236	2786	899.5	268.5	170	197	319	660	183	344	249.5	4590.5	226	681	420.5	218.5	388	1656	1875	193	381	300	241.5	632
57(1.I4)	Unknown57	LCR-infiltration	Haematological	1	Leukemia	1336	433.5	256	295	323	251.5	241.5	236	282	317	424.5	290	310.5	340.5	225	249	288	601	219	260	230	2123.5	794	291	168	189	359	589.5	203	422	263	4297	239	846	474	219	355	1170	1323	206	362	318	254	553
60(1.L4)	Unknown60	LCR-infiltration	Haematological	0	Lymphoma	5520	504	492	405.5	473	382	3602	379	809.5	384	986.5	346	434	597	798.5	2415	446	721	283.5	948.5	422	4240.5	2289	407	203	257	400	881	331.5	745	505	5278	303	1354	680	271.5	3478	1994	1759.5	258	636.5	905	508.5	11889
68(1.D5)	Unknown68	LCR-infiltration	Haematological	1	Leukemia	755	514.5	359	373	462	316	533	350	456	387	521.5	355	340.5	480	387	470	354	643	300	401.5	366	2707	1001.5	386.5	232	249	433.5	779	275	520	331	6335.5	309	805	537.5	292.5	747	1451.5	1523	294	517	480	349	860
71(1.G5)	Unknown71	LCR-infiltration	Haematological	0	Lymphoma	656	411	289	347	344	319	300	278.5	323.5	363.5	430.5	312	337	373	267.5	281	320	631	273	307.5	281	1666	655	314	230	235	357	578.5	238	395	306	3941.5	288.5	619.5	471	286	402	979.5	1259	255	374.5	344	297.5	606
79(1.O5)	Unknown79	LCR-infiltration	Haematological	1	Leukemia	406	374	273	270.5	334	247	247.5	247.5	281	310	370	263.5	273	339	253	236	295.5	523	224	266.5	234	2390.5	983	288.5	179	198	332.5	589.5	208	324	264	4273	242	572	364	237	351.5	1265.5	1385.5	197	319	316	270	616
80(1.P5)	Unknown80	LCR-infiltration	Haematological	0	Lymphoma	427	435	272	288	344.5	271	314	256	280.5	327	403.5	284	305	361	283	290	293	571.5	240	292	245	1026	1006.5	303.5	180	202	359	664	219	350	259	4881	253	708.5	461.5	237	468	2799	3145.5	213.5	422	350.5	261	671
83(1.C6)	Unknown83	LCR-infiltration	Haematological	1	Leukemia	335	342	242	250.5	296	240	223	222.5	265	308.5	324	242.5	255	323	196	209	253	509.5	203	241	213	798	518	246	159	175.5	270	551	180	291.5	235	4260	217	533	339.5	198	306	1226	1450	178	293.5	290	250	529
84(1.D6)	Unknown84	LCR-infiltration	Haematological	0	Lymphoma	371	409	225	267.5	269	224	263	216	265	289	406	265	298.5	333.5	251	291.5	273	548	202	364	211	2074	860	260	151.5	168	287	583	185	354	235.5	3892	218	751	438.5	193	417.5	1202.5	1290	174.5	395	294.5	242	872
85(1.E6)	Unknown85	LCR-infiltration	Haematological	0	Lymphoma	522	337	259	254	372	228	230	218.5	254.5	304	341	256	258	332	209.5	219	269	537	217	255	217.5	1043	682	261	163	181	287	589.5	194	327	236	4226.5	231	572	338	203	325	1299	1510	191	295.5	297	265	541
91(1.K6)	Unknown91	LCR-infiltration	Haematological	1	Leukemia	887	368	248	278	314	261.5	276	244	297.5	335	377	256	279	362	231	263	284	572	238	289	232	1957	489.5	280	173	190	299	600	209	330	252	3610	239	590.5	407	225.5	366.5	1308.5	1638	216	317	308	283	614
93(1.M6)	Unknown93	LCR-infiltration	Haematological	1	Leukemia	2864	533	338	306	489.5	270	286	276	396	338	430.5	319	291	382	289	240	302	602.5	230.5	299	239	1792	749	290	188	203	321	1081	199	446	255	5362	247	839	1120	238	421	1900	2207.5	211.5	372	317	286.5	614
94(1.N6)	Unknown94	LCR-infiltration	Haematological	1	Leukemia	446	415	299	308	369	286	456	283	390	348	431	307	307	430	295	374	310	639	247	336	258.5	2085	792.5	326	200	214	343.5	639.5	234	391	292.5	4840	267	681	446	251	503	1648	1806	227	356	414	291	912
95(1.O6)	Unknown95	LCR-infiltration	Haematological	0	Lymphoma	356.5	346	216	241	260.5	234	271	217	259	291.5	359	234	264	331	209.5	258	244	509	188	245.5	183	1505	726	252	148	163	278	538	181	317	246.5	4066	210	560	353	203.5	365.5	1145	1368	178	302	291.5	211	719
97(1.A7)	Unknown97	LCR-infiltration	Haematological	0	Lymphoma	1172	359.5	293	275	366	298	511.5	254	335	321	404	267.5	287	429	255	428	275	532	222.5	330	233.5	1767	750.5	301	174	208	299.5	650	209	371	320.5	4519.5	246	566.5	409	236	703.5	1746	1955	207	320	367	280	893
102(1.F7)	Unknown102	LCR-infiltration	Haematological	1	Leukemia	575	374	226	261	294	232.5	250	235	287	302.5	383	262.5	276	341.5	232	266	270	552	222	266.5	211	939	537	269	160	189	281	539	202	357	246	4420	225	565	403	229	359	845	1028	201.5	398	298.5	256	655
103(1.G7)	Unknown103	LCR-infiltration	Haematological	1	Leukemia	407	402	222	264	266	232	222	231	262	285.5	332	268	272	310	223	239	260	497.5	220	253	214.5	1626	473	257	167	177	329	513.5	201	344	243.5	3384	220	707	490	220	329	856	1066.5	195	331	280	239	502.5
104(1.H7)	Unknown104	LCR-infiltration	Haematological	1	Leukemia	463	465	313	325	393	278	342	277.5	320.5	361	425	313	338	399.5	368	298	325	603	271	322	272.5	2380	933	324	217.5	243	356	708	229	431	288	4535	282.5	735.5	518	249	416	1268.5	1521.5	244.5	378	346.5	302.5	618
108(1.L7)	Unknown108	LCR-infiltration	Haematological	1	Leukemia	499.5	562.5	394	446.5	487	445	427	411	478	492	611	422	429.5	521	493	439	467	655	405	406	421	895	654	447	380.5	368.5	462	718	359	495.5	437.5	3491	425	630.5	483	394.5	525.5	909	1080	374	480	456	424	649.5
112(1.P7)	Unknown112	LCR-infiltration	Haematological	0	Lymphoma	1049.5	426	280	318	371	285	507	340	301.5	324	399	295.5	315	362.5	288	393.5	314	599	254	318	248	2760	702	307	196	222	343	561	232	388	288	4704.5	258	681.5	428	255	421	1112	1227	224	349	352	277	1566
113(1.A8)	Unknown113	LCR-infiltration	Haematological	1	Leukemia	3048	370.5	241.5	257	316	238	855	225	362	288	425	259.5	264	463	216	597	260	520.5	189	336	207.5	1924	1028.5	267	142	160	299	620	181.5	342	223	4699	202.5	663.5	453	199	817.5	2379	2525	166	297	412.5	218	1511.5
115(1.C8)	Unknown115	LCR-infiltration	Haematological	0	Lymphoma	503.5	446	277.5	311	334	283.5	256	257	286	321	432	317.5	316.5	350	284	253.5	296	632.5	291.5	274	267	1796	702	309.5	196	205	367	585	208.5	388.5	285.5	3923	255	796	515.5	244.5	361	1208	1368.5	212	382	319	279	554.5
118(1.F8)	Unknown118	LCR-infiltration	Haematological	1	Leukemia	480	257	153.5	180	201	168.5	145.5	173.5	194	231	244	174.5	184	247	141	145.5	173	399	156	182	153	1369	248.5	178.5	113	128	190	399	135	216	173	2771	157	403	261.5	153	208	726.5	847	124	221	186	190.5	460
121(1.I8)	Unknown121	LCR-infiltration	Haematological	1	Leukemia	800	357	223	249	335	230	206.5	195	259	329	354.5	236	258	328	189	210.5	257	515	195.5	244	201	750.5	454	242	156	170	267	590.5	179	295	218	4162.5	207.5	616.5	393	200	338	1512	1756	173.5	297	282	218.5	646
122(1.J8)	Unknown122	LCR-infiltration	Haematological	0	Lymphoma	282	277	183.5	214	230	196	210	179	215	242.5	297	213.5	228	276	184	200	192	423	177.5	205	172	1346	490	211	129	144	235.5	548	158	263	194	3657.5	179	480	312.5	160	291	945	1123.5	148	277	230	202	597
125(1.M8)	Unknown125	LCR-infiltration	Haematological	0	Lymphoma	299	330	355	250	389.5	225	236	245	265	270	348.5	244.5	250	330	241	236	273	502	193	253	202	1702	861	248	154	176	263	742.5	177	300	220	5463	213.5	543	370	211.5	397	2018	2478	178	275	302	245.5	569
126(1.N8)	Unknown126	LCR-infiltration	Haematological	0	Lymphoma	1364.5	517.5	374	337	468.5	314	545	323	416	354	542	325.5	398.5	439	428	319	344	619	251	464	284.5	2996.5	1897.5	514	201	217	386.5	922	252	432	322	5730.5	286	697	467	269	643	2030	2060.5	256	614.5	434	304	834
127(1.O8)	Unknown127	LCR-infiltration	Haematological	0	Lymphoma	1953	1175	413.5	443	357	284	518	546.5	791.5	529	2481	718.5	857	907	251	612.5	526	857	346.5	310	203.5	1889	1265.5	848.5	117	240	3059	861	268	1542	656	4677.5	867	1982.5	1042	208.5	1557	2574.5	2869.5	1013	689.5	690	420	1582.5
128(1.P8)	Unknown128	LCR-infiltration	Haematological	1	Leukemia	325.5	352	235	251	285.5	241	229	223	262	298.5	363	249	273	340	200	240	251	554	207	260	205.5	1711	715	385	163	185	287.5	600	181	307	245	4157.5	230	612	338.5	210	358.5	1212.5	1318.5	193	300	298	245.5	621
132(1.D9)	Unknown132	LCR-infiltration	Haematological	0	Lymphoma	802	362	241	251	328	241.5	1509.5	273	608	293	856	257.5	251	938.5	238	1911.5	242	471	218	619	213.5	1610.5	1491	283	157	170.5	258	573	202	374.5	258	4939	222	672	562	205	1716	2127.5	1202	190	465.5	597	234	3290.5
136(1.H9)	Unknown136	LCR-infiltration	Haematological	1	Leukemia	788.5	355	235	256	345	229	751	215	263	273	407	231.5	255	346	191	520.5	251	619.5	200	265	201	1370	580.5	253	156	169.5	273	598	191	289	230	4101	212	563	359	186	661.5	1199	1256.5	180	304	311	244	1317.5
137(1.I9)	Unknown137	LCR-infiltration	Haematological	1	Leukemia	412	435.5	282.5	333	338.5	286	278	302	306	353	396	306	328.5	386	263	278	311.5	585.5	253	290	266	949	507.5	310	223	240	364.5	574	242	384.5	297.5	4048	275	656	427	264	381	1058	1239	234	381	336	298	583
138(1.J9)	Unknown138	LCR-infiltration	Haematological	1	Leukemia	350	379	253	268	334.5	247.5	236	349	261.5	315	383	256	276	338	255	220	271.5	543.5	213.5	253	228.5	1563	612	265	174	188	294	588	194	335	248	4166	228	629	365	211	340	1158	1422	195	311	300	239	568.5
140(1.L9)	Unknown140	LCR-infiltration	Haematological	0	Lymphoma	400.5	386.5	361.5	311	429	258	352	306	318	287	453	267	301	366	406	317	287.5	561	224.5	301	223	2282.5	1311	277.5	171	193	312	909	197	329	254.5	4674	229.5	658	435.5	229	642.5	2764	3136	199.5	702	320	297	827.5
143(1.O9)	Unknown143	LCR-infiltration	Haematological	0	Lymphoma	2621	892	655	562	789	536.5	1382	518.5	590	648	1046	582	897	638	1094	1243	670	883.5	444	729	467	6026	3006	543	395	451	639	2239.5	420	709.5	521.5	8877.5	457	1080	832	435	1100.5	3146	3590	441	1746	745.5	447.5	3177.5
145(1.A10)	Unknown145	LCR-infiltration	Haematological	0	Lymphoma	4506.5	299	224	225.5	368	196	322	194	222	236	431	184	218	271.5	237.5	256.5	246.5	525.5	170	217	168	1968	1317	208	117	130	228	680	142	268	186	4789	169	502.5	303.5	162	414	2237.5	2620	136	269	247	190	807.5
146(1.B10)	Unknown146	LCR-infiltration	Haematological	1	Leukemia	363	349	232	256	285	237.5	222	223	270	321	339	241	273	323.5	215.5	228	251.5	499	227	258	215.5	1054.5	341	254	180	196	268	496	204	285	246	3315.5	224	473	332	217.5	310.5	1863	2203	203	294	298	262.5	533
149(1.E10)	Unknown149	LCR-infiltration	Haematological	1	Leukemia	319	380	249	263	319	256	208	219.5	263	282	348	273	263	325.5	213.5	213	279.5	531	201.5	243	204	1371	576	265.5	157.5	176	330	603	184	341.5	228	4885.5	224	806	438	204	331	1402.5	1603	178.5	337	292	244	611
150(1.F10)	Unknown150	LCR-infiltration	Haematological	0	Lymphoma	513	434	302.5	323	366	299	285	298	308	328.5	405	317	317.5	375	281	265	330	584	260	302.5	268	1320	586	317	217.5	230	355.5	588	230	420.5	305	4679.5	277	666	466	263	398	1001	1174	240	372	357	287	548
152(1.H10)	Unknown152	LCR-infiltration	Haematological	0	Lymphoma	654	431	259	296.5	316	272	236	250.5	296	337	390	293	286	329	320.5	234.5	296	515	246	262	251	1697.5	1515	267	192	210	350	625	203	355	265.5	5320	242	723	441	233	357.5	1638.5	1944	213	363.5	307	272	553.5
162(1.B11)	Unknown162	LCR-infiltration	Haematological	1	Leukemia	289.5	369.5	239	278	279	238.5	252	221.5	257	311	345.5	267	278.5	334.5	233	220.5	294	507	225	253.5	219	1062.5	545	261	184	194	290	577	204	301	259	3743	245	583	345.5	231	363	1077	1290	208.5	307	308	261	602
165(1.E11)	Unknown165	LCR-infiltration	Haematological	1	Leukemia	1121	311	218.5	235	281	223	195	200	254.5	252.5	292.5	213.5	237.5	288	233.5	194.5	226.5	457	181	227.5	190	1774	614.5	231	134.5	155	260	576	177.5	282	216	3997.5	190	492	317	191	299	999	1140	169	345.5	264	218.5	493.5
166(1.F11)	Unknown166	LCR-infiltration	Haematological	0	Lymphoma	378	332	256	260	309	243	206	233	257	283	379	263	242	305	278	208	249	491.5	207	253	214	1788	904	253.5	168.5	182	302.5	569	184	297.5	242.5	4165	211.5	551	379.5	194.5	404.5	1225.5	1385	182	334.5	284	234.5	455.5
167(1.G11)	Unknown167	LCR-infiltration	Haematological	0	Lymphoma	300	324	289	240	337.5	240	242	220	287.5	273.5	329.5	237	261	331	266.5	236	271.5	507	203	271	210	950.5	1091.5	254	153	172.5	252	655.5	180	308	224	4819	216	561	364	203	426	2586.5	2834	190	306	307.5	263.5	571
170(1.J11)	Unknown170	LCR-infiltration	Haematological	1	Leukemia	323	321	237	241.5	314	232	219	210	240	279	313	235	230.5	318	241	202	251	491	208	227	212	1911	893	235	153	171	262	527	178	291	232.5	4603	210	527	305	196	326	1355	1668	174	277	273	233	543
172(1.L11)	Unknown172	LCR-infiltration	Haematological	1	Leukemia	320	286	205	325	430.5	234	216	204	241.5	305	304	229	236.5	296	232	206	239.5	506	204	234	205.5	1704	486	233.5	163.5	182	254	481.5	182.5	252	238	3314.5	209	413	302	201	294	1029	1234	178	262	251	218	488.5
173(1.M11)	Unknown173	LCR-infiltration	Haematological	1	Leukemia	1640	358.5	249	266	307	235.5	404	230	261	280	355	242.5	256	325	297	332.5	252	523	213	248	214	2392	690	254	162	176	310	581.5	195	321.5	230	4484	223.5	571	346	200	370	1207	1369	185	296	307	252	1162
177(1.A12)	Unknown177	LCR-infiltration	Haematological	1	Leukemia	1312	1722.5	1295	1348.5	1504	1358	1263.5	1305	1277	1385	1391	1258	1277	1418	1402	1359	1663	1467	1404.5	1173	1309	1456	1449.5	1271.5	1382	1243	1509	1583	1177	1402	1402.5	1420	1389	1326	1360.5	1398	1662	1412	1518	1279	1399	1411	1178	1413.5
182(1.F12)	Unknown182	LCR-infiltration	Haematological	0	Lymphoma	633	343.5	241	247.5	291	210	1167	228	346.5	290	749	242	253	420.5	294	919	252	472.5	193	316	226.5	2726	1589	276	150	172	300	787.5	176	346	237	4710	213.5	571	480	192	1457	1535	1352	167	467	320.5	225.5	2762
184(1.H12)	Unknown184	LCR-infiltration	Haematological	1	Leukemia	371	462	283	311	373	304.5	278	273	344	336.5	424	303.5	305.5	379	241	258	315.5	652	253	297	258	1608.5	499.5	313	210	221	375	659.5	223	386	286.5	4748	270	747	459	261	404	2202	2522	231	379	341.5	319	598
186(1.J12)	Unknown186	LCR-infiltration	Haematological	1	Leukemia	819.5	404	312	284.5	380	328.5	236	237.5	332.5	267	491	256	306	294	399	239	364.5	502	209	327	214	3113	1377	284	146	175	319	944	190.5	336	247	4539.5	208	581	466	196.5	374	1868.5	2175.5	181	566	307	242	670
188(1.L12)	Unknown188	LCR-infiltration	Haematological	0	Lymphoma	420	397	244	283	295	265	247	237	285	292	364.5	264	276.5	339.5	248.5	234.5	267.5	511.5	218	257	230	1303	612	271.5	174	196	319.5	558	195.5	336	235.5	3963	221	678	423	214.5	390	939	1138	195	334	310	259	588.5
191(1.O12)	Unknown191	LCR-infiltration	Haematological	0	Lymphoma	709	392	307	278.5	359	249	227	226.5	277	300	373.5	258	278.5	322.5	269	220	288	564	220.5	259	236	2172	695	275	176	188.5	309	607	206.5	342	245	4856	225	611	417.5	225	369	1392	1589	194	346.5	311	245	437
192(1.P12)	Unknown192	LCR-infiltration	Haematological	0	Lymphoma	622	495	306.5	342	354	305	431.5	291	333	357	506.5	316	392.5	390.5	318.5	405	337.5	579.5	271	341	292	2339	1221	323	212	228.5	389	773.5	241	418	294	4754.5	276	824	526	278	474.5	1344	1634	242	503.5	392.5	308.5	1055.5
193(1.A13)	Unknown193	LCR-infiltration	Haematological	0	Lymphoma	626	398	312	317	394.5	301.5	298	295	320.5	335	393	310	1369	365	290	278.5	325	542	264	295	278.5	2320	739	310	225	242	352	565.5	238	357	298.5	4780	281	614	441	276	386.5	1044	1143	248	381	329	294	497
197(1.E13)	Unknown197	LCR-infiltration	Haematological	0	Lymphoma	1364	1344	306	281.5	387.5	266	342	237.5	309	305.5	393	261	277	344	261	259	288	522	229	275	240	1055	1204	277	187.5	201	288	622.5	208	322.5	250	4912	251.5	554	527	233	418	1224	1384	210.5	312	304	257	566.5
198(1.F13)	Unknown198	LCR-infiltration	Haematological	1	Leukemia	482	364	217	253	297	239	220	214	262	341	376	236.5	253	302	195	211.5	269.5	550	203.5	251	215	1158	493.5	256.5	160	182	287	528	187	305	238.5	4063.5	218	608	381	208.5	319	1700	1996	174	325	283.5	226.5	533
199(1.G13)	Unknown199	LCR-infiltration	Haematological	1	Leukemia	368	406	289.5	288	352	274	267.5	270	307	330	379	291.5	290.5	359	235	265	325.5	521	244	301	238.5	590	542	302	193.5	218	326	604	221	340	265	3945	257	664	403.5	260	353	1222	1445	234.5	339	333	272	498
202(1.J13)	Unknown202	LCR-infiltration	Haematological	0	Lymphoma	2462	1129	401	297	623	264	994.5	338.5	671	349.5	490.5	303	345	443	322.5	549	331.5	491	221.5	772	235.5	2693	1787	366	171	198	340	1341	198	359	295	5237	253	556.5	693	202	656	1748	1790	252	937	353.5	247	2196
206(1.N13)	Unknown206	LCR-infiltration	Haematological	0	Lymphoma	346.5	302	194	239	276	212	677	209	259	251	675	225	229	400	253	743	216	467.5	179	266	184.5	2084	776.5	231.5	136	157	249	453	245.5	281	213	3718	196.5	516	329.5	188	746.5	1234	1017	158	281.5	294	215	1219
207(1.O13)	Unknown207	LCR-infiltration	Haematological	1	Leukemia	278	340	260	253	324.5	248	233	238	276	315.5	321.5	247	264	326	208	221	277	477	207	248	226	574	567	258.5	184.5	191	287	595	192	281	237.5	4086	222	527	349	212.5	354	1301.5	1562	197	296.5	290	252.5	559
217(1.I14)	Unknown217	LCR-infiltration	Solid	0	Lymphoma	585	397	313	247.5	346	229	270.5	251	283.5	286	377.5	270	262	340	226.5	234	258	538	207.5	268	220	1621.5	1003	271	157.5	173	307	623	181	354	229	5587	216	629	410	208.5	412	1603	1866	182.5	325.5	332.5	255.5	619
218(1.J14)	Unknown218	LCR-infiltration	Haematological	0	Lymphoma	548	364	234	253	329	249.5	214	241	289	300	395.5	242	268	339	218	214	264	584.5	197	231	196.5	1277.5	607	256	150	163	348.5	569.5	182	298	234	4172.5	228	507.5	309	201	334	1246	1480.5	200	283.5	283	248	535
219(1.K14)	Unknown219	LCR-infiltration	Haematological	1	Leukemia	316	331.5	237	229	322	202	188	186	226.5	242	322	232	232	288.5	195	185	221.5	467	186.5	231	196	1484	730	224.5	135	154	251	551.5	168	279.5	206.5	4447.5	185	568	357.5	188	326.5	1386.5	1581	158	283.5	260	227	477.5
221(1.M14)	Unknown221	LCR-infiltration	Haematological	0	Lymphoma	489	364	295	250	398	234	253	229	269	275.5	391	260	252	330	253	223.5	255	547	201	283	217.5	1038	908	260	148	169	281.5	693.5	175	334	232	5087	213	629.5	377	202.5	368.5	1301	1553	178.5	316	292	270	601
222(1.N14)	Unknown222	LCR-infiltration	Haematological	0	Lymphoma	1508	414	259	292	342	264.5	280.5	236	286	320	364.5	287	293	345.5	306.5	258	301.5	535	240	284	244	2571.5	1087	280.5	190	209	343	590	211	357	275	4310.5	245.5	637	403	232	383	1113	1270	221	406	321	291	619
224(1.P14)	Unknown224	LCR-infiltration	Haematological	0	Lymphoma	1574	369.5	238	253	304	238	220	211	263	285	311	233	259	319	238	216	251	493	215	247	208	1099	594	246.5	158.5	187	282.5	684	174.5	278	231	4275	219	547.5	323.5	215	356	1207.5	1432.5	186	334	290	231.5	625
225(1.A15)	Unknown225	LCR-infiltration	Haematological	1	Leukemia	507	287	239	232	279	200.5	271	214	238	287	309.5	216	226	289	184	216	248	423	192	226	191	540	628	228	144	168	231	583	177	265.5	211	4478	194.5	449.5	281	193	352	1632	2000.5	165	261	270.5	220.5	500
227(1.C15)	Unknown227	LCR-infiltration	Haematological	1	Leukemia	624	318	232	239	285	234.5	208	200	243	255	312	220	245	295	184	192	257	446	197	241	190	1047	517	234	158	176	254	527	182	268	227.5	3271.5	210.5	486	343.5	197	310	1121	1327	172	274	264	226.5	469
229(1.E15)	Unknown229	LCR-infiltration	Haematological	0	Lymphoma	1143	231	147	170	171	160	396.5	138	155	164	736	153	174.5	232.5	308	563.5	161	295.5	130	153.5	138	2202	705.5	157	106	115.5	185	380	115	199	142	2668.5	136	348.5	210	128	595	975	1075.5	114	238.5	319	150	2017.5
230(1.F15)	Unknown230	LCR-infiltration	Haematological	1	Leukemia	351	363	278	284	359	276.5	263	261	278.5	311	364	268	281	357	230	250	295.5	542	239	286.5	238	1354	587	313.5	192	215	303	572	210	297.5	267	4207	258	552	376	243	379.5	1382.5	1578.5	223	310	326	284	477.5
231(1.G15)	Unknown231	LCR-infiltration	Haematological	0	Lymphoma	327	338	246	281	320.5	259	251	235	273.5	311.5	345	267	279.5	342.5	304.5	247	268	500.5	243	266	250	1292	770	279	201	209	298	529	211	327	261	4984.5	256.5	517	340	241	339	1003	1164	208	349	310	275	528
232(1.H15)	Unknown232	LCR-infiltration	Haematological	1	Leukemia	314	323	222	234	288	225	212	207.5	232	285	311	216.5	239	294	215	203	225.5	432	187	237	196	1439.5	461.5	237	148	168	256	544	168	289.5	214	3531	204	547	291.5	184	318.5	1200	1317.5	175	273	265	236	518
233(1.I15)	Unknown233	LCR-infiltration	Haematological	0	Lymphoma	553	416	424	288.5	475	285	347	257	305	326	417	306.5	305.5	368	341	290	303	553.5	250	285.5	249.5	2622	1321	302	196	223.5	347	814	223	403.5	288	5346	259	654.5	473	235	472.5	1826	2137	224	496	338	308	739
234(1.J15)	Unknown234	LCR-infiltration	Solid	0	Lymphoma	1091.5	355.5	264.5	278	319.5	260	407	234	284	291	399.5	261	268	323	354	260.5	296	496	211.5	262.5	210	3035	892.5	264	161.5	185	336	630	204	356	241.5	4361	212	863.5	453.5	212.5	949	1316	1562	195	311	337	241.5	735
236(1.L15)	Unknown236	LCR-infiltration	Haematological	0	Lymphoma	885	366	236	270.5	420.5	257	235	245	258.5	282	344	258.5	264	417	240	225.5	257	507.5	211	258	219	2033.5	986	260.5	163	182.5	289	584	224.5	324	241	5588	214	601.5	376.5	206.5	337	1793.5	2247.5	189.5	330	285.5	246	431
239(1.O15)	Unknown239	LCR-infiltration	Haematological	0	Lymphoma	711	368.5	273	227.5	310	315.5	783	217	283.5	245	377	228	241	359	310	869	245	419.5	170.5	444	181	2806	1157	232	124	157	240.5	771	163	312	234	3741	183	562.5	480.5	173	1017	1192	1246.5	161	593	394	195	3850.5
240(1.P15)	Unknown240	LCR-infiltration	Haematological	0	Lymphoma	338.5	418	250	271	390	250	291.5	258	286	303	392	274	288	340	242	269.5	278.5	526	228	297	230	964	767.5	292	176	203	318	626	189.5	337	252.5	4383	247	693	472.5	214	430.5	1194	1378	193.5	354	342	277	600.5
243(1.C16)	Unknown243	LCR-infiltration	Haematological	1	Leukemia	1047	282.5	219	234	280	202.5	201.5	183	225	250	309	205.5	230	293.5	212.5	192	221	447.5	184	231	183	1834	809	219.5	146	158	246	453	172.5	261	207.5	3879	196	462	322	187	280	901	1095.5	164	289	257.5	209	446.5
245(1.E16)	Unknown245	LCR-infiltration	Haematological	1	Leukemia	1053	404	281	280	380.5	236	220	236.5	301	289	379.5	278	277	319	243	218.5	266	538	211.5	265	254	1078	726	280	158	180.5	344	668	190	345	230.5	5109.5	226.5	709.5	570	206.5	326	1558	1724	197	556	263	236.5	439
246(1.F16)	Unknown246	LCR-infiltration	Haematological	0	Lymphoma	287.5	291	240	224	312	221	198	202.5	244	290	292	215	216	297	209	186	238	440	193	233.5	186	1147	658.5	228	136	161	243	587	169	243	207	3872.5	197	487.5	298	187	313.5	1195	1434.5	161	330	269	210.5	462
247(1.G16)	Unknown247	LCR-infiltration	Haematological	0	Lymphoma	388	416	232.5	283	280	230	228.5	230	281	304	378	288	273.5	324	253	269	247	573.5	203	243	216	2045	972.5	267	165	180	326	639	186	369	241	5132.5	223.5	770	456	208.5	315.5	1194	1303	179	591	297.5	230.5	587
248(1.H16)	Unknown248	LCR-infiltration	Haematological	0	Lymphoma	515.5	382	359	260.5	431	247	216.5	222	269	283	369	251	273	334	213	219	289	515	213	261	207.5	1214	926	261	167.5	182	276	752	178	328	234.5	5176	220	624	385	198.5	401	2197	2564	192.5	319.5	285	242	611.5
252(1.L16)	Unknown252	LCR-infiltration	Haematological	0	Lymphoma	1352	466	530	388.5	575	408	695.5	398	695	431.5	684	399	485	484	618	1026	669	695.5	273	752.5	259	3366	1671.5	425	235	290	615	1285	263	614	374	4693	323	621	1058	285	865	1352	1319	285	904	1152.5	320.5	5223
254(1.N16)	Unknown254	LCR-infiltration	Haematological	0	Lymphoma	728	376	270	296	352.5	295.5	282	263.5	324	335.5	362	284.5	315	378	261	261.5	298	545.5	265	305	254	1064	269.5	290	218.5	229	321.5	539	240	307	286	3952	278	502.5	361	269	362.5	864	985	232	334.5	347	307	564
258(1.B17)	Unknown258	LCR-infiltration	Haematological	1	Leukemia	2908	290	207.5	272.5	386	195.5	546.5	183	218	281	367	199	326.5	303.5	181	717	332	609.5	167	229	175.5	1176	546	208	133	140.5	231.5	525	158.5	243	217	3123	177	438	300.5	171	744	1068	1208	156	261	249.5	199	1586
259(1.C17)	Unknown259	LCR-infiltration	Haematological	0	Lymphoma	1145	375	333.5	274.5	401.5	247	551	248	273.5	287	411	248.5	266	310	304	272	285	520	205	253	224	1949	887	262	166	181	301.5	750	198.5	340	238	5017	219	671	386	209	477	1764	2155	193	342	291	265	614
261(1.E17)	Unknown261	LCR-infiltration	Haematological	0	Lymphoma	341	384	250	264	326	263	250	242	287	314	357.5	259	281	318	272	244	272	499	241	286	234	763.5	618	279	186	206	307.5	557	206	322	253.5	3836	240	540	368	231.5	355	1212.5	1424	212	386.5	297.5	271	558
263(1.G17)	Unknown263	LCR-infiltration	Haematological	1	Leukemia	561	367	323	298	410	275.5	249.5	235	303	298	377	271.5	285.5	326	269.5	234	313	591	231.5	280	244.5	1525.5	980	275	189.5	204.5	288	685	199.5	322	271	4739	247.5	562.5	372.5	238	409	1496	1885	209	336	304	278	476.5
265(1.I17)	Unknown265	LCR-infiltration	Haematological	0	Lymphoma	671	365.5	310	264	438	255	294	230	295	302.5	479	245	266	330	300	253	268	470.5	209.5	261	225	1676	1079.5	266	173	186	264	778	196.5	310	233	4330	232	570	399	228.5	468	2001.5	2331	196	303	286.5	242	823
266(1.J17)	Unknown266	LCR-infiltration	Haematological	0	Lymphoma	547	371.5	324	275	403.5	297	271	268	324	312	375.5	270	309	366	279	252	311	535	233	305.5	255	943	872	295	203.5	218.5	296	626	226.5	359	264	5173	269	564.5	379	242.5	393.5	1341	1536.5	228	338	333	281	475
268(1.L17)	Unknown268	LCR-infiltration	Haematological	1	Leukemia	325	333.5	202	244.5	365	206	196	206	232	309	336	225	242.5	280.5	183	212	220.5	459	188	227.5	189	1237.5	647	242	139	158.5	256	485	176	288	203	3769	190	518	297.5	190.5	277.5	1555	1865.5	167	291	253	214	457
273(1.A18)	Unknown273	LCR-infiltration	Haematological	0	Lymphoma	793	405	314	278.5	417	243.5	504	231.5	348	292.5	441	278	292.5	345	379	370	268.5	511	355	432	219	2248	1499	267	162.5	181	299	712	175	335.5	237.5	4612.5	228	560	439.5	207.5	713	1389	1507	178	522.5	477	226	1312
276(1.D18)	Unknown276	LCR-infiltration	Haematological	1	Leukemia	458	321	213	223.5	260	206	197	205	222	239	318	216.5	238	282.5	205	199.5	211	439	179	239	207	1300	448	220	145.5	159	252	518	158	288	202.5	3676.5	195	588	312	191.5	287	863	1041.5	165	268	263	218	504
281(1.I18)	Unknown281	LCR-infiltration	Haematological	0	Lymphoma	1536	388	310	258	387	256.5	400	236	289	298	372	263.5	276.5	352	280	270	290.5	501.5	219	280	234	2022.5	838.5	269	176.5	197	305	805	216	355	245	4803	223.5	561	378	214	457.5	2306	2542.5	199	524	338	260	913
285(1.M18)	Unknown285	LCR-infiltration	Haematological	1	Leukemia	578.5	352	207.5	258	284	204	234	189	255	261	304	236	244	297	188.5	216	280	514	197	250.5	188	602	963	250	142.5	157	280.5	535.5	170	299	214	3700.5	198	693	352	180	305.5	1055	1243	165	304	260	230	584.5
286(1.N18)	Unknown286	LCR-infiltration	Haematological	1	Leukemia	290.5	259.5	215	220.5	291	201	202	187	245	281.5	291	204	215	286	171.5	186	214	472	183.5	220	182.5	816	546	220	136	155.5	235.5	537	161	227	200	3755	188	416	253	175.5	284.5	1664	1798	158.5	243	247.5	215.5	479
289(1.A19)	Unknown289	LCR-infiltration	Haematological	0	Lymphoma	591	348	238	256	277	221	586	208.5	272	256	400	249.5	242	342	251	388	242	454	204	284	206	2005	1167.5	251	152	165.5	307	555.5	202	319	224	4790	205	584	374	195	532	1515	1614	177.5	351.5	347.5	203	1064
290(1.B19)	Unknown290	LCR-infiltration	Haematological	0	Lymphoma	412.5	306.5	208	225	277	213	220	188	229	269	295	218	237	287	198.5	189.5	220	424	191	227	197	1138.5	400	225	150	161	249.5	506	167	256.5	207	3306	195.5	476	303	195	279	1014	1251	177.5	263	261	239.5	468
294(1.F19)	Unknown294	LCR-infiltration	Haematological	1	Leukemia	284	301	202.5	232.5	266	241	206	190	231	315	279	215	225	291	236	200	231	432.5	199	227.5	196.5	1122.5	432	226	157.5	173	233	449	173.5	251	208.5	3304.5	205	434	261	201	305.5	1099	1407	173	252	260	226	439.5
295(1.G19)	Unknown295	LCR-infiltration	Haematological	0	Lymphoma	620.5	401.5	275.5	286	345	224	238.5	261	259	302	405	289	280.5	322	325	238	275	529	218	258	237.5	2760	607	281	169	197	334	627	204	362	246	5122	232	718	433	219	383.5	1614.5	1915	207	352	292.5	253.5	485
303(1.O19)	Unknown303	LCR-infiltration	Haematological	0	Lymphoma	200	217	140	174	180	164.5	145	142	170	250	226	149	172.5	229	149	137	163.5	320.5	148.5	163	127	1345	342	162	106	122	160	366	123	184	158	1973	144	326	212	135	204.5	812	1107	129	183	182	156	383
304(1.P19)	Unknown304	LCR-infiltration	Haematological	0	Lymphoma	253	284	213.5	204	438.5	198	199	195	255	228	274.5	198	209	271.5	184.5	239	225	415.5	166.5	215.5	171	376.5	506	208	137	143	222	507	149	251	193.5	3498.5	177	432	302.5	174	286	1083	1285.5	155	256	244.5	193	424.5
305(1.A20)	Unknown305	LCR-infiltration	Haematological	0	Lymphoma	977	306	244.5	231	310	206	540	203	242	243	372.5	224	239	288	233	314	219	481	183.5	240	183.5	2380	1230	234	136.5	150	247	572.5	157	295	200	4509	190	518	322	175	390	1137.5	1293	158	284.5	264.5	206.5	1053
306(1.B20)	Unknown306	LCR-infiltration	Haematological	0	Lymphoma	260	238	154.5	199.5	214	168	155	143	181.5	243	232	181	178.5	228	150	153	169	317	162	170	158	187	313.5	173	119	124	191.5	407.5	135	201.5	170	2406	148.5	399	253	151.5	248	1047	1356	131	203	190.5	174.5	354
307(1.C20)	Unknown307	LCR-infiltration	Haematological	0	Lymphoma	974	367	223	246	294	232.5	521	212	273	262	468	240	251.5	341	389	484	231	482	188	466.5	187	2917	1226.5	238	152	171	268	649	165	306.5	215	4827	210	601	355	190	726	1821	1873	166	318	330	209	1311
308(1.D20)	Unknown308	LCR-infiltration	Haematological	1	Leukemia	218	246	156	610	486	181	157	153	196	234	238	170	179	255.5	160.5	148	197	530	150	180	150	696	423	170	114	126.5	194.5	459.5	129	205	183.5	2385	147.5	339	220	149	251	767	971	126.5	203	197	173	368
310(1.F20)	Unknown310	LCR-infiltration	Haematological	0	Lymphoma	2740	379	296	307	389	223	1029	229	343.5	289	450	249	274	439	299	630	259	606.5	202	333	225	2381.5	877.5	288	152	177	334	651	194	369	267	4880	219.5	646.5	487	208	1022	1400	1350	190.5	461	438	220	2341
312(1.H20)	Unknown312	LCR-infiltration	Haematological	1	Leukemia	295	327	224	249	278	223	215.5	211	253.5	267	326	241	239.5	307.5	184	201.5	236	502.5	201.5	237.5	205	721	382	242	158	169	272.5	452	181	304.5	225	3588	203.5	567	372	201.5	307	936	1115	184	299	281	256	469.5
319(1.O20)	Unknown319	LCR-infiltration	Haematological	1	Leukemia	724.5	342	269	252	325	236	225	228.5	271	275.5	326	243	256	338	225	215	258	498	217	262	218	1515	489.5	251	170.5	181.5	294	577	184	326	233	4654	225	514	324	206.5	337	1335	1621	190	294	281	241	479.5
320(1.P20)	Unknown320	LCR-infiltration	Haematological	1	Leukemia	472	327	262	253	327	234	214	205.5	278	284	330	230	254	319	216	207	244	528	201.5	256	206	1719.5	844	247.5	156	175.5	270	678	182	286	236	4754	206.5	519	329.5	208.5	347	2088	2447	186	287.5	282	251.5	569.5
321(1.A21)	Unknown321	LCR-infiltration	Haematological	0	Lymphoma	1207	357	272.5	242.5	319	228	463	215	292	276	345	241	254	341	202	334	230	453	204.5	373	219	1515.5	855	254	170	175.5	259	538	180	294	237	4519	215.5	506	355.5	217	434.5	1253	1455	185	294	328	221.5	856
323(1.C21)	Unknown323	LCR-infiltration	Haematological	0	Lymphoma	285.5	315	229.5	259	259	231	216	218	243	281	318	231	253.5	283.5	208	203	238	424	207	1974	214.5	987	423	237	165	176.5	270	507	187	269	227	3598.5	213	505.5	319	200	331	1069	1323	188	286	269	229	453
326(1.F21)	Unknown326	LCR-infiltration	Haematological	0	Lymphoma	1830	334.5	406	301	663	273	314	246	300.5	255.5	399.5	230	261	300	337	241	300	624	207	283	215	1633	1596	246	160	179	293	979	199	317	259	4858.5	202	618	427.5	195	700.5	3591	4020	208.5	403	294	277	528.5
327(1.G21)	Unknown327	LCR-infiltration	Haematological	0	Lymphoma	1978	308	220	217	288	202	600	189	222	228	332	202	220	336	431.5	469	203	447	171	416	174.5	2707.5	808	216.5	119	143	254	500	153	275.5	198	4742	173	484	418	167	710.5	1762	2067.5	146.5	309.5	256.5	194	1300
328(1.H21)	Unknown328	LCR-infiltration	Haematological	0	Lymphoma	765	291	229	223.5	372	206.5	354	200	228	249	273	210	218.5	279	191	250	235.5	460	180	225.5	180	736	555	221	130	161	238	516	169	271	202	3625	177.5	493	296.5	180	342	1362	1661	157	264	256.5	219	627
330(1.J21)	Unknown330	LCR-infiltration	Haematological	1	Leukemia	351	322.5	209	233	274.5	211	211	205	229	268.5	318	222	233	301.5	168	186	230	473	193	226	198	460	265	230	146	165	253	476	163	253	201	3530	199.5	482	308	192.5	268.5	1049	1293	167	265.5	260	246	471
334(1.N21)	Unknown334	LCR-infiltration	Haematological	0	Lymphoma	924	360	220.5	260.5	278	258	222	217	258	313	342	256	265.5	318	235	228.5	253	503	217	245	211	1487.5	515	251.5	165.5	188	285	513	192	305	229	3647	218	564	365.5	205	299	929	1104.5	188	327	281	230	534
335(1.O21)	Unknown335	LCR-infiltration	Haematological	0	Lymphoma	607	302	220	230	284.5	204	254	199	249.5	248	310	217.5	242	279.5	366	209	232	412	193	230.5	194	2345.5	833	227	156.5	175	260	491.5	177	265	220	4393	200	479	312.5	182.5	339	1345	1633.5	167	673.5	250	230	435
338(1.B22)	Unknown338	LCR-infiltration	Haematological	0	Lymphoma	367.5	294	238	226	299	220	215	195.5	240.5	283	299	217.5	235.5	299	188	208	233.5	453.5	201	232	202	1037	495	236	146	175.5	234	585	173.5	258	223	4006	199	418	297	198	303.5	1427	1694	168	259	266	236	525
341(1.E22)	Unknown341	LCR-infiltration	Haematological	0	Lymphoma	2085	401	404	253	447	253	352	247	281	292	671	269	284	409	349	259	337.5	518	223	265	237	2404	1240	265	166.5	192	299	757	202	306	268	5270	225	654	403.5	208.5	608	2876.5	3149.5	204	368	309	280	635
342(1.F22)	Unknown342	LCR-infiltration	Haematological	1	Leukemia	256.5	309	180	254	257	192	184	184	230	252	293	223	230	292	161	177	213	484	182	221	183	761	336	219	134	148.5	246.5	468	157	254	203	3000.5	187	513	303.5	172.5	265	981.5	1162	153	262	249.5	226	417.5
348(1.L22)	Unknown348	LCR-infiltration	Haematological	1	Leukemia	334	423.5	276	305	376	276	274.5	259.5	294	321.5	396.5	298	304	362.5	257.5	278.5	315	561.5	266	301	279	2045	616	294	213	222.5	359	578	234	365.5	292	4412	274	657.5	433	260	386	1200.5	1347	233	369	340	277	566
353(1.A23)	Unknown353	LCR-infiltration	Haematological	1	Leukemia	636	242	144.5	185	188	168	156	151.5	175	187	251.5	169	178	206	155.5	160	160	344.5	157	162	149.5	1699	247	178	114.5	127	188	305.5	131	206.5	158	2436	146	365.5	260	143.5	208.5	566	716	126	200.5	178	162	319
354(1.B23)	Unknown354	LCR-infiltration	Haematological	0	Lymphoma	620	325	275	271	322	269	252	246	263	319	353.5	250	273	336.5	250	233.5	267	495	228.5	256	225	1601	829	269	181	203	281.5	617.5	203	295	246.5	4504.5	237	512.5	313	231.5	349	1597.5	1974.5	198.5	306	295	264	520
356(1.D23)	Unknown356	LCR-infiltration	Haematological	1	Leukemia	356	291	192.5	201	265	205	328	193.5	252	281	297	203.5	226	314	171.5	236	220.5	439.5	189	229	186.5	312	385	225	144	162	246	467.5	164	255	213	3342	195	430	278	180	346	1577	1855	163	239.5	259	220	509
357(1.E23)	Unknown357	LCR-infiltration	Haematological	1	Leukemia	421	356	210.5	249	266	202	410	204.5	239	247	376	244	251	270	190.5	290	230.5	432	193	251	196	1037.5	556	276	140	163	298	511	172.5	299	202	3138	193	592.5	397	189	367	781.5	938	166	297	251	197.5	750
359(1.G23)	Unknown359	LCR-infiltration	Haematological	0	Lymphoma	3098	857.5	490.5	432	567	365	2606	371.5	1255	436	1366	773	712	683	546.5	1847.5	318.5	748	224	1342	517	2793	2016	575.5	176.5	196	420	1145	213.5	643	363	4004	296.5	859	1848	344	2505	1887.5	1347	272.5	1444	1076	290.5	5891
367(1.O23)	Unknown367	LCR-infiltration	Haematological	0	Lymphoma	365	300	222	248	299	208	220.5	223	247	264	507	235	252.5	265	416	216	272.5	387	207	624	204	2408	832	246	159.5	173.5	262	450	189	320.5	221	2922.5	209.5	457	344	199	349.5	763	892	182	487	254	208	368
370(1.B24)	Unknown370	LCR-infiltration	Haematological	1	Leukemia	506	358	238	260	306	259.5	228.5	238	267	308	342	250	263.5	320	207	232	254	508	227	252.5	225.5	1164	395	259	181	195.5	294	528.5	210	309	255.5	3720	237	520	348.5	220	327	1219	1446	204	307.5	288	235	477
371(1.C24)	Unknown371	LCR-infiltration	Haematological	0	Lymphoma	293	316	247	255	307.5	242.5	229	214	254.5	291	323	244	260	313	203.5	222	248	465	209	254	219	1278	622	242	169	178	278.5	587.5	190	276	233	3840	223	490.5	325	212.5	333	1390.5	1662.5	186	288	276	251.5	503.5
373(1.E24)	Unknown373	LCR-infiltration	Haematological	1	Leukemia	701	394	257.5	263	294.5	226	334.5	211	271	270	384	259.5	261	331	214	277	243	483	188	301	208	1549	665	272	148	165	296	551	168	330	232	4363	213	602	431.5	201.5	440	1161	1282	177	317	319	226	632
375(1.G24)	Unknown375	LCR-infiltration	Haematological	0	Lymphoma	497.5	432.5	305	305	337.5	347	1091	276.5	426	311.5	532	309	302	417	290	615	296	581	226	409	234	1751.5	1195	334	188	204.5	376.5	645.5	207	387	266	4758	241	800	546	234	1091	1866	1698	228	424	402	284	1048
376(1.H24)	Unknown376	LCR-infiltration	Haematological	0	Lymphoma	945	323	283	254	597	241	1170	230	384	276	413	251	265.5	489.5	409	1111	252	468	201	550	206	2623	1375	267.5	171	184	328	813	176.5	367	245	4958	212	529	418	219.5	944	1372	1147	176	689	984	231	5390
379(1.K24)	Unknown379	LCR-infiltration	Haematological	0	Lymphoma	351.5	371	230	259	281	242.5	391.5	205	278	276	361	258	265	321	273	317.5	259	456.5	198	261	198.5	1743	1039	259.5	162.5	193	274	552	185	314	266	4630.5	214.5	560	369	201	428	1259	1338	184	311	306.5	243	678.5
[truncated: 85 more columns]

## Sheet: LYMPHOMA. inf vs no inf
Location	Sample	Study_Results_int	Study_Results	Solid_Haematological	Lymphoma_leukemia	S100A9	CD44_1	HSPA2_1 (HSP72)	HIF1A	HSPA2_2 (HSP72)	TRAF3_1	MED12_1	MED12_2	ZMYM3	DDX3Y;DDX3X	C1QC	KLK3;KLK2	PTPRC	BRAF_1	SERPINA3	ERBB2_1	ERBB2_2	SERPINC1	NFKBIE_1	NFKBIE_2	CD44_2	LRG1	CD14	IRF4_1	BIRC3	IRF8	IRF4_2	ALDOC	PIM1_1	ANPEP	BCL6_1	SPP1_1	TRAF3_2	SEZ6_1	SPTAN1	MAP3K7	SEZ6_2	GAP43_1	GAP43_2	CD19_1	MS4A1	PTPRZ1_1	WBSCR17	SLC30A7
2(1.B1)	Unknown2	1	CSF-Infiltration	Haematological	Lymphoma	687	493.5	334	320	388.5	307.5	296	305	337.5	381	495	339	349	418	336	306	380	644	290	351.5	312	1889	987	346	220	239	409	728.5	255	445	327.5	4869.5	297	736	506	281	464	1265	1459	258	407	367	299	585
3(1.C1)	Unknown3	0	Negative	Haematological	Lymphoma	581.5	444	315	324	389	296.5	356	315	339	384	464	335.5	328	444	302	368	367.5	601	281.5	334.5	302	2402	833	328	226	234.5	401	661	254	419	316	4384.5	298	708	475	269	531.5	1330	1404	255	392	382	314	724
4(1.D1)	Unknown4	0	Negative	Haematological	Lymphoma	817	495	346	368.5	430	320	715	294	443	359.5	558	339.5	341	510	404	560.5	343.5	729	261.5	475	289	3095	992	361.5	216	230	399	728	238	468	296	4990	292	1064	655	278	818	1674.5	1628	237	424	540	311	1502
5(1.E1)	Unknown5	1	CSF-Infiltration	Haematological	Lymphoma	541	427.5	278	332	340	319	527	298	369	350	571	316.5	343	455.5	277	465	337.5	737.5	263.5	335.5	268.5	999	1034	344.5	202	228	407.5	740	248.5	423.5	306	4853	298.5	673	485	252.5	657	1402.5	1545	238	443	409	275	979
6(1.F1)	Unknown6	0	Negative	Haematological	Lymphoma	383	394	239	282	332	240.5	237.5	232	275	356	409	260	277.5	350	237	228	266	591	217.5	259	225.5	962	685	268	167	187	296	608	185	343	260	4029	232	632.5	543.5	215	354	1250	1491.5	198	318	311	258	653.5
8(1.H1)	Unknown8	0	Negative	Haematological	Lymphoma	621	415	329	292	389	273	252	266	309	342	404	292	296	352	293	253	354	575.5	242	295	248	1769	1072	308	196.5	206	329	778	222	415	272.5	5038	260	727	428	243	381.5	2131.5	2567	213.5	374.5	324	279	606
9(1.I1)	Unknown9	1	CSF-Infiltration	Haematological	Lymphoma	331	331	250	279	308	264	254.5	274	290	408.5	355	249	289	360	250	237.5	282.5	514	238.5	274	240	1333	484	284	187	201	302.5	584	206	297.5	262.5	3216	244	474.5	348.5	220	351	1029	1272	213	301	299	268	608
10(1.J1)	Unknown10	1	CSF-Infiltration	Haematological	Lymphoma	771	824	609	585	695	528	505	565	565	624	787	625	612	678	594.5	519	611	1132.5	471	528	499	4622.5	1684.5	619	397	439	786.5	1005.5	428	807.5	543.5	8476	497.5	1377.5	969.5	489	834.5	6534	7196	467	733	612	506	650
11(1.K1)	Unknown11	0	Negative	Haematological	Lymphoma	653	477.5	275.5	318	298	267	597	306	331	325	526.5	313	301	454	229	509	297.5	622.5	219.5	303.5	240	2472	672	287.5	172	194.5	375.5	572	211.5	411.5	259.5	3906	246.5	847	657	230	750	1406	1365.5	209.5	379	397	264	1694.5
13(1.M1)	Unknown13	1	CSF-Infiltration	Haematological	Lymphoma	531	419	263	295.5	336	282	290	280	304	336	417.5	298	318	361	261.5	267	302	593	259	304	256	1202	412	311.5	199.5	223.5	326.5	588	226	369	294.5	3861	271	660	475	259	400	1012	1158.5	230	357.5	342	313.5	571
14(1.N1)	Unknown14	0	Negative	Haematological	Lymphoma	291	299.5	185	222.5	312	221	212	198.5	224	277	595	211	222	303	222	347	212	472	189	226.5	193.5	1402.5	573.5	227	133	162	219	493	161.5	250	203	3196	190	447.5	324	178	415.5	1031.5	1261.5	163	258	247	225	680
15(1.O1)	Unknown15	0	Negative	Haematological	Lymphoma	306	297	193	214	237	216	181	193	222	277	288	202	217	275	171	189	210	436	185	319	175	1389.5	363.5	206	136.5	154	218	502	162	274	205	3184.5	184.5	434.5	297	175	248	943	1230	158.5	255.5	232.5	194	510
16(1.P1)	Unknown16	0	Negative	Haematological	Lymphoma	291	264.5	173	195	220	195	179.5	170	207	313	264	185.5	201	269	166.5	157	198.5	388.5	170	211.5	172	915	194	198	123	139	190	413	143	229.5	197.5	2678	170	386	250	158	238	828	1110	141	221	229	187.5	478
17(1.A2)	Unknown17	0	Negative	Haematological	Lymphoma	964	361	241	285	298.5	283	256	242	276	313.5	352	260	283.5	367	225	249.5	264	531	242	284	224.5	964.5	471	276	183	206	290	601	204	316	261	3489	250	534	341	240	328	1074.5	1248	206.5	330	320	251	664.5
18(1.B2)	Unknown18	0	Negative	Haematological	Lymphoma	456	492	316.5	341.5	409	316	376	311.5	354	391	489	341.5	354.5	422	311	305	386	658	308	319.5	301	1857	630	353.5	251.5	260	381	656	271.5	436.5	326	4184.5	316	772	506	301	450	1132	1370.5	269	421	374	322	674.5
19(1.C2)	Unknown19	1	CSF-Infiltration	Haematological	Lymphoma	1188	488	304.5	335	400	301	836	319	374.5	355	537	357.5	356	440	360	624.5	320.5	630.5	254.5	346	281	3474	775	341	200	214	431	656	236	522	342	5006	258	876	579	244	646	1325	1275	232	438	458.5	278	3041
20(1.D2)	Unknown20	0	Negative	Haematological	Lymphoma	431	395	326	277	385	275	258.5	264	304	321	377	282	296	362	263	246	311.5	596	244	295	254	2134	876	293	185.5	204	321	730	224.5	347	263	5179.5	255.5	591	386	233	429	1785	2090	212	349.5	337	269	642
21(1.E2)	Unknown21	0	Negative	Solid	Lymphoma	407.5	474.5	298	335	340	306	279	284.5	321.5	385	460	332	338.5	384	261	282	319	612	280	307.5	278.5	1454	626	316	233	233	410	611	241	423.5	304	3694	290	817	509.5	257	391	1323	1587	240	416.5	333	311	608.5
22(1.F2)	Unknown22	0	Negative	Haematological	Lymphoma	408.5	370	285	273	368.5	252	253.5	248	275	353	385	267	283	346	234	253	290	557	234	273	232	917	773.5	295	185	201.5	308	691.5	213	357	267	4224.5	240	607	392.5	243	401	1614	1941	212	323	322.5	281	662
23(1.G2)	Unknown23	0	Negative	Haematological	Lymphoma	263	269	194	203	268	201	177	177	217.5	250	315	202	218.5	283.5	164	177	202	383	166	212	172	784	455	205.5	129	144	206.5	532	150	237	193	3090.5	176	423	256	164	274	1026	1269	148.5	249	234.5	203.5	597
26(1.J2)	Unknown26	0	Negative	Haematological	Lymphoma	396	404	347	282.5	441.5	253	250	272	312	325.5	390	288	300	365.5	301	246	293.5	584	227	281	230	2257	1097	342	172	192	352.5	765	199	336.5	266	4885.5	250	768	447.5	224	406.5	1898	2376	195	351	323.5	293.5	737
28(1.L2)	Unknown28	0	Negative	Haematological	Lymphoma	2585.5	413	308	309	373	292	263	256.5	320	329	380	299	303	380	269	275	330.5	567	268	301	270	1871	744	296	206.5	227.5	334	624.5	238.5	375	281	4480	270	641	455	263	412	1196	1383	235	360	322	274	586
29(1.M2)	Unknown29	0	Negative	Haematological	Lymphoma	682	465.5	330	328	404	319	303	301	341	362	477	330	361	392	270	276.5	357	634	262	333.5	282	1938.5	730.5	333	204	220	376	694	249	437	299.5	5418	277	706	468	275	413	1451	1629	245	406	363.5	319	593.5
34(1.B3)	Unknown34	0	Negative	Haematological	Lymphoma	2174	364	272	287	359	262	1498	252	550.5	311	469	277	279	571	214.5	928.5	309.5	625	232.5	342	247.5	1189	976	362	173.5	187	307	607	207	429	279	4576	244	638	448	229.5	1639.5	1584	1498	192.5	334	455	264.5	2304
35(1.C3)	Unknown35	0	Negative	Haematological	Lymphoma	598	447	286.5	319	364	311	289.5	298	330	339	382	318	323	374	290	274	329	630	262	294	277.5	1829	596	326	219.5	227.5	365	632	237	368.5	295	4432	283.5	714.5	475	266	392	1190	1317	240	389	343.5	292	663
36(1.D3)	Unknown36	0	Negative	Haematological	Lymphoma	1838.5	418.5	323.5	338.5	469	324	294	285	350	371.5	453	327.5	314	397	299	286	372	695.5	285	335	282.5	1889	729	322	229	243	346	659	246	357	318	4989	283	551	379	268	424	1257	1498	244.5	371	371	325	662
37(1.E3)	Unknown37	0	Negative	Haematological	Lymphoma	534	428	318.5	325	381	305	298	292	327	375	425.5	327	336	393	281	278	355	629	271	321.5	289	1779	495	341	229	243	379	683	256	436	315	4913	294.5	664	477	275.5	408	1376	1570.5	256	395	373.5	323	570
39(1.G3)	Unknown39	0	Negative	Haematological	Lymphoma	442	426	265.5	313	406.5	273	309	277	298	387	454.5	304	309.5	388	252	300	295	642.5	250	297.5	250	1028	601.5	311	195.5	207	369	625	227	394	284	4135.5	262	828.5	540	238	410	1335	1604.5	219	379	341	281	783
41(1.I3)	Unknown41	1	CSF-Infiltration	Haematological	Lymphoma	749	455	322	449	556	319.5	422	291	359	359.5	527.5	321	334.5	423	323.5	396	356	764	275	337.5	258	2622	962	340.5	219	225.5	384.5	730	233.5	416	317	4154	273	812.5	515	259.5	594	1735	1802	239	431	368.5	304	866
43(1.K3)	Unknown43	1	CSF-Infiltration	Haematological	Lymphoma	152	120	85	99.5	96	104	80	88	90	106	108.5	89.5	95	110	73.5	80.5	98.5	142.5	87	86	83	122	77.5	93	65.5	74	93	163.5	70	99.5	89	1203	88	156	112	91.5	122	208	252	70	99	103	97.5	189
44(1.L3)	Unknown44	0	Negative	Haematological	Lymphoma	447	413	255	276.5	303	269.5	244	252	293	421	406	287.5	283	356.5	308.5	250	270	576	230	286	238	1114	693	300	178	203	307	619	217	341.5	253	4711	254	699.5	416	236	346	1183.5	1462	208.5	351	323	271	625
45(1.M3)	Unknown45	0	Negative	Haematological	Lymphoma	303	324	234	246	265	236	233	201	268	326.5	346	238.5	258	318	190.5	197	256	491	214	252	220	466	374	248	159	181	257	513	189	303	239	3558.5	221	532	333.5	219	301	959	1172	179.5	284	284	247.5	563
48(1.P3)	Unknown48	1	CSF-Infiltration	Haematological	Lymphoma	438	346.5	243.5	271	284	243	304	231	288	293	375	261	261	358	233	298.5	288	536	214	267	212	1520.5	724	268	168.5	188	293	576	195	327.5	245	3984.5	231.5	622	406.5	213	407	1019	1203	196	315	319	237	700
50(1.B4)	Unknown50	0	Negative	Haematological	Lymphoma	997	502	316	355	410	322	304	313	340	400	469.5	335.5	348	412	291	296	350	672	286	315.5	301	2192.5	676	342	235	240	388	675	264	427	322.5	4302	296	778	544	263	420	1311.5	1571.5	259	424	375	314	652
51(1.C4)	Unknown51	0	Negative	Haematological	Lymphoma	533.5	364	236	255	303	245	231	239	272	330	365	260	264	341	226	218	246	532	221	258	214	1230.5	482.5	260	162	176	286	597	187	338.5	235	3767	223	599	393	222	319.5	1185.5	1480	187	310	299	250	572
52(1.D4)	Unknown52	0	Negative	Haematological	Lymphoma	1904	584	346	390	439	393	396.5	352	389	431	631	405	403	502	409	388	435	704	352.5	390	359	2710	916	413	295	308	477.5	741.5	302	540.5	378.5	5234	350	821	578	342	495.5	1512.5	1765	318	493	441	379	699
55(1.G4)	Unknown55	1	CSF-Infiltration	Haematological	Lymphoma	1614	415	252.5	300.5	318.5	269.5	246.5	240	283	309	397	280	291	357.5	317	244	265	537	219	261	236	2786	899.5	268.5	170	197	319	660	183	344	249.5	4590.5	226	681	420.5	218.5	388	1656	1875	193	381	300	241.5	632
58(1.J4)	Unknown58	0	Negative	Haematological	Lymphoma	540	398.5	252	281	330	253	221	226.5	266	302	374	271	270	331	223	233	256	573	218.5	268.5	225.5	1223.5	701	289	160	183.5	336	601.5	200	339	256	4306.5	227	710	403.5	209	363	1303.5	1510.5	195.5	346	309	257	608
60(1.L4)	Unknown60	1	CSF-Infiltration	Haematological	Lymphoma	5520	504	492	405.5	473	382	3602	379	809.5	384	986.5	346	434	597	798.5	2415	446	721	283.5	948.5	422	4240.5	2289	407	203	257	400	881	331.5	745	505	5278	303	1354	680	271.5	3478	1994	1759.5	258	636.5	905	508.5	11889
61(1.M4)	Unknown61	0	Negative	Haematological	Lymphoma	861	414	302	301	380.5	275	490.5	255	342	357.5	492	301	301	425	327	479	293	600	244	313	237	2794	924	310	189.5	201.5	320	713	218	414	272	4737	260	792	468	241	585	1807	1922	210	357	365.5	294.5	921
62(1.N4)	Unknown62	0	Negative	Haematological	Lymphoma	407	448	274	302	341	270.5	269	281	311	342	420	287	307.5	376	232	263	341	569	252	295	259	923	434.5	308	190	228	345	610	222	386.5	276.5	4353	265	674	474.5	247	363	1367	1593	214	367	343	295	601
64(1.P4)	Unknown64	0	Negative	Haematological	Lymphoma	675	310	207	243.5	278	219	207	197	261	418	325	217	230	307.5	179.5	201.5	231	509	195	234	196	532.5	304	234	146.5	168	230	522.5	171	260.5	218	3311	196	478	331.5	197	298	1207	1553	169	262	275	224	587
65(1.A5)	Unknown65	0	Negative	Haematological	Lymphoma	1186	332	220.5	291	295.5	254.5	310	209	262	295.5	674	237.5	252.5	373	324	463.5	249	506	200.5	343.5	202	2559	640	241	150	170	258.5	558	175	321.5	243	3469.5	201	614	401	217.5	612	1394	1541	183	289	276	243	902
71(1.G5)	Unknown71	1	CSF-Infiltration	Haematological	Lymphoma	656	411	289	347	344	319	300	278.5	323.5	363.5	430.5	312	337	373	267.5	281	320	631	273	307.5	281	1666	655	314	230	235	357	578.5	238	395	306	3941.5	288.5	619.5	471	286	402	979.5	1259	255	374.5	344	297.5	606
73(1.I5)	Unknown73	0	Negative	Haematological	Lymphoma	377	457	332	340	403.5	307	290	269.5	344	367	459	315	332.5	413	309.5	297	330	654	276	314.5	288	1183.5	849	339	232	237	363	756	244	388	304.5	4748	292	722.5	479	260	441.5	1765.5	2070	258	404	365	333	645
74(1.J5)	Unknown74	0	Negative	Haematological	Lymphoma	661	365	309	294	360	287	292.5	264.5	299	322	423	303	309	371	355.5	269	305	530	256	306	261	2226	805.5	306	211.5	222.5	307	611	222	393	290	4886.5	247	570	376.5	249	439	1226	1392	233	317	322	286	509
76(1.L5)	Unknown76	0	Negative	Haematological	Lymphoma	418.5	400	298	281	429	284.5	247	255	282	314	399	288	302	352	329	242	295	564.5	237	272	241.5	2246	746	291	190	211	334	659	222	369.5	277	4824.5	248.5	674	402	235	378.5	1299.5	1517	221	349	318	288	576
77(1.M5)	Unknown77	0	Negative	Haematological	Lymphoma	656	354	225	270	272.5	254	278	238	271	362	383	252	271	343	212	261	249.5	552	227	257.5	213	1008	313	257	167.5	186	294	500	190	318.5	244.5	3181	228.5	545.5	355	218	345	1027.5	1319	188.5	310	296	238	814.5
78(1.N5)	Unknown78	0	Negative	Haematological	Lymphoma	349	409	257	293	372.5	271.5	240	245	281	304	399	291	286	331	230	226	286	543	224	266.5	242	1355	464	291	171	194	332.5	527	192	378	256	5170	235.5	731	437.5	229	351	941	1150.5	204.5	366	295	283	468
80(1.P5)	Unknown80	1	CSF-Infiltration	Haematological	Lymphoma	427	435	272	288	344.5	271	314	256	280.5	327	403.5	284	305	361	283	290	293	571.5	240	292	245	1026	1006.5	303.5	180	202	359	664	219	350	259	4881	253	708.5	461.5	237	468	2799	3145.5	213.5	422	350.5	261	671
81(1.A6)	Unknown81	0	Negative	Haematological	Lymphoma	415	423	317.5	329	394	340	318	305	368.5	414	407.5	304	338	417	329	314.5	351	534.5	310	347.5	309.5	1726	551	344	257.5	273.5	342.5	674	258.5	354	327	3765.5	315	543.5	383	296	436	1260	1481.5	275	388.5	380	347	620.5
82(1.B6)	Unknown82	0	Negative	Haematological	Lymphoma	382	308	227	228	269	231	215	209	257	345.5	356.5	221	249	320.5	219	248.5	245	463.5	205	244.5	207.5	856	480	237	158	171	242	621	187	265.5	224	3825.5	214	487	314	217	346	1491	1799	186	272.5	280.5	242.5	523.5
84(1.D6)	Unknown84	1	CSF-Infiltration	Haematological	Lymphoma	371	409	225	267.5	269	224	263	216	265	289	406	265	298.5	333.5	251	291.5	273	548	202	364	211	2074	860	260	151.5	168	287	583	185	354	235.5	3892	218	751	438.5	193	417.5	1202.5	1290	174.5	395	294.5	242	872
85(1.E6)	Unknown85	1	CSF-Infiltration	Haematological	Lymphoma	522	337	259	254	372	228	230	218.5	254.5	304	341	256	258	332	209.5	219	269	537	217	255	217.5	1043	682	261	163	181	287	589.5	194	327	236	4226.5	231	572	338	203	325	1299	1510	191	295.5	297	265	541
95(1.O6)	Unknown95	1	CSF-Infiltration	Haematological	Lymphoma	356.5	346	216	241	260.5	234	271	217	259	291.5	359	234	264	331	209.5	258	244	509	188	245.5	183	1505	726	252	148	163	278	538	181	317	246.5	4066	210	560	353	203.5	365.5	1145	1368	178	302	291.5	211	719
96(1.P6)	Unknown96	0	Negative	Haematological	Lymphoma	422	258	184	200	245.5	198	183	173	223	240	262	193	204	256	173.5	171	197	407	171	213	170.5	1022	348	204	131	144	218.5	523	146	226	229	3506	179	384.5	241	173	292	1047	1315.5	144.5	216	239	215	454
97(1.A7)	Unknown97	1	CSF-Infiltration	Haematological	Lymphoma	1172	359.5	293	275	366	298	511.5	254	335	321	404	267.5	287	429	255	428	275	532	222.5	330	233.5	1767	750.5	301	174	208	299.5	650	209	371	320.5	4519.5	246	566.5	409	236	703.5	1746	1955	207	320	367	280	893
98(1.B7)	Unknown98	0	Negative	Haematological	Lymphoma	322	330	262.5	256	298	248.5	234	378.5	285	333.5	322	244	256	333	215	239	252	472	231	270	215.5	994	694	247	180	198	253	644	195	311	247	3561.5	228	510	304	219	363	1394	1651	190	282.5	295	254	576.5
99(1.C7)	Unknown99	0	Negative	Haematological	Lymphoma	441	468	323.5	332	400.5	322	347	340	358	410	467	344.5	367	420	306	328.5	341	648	296.5	344	317	1811	569.5	367	241.5	265.5	398.5	660	262	401	337	4070	311	749	486	281	403	1097	1279	274	426.5	385.5	319	598.5
101(1.E7)	Unknown101	0	Negative	Haematological	Lymphoma	6634	383	507	289.5	585.5	257.5	805	249.5	338	280.5	463	276.5	284	415	597.5	614	307.5	552	222.5	367	235	3249	1449	288	167.5	190	309.5	1107	209	384	314	4818	237.5	581	810	211	805	2227	2801	203	324	395	245	2639
105(1.I7)	Unknown105	0	Negative	Haematological	Lymphoma	309	339	212	249	252	217	220	226	247	305	326.5	240	234	298	192.5	208.5	232	473	194.5	241	203	831	332.5	255.5	154	172.5	268	496	185	332	232	3242	203	569	383	207	291	910	1069	185.5	299	267	239	482
106(1.J7)	Unknown106	0	Negative	Haematological	Lymphoma	570.5	330	194	222.5	236.5	205.5	193	185.5	212	250	289	219.5	234	261	173	181	211	451	179.5	313	192	1408.5	322	222	137.5	151	256	420.5	156	303	206.5	3800	197	567	329	190	278.5	828	997	161	289	242	219	462
107(1.K7)	Unknown107	0	Negative	Haematological	Lymphoma	648.5	377.5	246	268.5	266	248	253	244.5	276.5	298.5	373.5	259	277	317.5	209	218.5	278	521	218	264	231	766	409	273	174	191	290	593	200	334	247	3784.5	236	617.5	396	222	320	1078	1343.5	213	317	304.5	250	603
109(1.M7)	Unknown109	0	Negative	Haematological	Lymphoma	555	325	296	256	377	258	227	233	280.5	296	375	245.5	265	315	212	231	266.5	511	224	250	216	671.5	726.5	261	175	185	283.5	638	201	290	231.5	4318.5	230	470.5	326	219	317	1505	1852.5	193	283	279	241	501.5
110(1.N7)	Unknown110	0	Negative	Haematological	Lymphoma	272	329	242	243	397	238	225.5	215.5	269	355.5	318	224	253	307	230	208	246.5	498.5	202	245	206	623	495	251	157	181	252	622	185	262	230	4669	210	529.5	339	199	341	1481	1790	182	273	278	237	530.5
111(1.O7)	Unknown111	0	Negative	Haematological	Lymphoma	275.5	365.5	234	268.5	290	255	249	216	246	336	321.5	267.5	265	313	226	223	256.5	440.5	219	245	226	832	545	258	182	194	282.5	568	186	312.5	246	3388	237.5	635	375.5	219	352	995	1266.5	196	334	278	266	462
112(1.P7)	Unknown112	1	CSF-Infiltration	Haematological	Lymphoma	1049.5	426	280	318	371	285	507	340	301.5	324	399	295.5	315	362.5	288	393.5	314	599	254	318	248	2760	702	307	196	222	343	561	232	388	288	4704.5	258	681.5	428	255	421	1112	1227	224	349	352	277	1566
114(1.B8)	Unknown114	0	Negative	Haematological	Lymphoma	1079.5	367.5	231	270	282	217	204.5	216.5	222.5	356	383	250	239	287	212.5	205	267.5	511.5	198	241	196	1730	896	240.5	145	167.5	279	604	173	327	217	4100	207	706	409	191	331	1359	1696	166.5	319	269	225	561
115(1.C8)	Unknown115	1	CSF-Infiltration	Haematological	Lymphoma	503.5	446	277.5	311	334	283.5	256	257	286	321	432	317.5	316.5	350	284	253.5	296	632.5	291.5	274	267	1796	702	309.5	196	205	367	585	208.5	388.5	285.5	3923	255	796	515.5	244.5	361	1208	1368.5	212	382	319	279	554.5
117(1.E8)	Unknown117	0	Negative	Haematological	Lymphoma	783	401	247	258	312	234.5	256	220	277	329.5	363.5	264	267	336	236	222	283	528	200	385	222	1732	568	277	154	174.5	326.5	596	196	351	245.5	4245.5	219	659.5	392	206.5	342	1151	1396	185	326	294.5	248.5	662
119(1.G8)	Unknown119	0	Negative	Haematological	Lymphoma	1351	446	259	281	332.5	238	224	231.5	255	296	406.5	287.5	273	329.5	218	234	253	625	213	245	225	1363	698	264	162	180	338	716	197	330	241	4240.5	218.5	837	443	218	348.5	1282	1488	192	373.5	297	270.5	552
120(1.H8)	Unknown120	0	Negative	Haematological	Lymphoma	289	314	239	247	306	230	225	212	265	356.5	309	238	257	330	197	213	267	519	220	253.5	207.5	1044.5	894	257	160.5	175	248	648	187	264	233	4536	212.5	489	291	206	319	1733	2201	181	272.5	297	242	579
122(1.J8)	Unknown122	1	CSF-Infiltration	Haematological	Lymphoma	282	277	183.5	214	230	196	210	179	215	242.5	297	213.5	228	276	184	200	192	423	177.5	205	172	1346	490	211	129	144	235.5	548	158	263	194	3657.5	179	480	312.5	160	291	945	1123.5	148	277	230	202	597
124(1.L8)	Unknown124	0	Negative	Haematological	Lymphoma	363	401	226	265	405	244.5	220	227	271	295	373	253	277	316	202	229.5	249	572	217	249	218.5	1129	459.5	257	168.5	175	309.5	593	190	341	238	3860.5	229	749	407	207	319	1085	1306	188	338	294	247	572.5
125(1.M8)	Unknown125	1	CSF-Infiltration	Haematological	Lymphoma	299	330	355	250	389.5	225	236	245	265	270	348.5	244.5	250	330	241	236	273	502	193	253	202	1702	861	248	154	176	263	742.5	177	300	220	5463	213.5	543	370	211.5	397	2018	2478	178	275	302	245.5	569
126(1.N8)	Unknown126	1	CSF-Infiltration	Haematological	Lymphoma	1364.5	517.5	374	337	468.5	314	545	323	416	354	542	325.5	398.5	439	428	319	344	619	251	464	284.5	2996.5	1897.5	514	201	217	386.5	922	252	432	322	5730.5	286	697	467	269	643	2030	2060.5	256	614.5	434	304	834
127(1.O8)	Unknown127	1	CSF-Infiltration	Haematological	Lymphoma	1953	1175	413.5	443	357	284	518	546.5	791.5	529	2481	718.5	857	907	251	612.5	526	857	346.5	310	203.5	1889	1265.5	848.5	117	240	3059	861	268	1542	656	4677.5	867	1982.5	1042	208.5	1557	2574.5	2869.5	1013	689.5	690	420	1582.5
129(1.A9)	Unknown129	0	Negative	Haematological	Lymphoma	521	386	254.5	291	312.5	260.5	255	256	296	346	420	296	290	334.5	225	243	287	529	245	285	233	826.5	412	292	185	207	307	552	220.5	367	269.5	3700.5	250.5	579.5	397.5	252	337	1146.5	1393	221	349	316	268	569.5
130(1.B9)	Unknown130	0	Negative	Haematological	Lymphoma	527	352	198.5	251	244	227	196	192	222.5	267	335	250	248	276	182	199	263	497	190.5	224	194.5	1560	347	232	151	166	275	510	187	291	226	3360	200	641.5	364	181	293.5	977.5	1160	174	304.5	282	238	558
132(1.D9)	Unknown132	1	CSF-Infiltration	Haematological	Lymphoma	802	362	241	251	328	241.5	1509.5	273	608	293	856	257.5	251	938.5	238	1911.5	242	471	218	619	213.5	1610.5	1491	283	157	170.5	258	573	202	374.5	258	4939	222	672	562	205	1716	2127.5	1202	190	465.5	597	234	3290.5
133(1.E9)	Unknown133	0	Negative	Haematological	Lymphoma	2661	339	218	242	263.5	205	201	200	229.5	276.5	333	229	230.5	299	297	231	264.5	506	191.5	221	196	2920	721.5	221	133.5	156.5	265.5	609	165	275	221	3773	197	655.5	371.5	185	334	1292	1543	161	280	257.5	210.5	563
135(1.G9)	Unknown135	0	Negative	Haematological	Lymphoma	351.5	373	264	287	323.5	268	252.5	254.5	296.5	339	356	263	291.5	353	248.5	243	289.5	538	253	292	259	1818.5	530	296	194.5	212	303	616	218	333	263	4433	252	553	340	235	375	1104	1351	217	323	315.5	256.5	593
139(1.K9)	Unknown139	0	Negative	Haematological	Lymphoma	321.5	272	247.5	212	300.5	191	195.5	162	229	264	265	187	209.5	273	196	171.5	206	413	179.5	213	177	987	476	208	132	150	213.5	608.5	164	221	202.5	3872.5	183	384	257.5	168	310	1251	1470.5	157	230	238	203	470
140(1.L9)	Unknown140	1	CSF-Infiltration	Haematological	Lymphoma	400.5	386.5	361.5	311	429	258	352	306	318	287	453	267	301	366	406	317	287.5	561	224.5	301	223	2282.5	1311	277.5	171	193	312	909	197	329	254.5	4674	229.5	658	435.5	229	642.5	2764	3136	199.5	702	320	297	827.5
143(1.O9)	Unknown143	1	CSF-Infiltration	Haematological	Lymphoma	2621	892	655	562	789	536.5	1382	518.5	590	648	1046	582	897	638	1094	1243	670	883.5	444	729	467	6026	3006	543	395	451	639	2239.5	420	709.5	521.5	8877.5	457	1080	832	435	1100.5	3146	3590	441	1746	745.5	447.5	3177.5
144(1.P9)	Unknown144	0	Negative	Haematological	Lymphoma	672	614	413	462	528	429	510	389	469	864	989	443	464.5	622.5	440	522	502	791.5	406	439	403.5	2303	842	462.5	340.5	358.5	487	937.5	358.5	505	444	5529	391	846	642	406	665	1634.5	2198	363	532	538	407	1139
145(1.A10)	Unknown145	1	CSF-Infiltration	Haematological	Lymphoma	4506.5	299	224	225.5	368	196	322	194	222	236	431	184	218	271.5	237.5	256.5	246.5	525.5	170	217	168	1968	1317	208	117	130	228	680	142	268	186	4789	169	502.5	303.5	162	414	2237.5	2620	136	269	247	190	807.5
147(1.C10)	Unknown147	0	Negative	Haematological	Lymphoma	298.5	300	226	231	281	198.5	223	187	228.5	247	308	212.5	227	299.5	172	205	214	471	181	228	183	610	527	226	131	148.5	251.5	529	164	286	197	4258	190	535	301.5	166.5	331	1399.5	1617	162	256	249	215	490
148(1.D10)	Unknown148	0	Negative	Haematological	Lymphoma	788.5	356	254.5	243	297	221	207	225	231.5	280	350.5	237	246.5	308	199	206	238	492	211	229	207	1263	636	244	160	171	270	659.5	182	313.5	237	4063.5	212.5	570	352	193	343	1363	1674	178	299	268.5	237	548.5
150(1.F10)	Unknown150	1	CSF-Infiltration	Haematological	Lymphoma	513	434	302.5	323	366	299	285	298	308	328.5	405	317	317.5	375	281	265	330	584	260	302.5	268	1320	586	317	217.5	230	355.5	588	230	420.5	305	4679.5	277	666	466	263	398	1001	1174	240	372	357	287	548
152(1.H10)	Unknown152	1	CSF-Infiltration	Haematological	Lymphoma	654	431	259	296.5	316	272	236	250.5	296	337	390	293	286	329	320.5	234.5	296	515	246	262	251	1697.5	1515	267	192	210	350	625	203	355	265.5	5320	242	723	441	233	357.5	1638.5	1944	213	363.5	307	272	553.5
153(1	I10)	0	Negative	Haematological	Lymphoma	153	1813	323.5	228	231.5	325.5	204	202.5	205	235	257	306	218	211	288	211.5	200	228	456	179	218	190	1468	823	220	128	147	252	668	156	264	199	4220	181	559	292	182	338	1812.5	2219	158	264	256	213
155(1.K10)	Unknown155	0	Negative	Haematological	Lymphoma	2447	444	275	307	317	243	228	309	368	304.5	699	307	351	376	306	244.5	315	578.5	215	266	214	2661	1229	313	144	171	692	655.5	197	459	240	4782	267	827	527	200.5	547	1335	1582	197.5	352	304	243.5	491.5
156(1.L10)	Unknown156	0	Negative	Haematological	Lymphoma	364.5	399	317	299	374	264	260	234.5	272	338	378.5	280	294	356.5	237.5	248	310	596	230	275	237	1711.5	813.5	295.5	179.5	198	343	663	210	353.5	252	5040	240	667	414	228	377	1558	1723	211	325	319	262	508.5
157(1.M10)	Unknown157	0	Negative	Haematological	Lymphoma	344	311	216	266	334	229.5	227	219	255.5	288	331	232	251.5	337	196	208.5	253	580	211	247	221	464	272	252	166.5	182	278	487	190	276	241	3416	218	436	283	216	295.5	766	975	190	281	300	247	578.5
159(1.O10)	Unknown159	0	Negative	Haematological	Lymphoma	740	813	674	567	767.5	471	479	513.5	541	656	844	558.5	564.5	637	540	527	686	967	468	492	487.5	3808	1387	557	400	420	621	1318	430	720	518	9612.5	486.5	1314	781	464.5	659.5	2849	3838.5	450	711	618	476	964
160(1.P10)	Unknown160	0	Negative	Haematological	Lymphoma	841	808	552	553	581	485	521	518	547	655.5	781	566	537.5	633.5	670	473	641	930	465	483.5	485	3939.5	1400	547.5	401.5	422	687.5	1152	394	682	498	7813.5	483	1279	862	495.5	646	1908	2557	424.5	728	607.5	486	1096
161(1.A11)	Unknown161	0	Negative	Haematological	Lymphoma	290	287	204	223	254	201	182	186	210	253	268	210.5	215.5	258	204	177	200	414	177	206	192	882	551	216	137	150	222	473.5	158	258	202	3624.5	183	511	324	173.5	290	1172	1380.5	159	251.5	244	197	438.5
163(1.C11)	Unknown163	0	Negative	Haematological	Lymphoma	325	232	164.5	188	221	195	172	169	211	418	297	176.5	191	242	155	161.5	190	380.5	172.5	193	172.5	649	197	193	134	143	182	424	153	217	187	2467	164.5	332	219.5	160.5	244	1500	1894	144	211	219	183	461
164(1.D11)	Unknown164	0	Negative	Haematological	Lymphoma	329	378	244.5	255	314.5	245	232	240.5	272	304	368	264	266	331	226	219	310	536	220	285.5	226	1979	981	265	164.5	183.5	280	603.5	194	338.5	239.5	4756	235	665	368	217.5	337	1213	1394	195	311	285.5	233	514
166(1.F11)	Unknown166	1	CSF-Infiltration	Haematological	Lymphoma	378	332	256	260	309	243	206	233	257	283	379	263	242	305	278	208	249	491.5	207	253	214	1788	904	253.5	168.5	182	302.5	569	184	297.5	242.5	4165	211.5	551	379.5	194.5	404.5	1225.5	1385	182	334.5	284	234.5	455.5
167(1.G11)	Unknown167	1	CSF-Infiltration	Haematological	Lymphoma	300	324	289	240	337.5	240	242	220	287.5	273.5	329.5	237	261	331	266.5	236	271.5	507	203	271	210	950.5	1091.5	254	153	172.5	252	655.5	180	308	224	4819	216	561	364	203	426	2586.5	2834	190	306	307.5	263.5	571
168(1.H11)	Unknown168	0	Negative	Haematological	Lymphoma	434	268.5	202	231	267	223	219	191	260.5	290.5	285	204	233	313	190.5	196	228.5	462	193	246	190	798	322.5	221.5	154	166	228	466	176	243	212	2891	201	353.5	273	199	278	865	1017	178	244	265.5	240	579
171(1.K11)	Unknown171	0	Negative	Haematological	Lymphoma	548	322	254	237.5	290	233	222	231	252	265.5	330	242	253.5	320	197.5	206	259	450	203.5	243	200.5	1270	478.5	254	157	183	261	538	196	290.5	219	3963	209	549	303	204	305.5	1157.5	1402.5	185.5	286	280	240	530
178(1.B12)	Unknown178	0	Negative	Haematological	Lymphoma	322	309.5	262.5	239.5	266	255.5	250.5	214	263	327	345	225	256	330	202	221	250	480	215	247.5	226.5	481	479	256	165	182.5	243	636	185.5	276.5	242	4592.5	218	464	304	214	349	1536	1799	191	271	283	242	624
180(1.D12)	Unknown180	0	Negative	Haematological	Lymphoma	751	315.5	205	214	278	209	194	184	229	253	322	226	242	289	238	199	224	512	180	217	183	1123.5	948.5	228	135	151	254	581	159	292.5	210.5	4313.5	186	549	322	172	318	1926	2131.5	159	311.5	262	213.5	482
181(1.E12)	Unknown181	0	Negative	Haematological	Lymphoma	313.5	274	188	220	256	218	209	187	231	320.5	272	197	217.5	306	197	186	204	393	194	216	186	1020	480	214.5	145	168	223	504	158.5	235	206	3308	194.5	382	253	183.5	271	1030.5	1272	165	235	244	211	486
182(1.F12)	Unknown182	1	CSF-Infiltration	Haematological	Lymphoma	633	343.5	241	247.5	291	210	1167	228	346.5	290	749	242	253	420.5	294	919	252	472.5	193	316	226.5	2726	1589	276	150	172	300	787.5	176	346	237	4710	213.5	571	480	192	1457	1535	1352	167	467	320.5	225.5	2762
185(1.I12)	Unknown185	0	Negative	Haematological	Lymphoma	635	333	254.5	245	304	220.5	206	190	248	266.5	310	234.5	251	315	197	199.5	258	503	197	235	184.5	1768.5	1011	237	142	165	259.5	589	175	283	212.5	4048.5	198	556	358	197	302.5	1373	1659	170.5	295.5	267	226	518.5
187(1.K12)	Unknown187	0	Negative	Haematological	Lymphoma	453	415	264.5	289	342	279	249	265.5	294	330.5	371	290	286.5	350	251.5	234	283	633	235	287	242	2223	657	299	174	200	355	589.5	219	396	270	4189	247	703	430	242	346	1149	1417	212	363	323	281	475
188(1.L12)	Unknown188	1	CSF-Infiltration	Haematological	Lymphoma	420	397	244	283	295	265	247	237	285	292	364.5	264	276.5	339.5	248.5	234.5	267.5	511.5	218	257	230	1303	612	271.5	174	196	319.5	558	195.5	336	235.5	3963	221	678	423	214.5	390	939	1138	195	334	310	259	588.5
189(1.M12)	Unknown189	0	Negative	Haematological	Lymphoma	520	373	291	263	360.5	242	235	225	269.5	314	350.5	245	268	333	203.5	233	260	521	205.5	254	234	573.5	561.5	256	161.5	191	289	600	200	336	238	4631	215	613	365	208	319	1741	2017.5	189	319.5	302	271	503
191(1.O12)	Unknown191	1	CSF-Infiltration	Haematological	Lymphoma	709	392	307	278.5	359	249	227	226.5	277	300	373.5	258	278.5	322.5	269	220	288	564	220.5	259	236	2172	695	275	176	188.5	309	607	206.5	342	245	4856	225	611	417.5	225	369	1392	1589	194	346.5	311	245	437
192(1.P12)	Unknown192	1	CSF-Infiltration	Haematological	Lymphoma	622	495	306.5	342	354	305	431.5	291	333	357	506.5	316	392.5	390.5	318.5	405	337.5	579.5	271	341	292	2339	1221	323	212	228.5	389	773.5	241	418	294	4754.5	276	824	526	278	474.5	1344	1634	242	503.5	392.5	308.5	1055.5
193(1.A13)	Unknown193	1	CSF-Infiltration	Haematological	Lymphoma	626	398	312	317	394.5	301.5	298	295	320.5	335	393	310	1369	365	290	278.5	325	542	264	295	278.5	2320	739	310	225	242	352	565.5	238	357	298.5	4780	281	614	441	276	386.5	1044	1143	248	381	329	294	497
195(1.C13)	Unknown195	0	Negative	Haematological	Lymphoma	386	407	327	322	349	302	299	265.5	315	343	411	309	331	381	324.5	265	321	576	275	294	281	1490	697	319	216.5	248.5	373.5	582	240	377	305.5	4149	292	689.5	440	284.5	412	953	1123	256	386	351.5	290.5	494
196(1.D13)	Unknown196	0	Negative	Haematological	Lymphoma	449	365	228.5	268	295	240	238.5	246	273	297	352	256	261	316.5	201	211.5	271.5	518	220	296	217	1056.5	433	255	160	178	286	517.5	196	323	233	4113	227	644	395.5	215.5	324	998	1187	195	327	288	240	463
197(1.E13)	Unknown197	1	CSF-Infiltration	Haematological	Lymphoma	1364	1344	306	281.5	387.5	266	342	237.5	309	305.5	393	261	277	344	261	259	288	522	229	275	240	1055	1204	277	187.5	201	288	622.5	208	322.5	250	4912	251.5	554	527	233	418	1224	1384	210.5	312	304	257	566.5
200(1.H13)	Unknown200	0	Negative	Haematological	Lymphoma	342.5	433	281	312	379	280	285.5	283	318	355	381	309	288	381	238	267	316	613	255	288	269.5	960	501	298	206	220	346	592	227	364	297	4564	266	715.5	411.5	251.5	383.5	1158.5	1298	225	379	328	294	540
201(1.I13)	Unknown201	0	Negative	Haematological	Lymphoma	318.5	397	262	317	336	270	288	242	282.5	316	392	289	302	351	222	270	282	568	243	278.5	255	1182	545.5	294	189.5	202	329	541	208	337.5	265	3822	247	698.5	432	240	384	1026	1153	221	359	338	275	612.5
202(1.J13)	Unknown202	1	CSF-Infiltration	Haematological	Lymphoma	2462	1129	401	297	623	264	994.5	338.5	671	349.5	490.5	303	345	443	322.5	549	331.5	491	221.5	772	235.5	2693	1787	366	171	198	340	1341	198	359	295	5237	253	556.5	693	202	656	1748	1790	252	937	353.5	247	2196
203(1.K13)	Unknown203	0	Negative	Haematological	Lymphoma	521	372	283	267.5	372	291	279	265.5	281	320	348	283.5	284	354	265	253	289	544	240	273	231	2056	545	276.5	186	203	299	623	217	332	257	4186	245	645	367.5	223	384	1230.5	1424.5	220	331.5	319	249	589
204(1.L13)	Unknown204	0	Negative	Haematological	Lymphoma	369	374	286.5	281	523	269	370	334.5	299.5	290	377	278.5	278	352	240	304	295	563	227	289	226	1388	917	277.5	165.5	184.5	299	674	191	338	254	5049	226	684	395	202	464.5	1642	1904	197.5	318	406	283	890
205(1.M13)	Unknown205	0	Negative	Haematological	Lymphoma	1437	363.5	273	256	312	240	319.5	241	293	291	360	244	265	353	265	338.5	261	496.5	213	271	218	1776	546	273	166.5	193	303	649	189	316	232	4898	222	570	367.5	212	546	1506	1684	192	301	333	253	723
206(1.N13)	Unknown206	1	CSF-Infiltration	Haematological	Lymphoma	346.5	302	194	239	276	212	677	209	259	251	675	225	229	400	253	743	216	467.5	179	266	184.5	2084	776.5	231.5	136	157	249	453	245.5	281	213	3718	196.5	516	329.5	188	746.5	1234	1017	158	281.5	294	215	1219
208(1.P13)	Unknown208	0	Negative	Haematological	Lymphoma	340	393.5	274	256	339	253	224	223	266.5	297	376.5	262.5	279.5	445.5	213	224.5	275.5	522.5	204.5	264	218	834	793	264	163	187	300	665.5	189	344	249.5	4320.5	224	732	393.5	209	365	1390	1647.5	180	334	287	264	536
209(1.A14)	Unknown209	0	Negative	Haematological	Lymphoma	1033.5	359	260	254	342	236	228	221	245	302	356.5	256	248	320.5	195	213.5	300	492	209.5	235	211	853	520.5	253	159	174	274	589	190	311.5	231	4817	218.5	577	332	198	396	1297.5	1553	177	288	271	255	488.5
211(1.C14)	Unknown211	0	Negative	Haematological	Lymphoma	322	323	217	232.5	254.5	220	206	201	242	256	308	225	232	295	178	197	227	477	193.5	226	205	515	336	227	148	170.5	250.5	520.5	169	277	208	4047.5	203	535	351	200	294	952.5	1141	170	275	272.5	245.5	557
212(1.D14)	Unknown212	0	Negative	Haematological	Lymphoma	405.5	382.5	222	257	307	225	218	203	235.5	309	355	242.5	252	301	212.5	223	226	538	184	218	189	1818	664	236.5	132	153.5	273.5	561	176	298	207	3980	196	753	424	206	330	1124.5	1378	165	332	266	227	599
213(1.E14)	Unknown213	0	Negative	Haematological	Lymphoma	397	319.5	179	210	261.5	208.5	170	176	212	286	295	208	213	272.5	158	186	205.5	422	178	206.5	185	1174	383	214	123	141	250.5	488	150	269	194	3790.5	175.5	537	315	171	271	1323	1626	143	273	234	215	524
214(1.F14)	Unknown214	0	Negative	Haematological	Lymphoma	370	334	249.5	274	316	245	229	233.5	299.5	324	325	242	255	341	202	222	262	503	225	254.5	211	1250	518	252	180	194	276	583	198	309	245	4066	241	514	324.5	219.5	325	1106	1348.5	206	299	308	255	558
215(1.G14)	Unknown215	0	Negative	Haematological	Lymphoma	757.5	327	289	229	337.5	225.5	212	217	257	275	333.5	237	260	302	232	208.5	273	461.5	208	237	202	1844	783	245	164	176	262	625	185.5	289	233	4669	217	565.5	328	209	357.5	1371	1610	190	296	268	261.5	450
216(1.H14)	Unknown216	0	Negative	Haematological	Lymphoma	464.5	384	277.5	280.5	333	276	254.5	252	257	367	456	286	276	333.5	278	243.5	299.5	520	243	265	230	2708	871.5	276.5	200	222	319	638	201	330	258	4125.5	247	638	388	256	383	1307	1619	211	368	313	266.5	523
217(1.I14)	Unknown217	1	CSF-Infiltration	Solid	Lymphoma	585	397	313	247.5	346	229	270.5	251	283.5	286	377.5	270	262	340	226.5	234	258	538	207.5	268	220	1621.5	1003	271	157.5	173	307	623	181	354	229	5587	216	629	410	208.5	412	1603	1866	182.5	325.5	332.5	255.5	619
218(1.J14)	Unknown218	1	CSF-Infiltration	Haematological	Lymphoma	548	364	234	253	329	249.5	214	241	289	300	395.5	242	268	339	218	214	264	584.5	197	231	196.5	1277.5	607	256	150	163	348.5	569.5	182	298	234	4172.5	228	507.5	309	201	334	1246	1480.5	200	283.5	283	248	535
220(1.L14)	Unknown220	0	Negative	Haematological	Lymphoma	1050.5	351	216	254	272.5	198	196	210	240	319	369	224.5	242	326	192.5	191	228.5	593	190	240	190	1157	469	236	134	152	277	574.5	169.5	291	217	3865.5	200	593	325	180.5	300	1356	1567	166	311.5	275	217	568
221(1.M14)	Unknown221	1	CSF-Infiltration	Haematological	Lymphoma	489	364	295	250	398	234	253	229	269	275.5	391	260	252	330	253	223.5	255	547	201	283	217.5	1038	908	260	148	169	281.5	693.5	175	334	232	5087	213	629.5	377	202.5	368.5	1301	1553	178.5	316	292	270	601
222(1.N14)	Unknown222	1	CSF-Infiltration	Haematological	Lymphoma	1508	414	259	292	342	264.5	280.5	236	286	320	364.5	287	293	345.5	306.5	258	301.5	535	240	284	244	2571.5	1087	280.5	190	209	343	590	211	357	275	4310.5	245.5	637	403	232	383	1113	1270	221	406	321	291	619
223(1.O14)	Unknown223	0	Negative	Haematological	Lymphoma	325	353	240	252.5	314.5	245	230	218	256	345	364.5	221	248.5	329.5	225	218.5	234	517.5	206	235.5	213	1005	787	248	168.5	186	264.5	694	180	292	219.5	3750	214	582.5	310	213.5	397	1554.5	1913.5	186	297.5	281.5	213	542
224(1.P14)	Unknown224	1	CSF-Infiltration	Haematological	Lymphoma	1574	369.5	238	253	304	238	220	211	263	285	311	233	259	319	238	216	251	493	215	247	208	1099	594	246.5	158.5	187	282.5	684	174.5	278	231	4275	219	547.5	323.5	215	356	1207.5	1432.5	186	334	290	231.5	625
226(1.B15)	Unknown226	0	Negative	Haematological	Lymphoma	491	331	240	259.5	276	237	256	410	274	300	330	251	261	335	243	228	266	504	224	261	220	1669	363	264	174	190.5	279	537.5	202	290	250.5	4069	229	502.5	332	223.5	323	833	1017	200	304	316	248	489
229(1.E15)	Unknown229	1	CSF-Infiltration	Haematological	Lymphoma	1143	231	147	170	171	160	396.5	138	155	164	736	153	174.5	232.5	308	563.5	161	295.5	130	153.5	138	2202	705.5	157	106	115.5	185	380	115	199	142	2668.5	136	348.5	210	128	595	975	1075.5	114	238.5	319	150	2017.5
231(1.G15)	Unknown231	1	CSF-Infiltration	Haematological	Lymphoma	327	338	246	281	320.5	259	251	235	273.5	311.5	345	267	279.5	342.5	304.5	247	268	500.5	243	266	250	1292	770	279	201	209	298	529	211	327	261	4984.5	256.5	517	340	241	339	1003	1164	208	349	310	275	528
233(1.I15)	Unknown233	1	CSF-Infiltration	Haematological	Lymphoma	553	416	424	288.5	475	285	347	257	305	326	417	306.5	305.5	368	341	290	303	553.5	250	285.5	249.5	2622	1321	302	196	223.5	347	814	223	403.5	288	5346	259	654.5	473	235	472.5	1826	2137	224	496	338	308	739
234(1.J15)	Unknown234	1	CSF-Infiltration	Solid	Lymphoma	1091.5	355.5	264.5	278	319.5	260	407	234	284	291	399.5	261	268	323	354	260.5	296	496	211.5	262.5	210	3035	892.5	264	161.5	185	336	630	204	356	241.5	4361	212	863.5	453.5	212.5	949	1316	1562	195	311	337	241.5	735
235(1.K15)	Unknown235	0	Negative	Haematological	Lymphoma	360	386.5	313	310	379	300	292	276	317	333.5	386.5	294	312.5	374	261	278.5	333	574	277	306	277	614	442	313.5	237.5	239	323	672.5	242.5	360	295	4191	284	560.5	378.5	283.5	409	1243	1432	243	352	330	296.5	619
236(1.L15)	Unknown236	1	CSF-Infiltration	Haematological	Lymphoma	885	366	236	270.5	420.5	257	235	245	258.5	282	344	258.5	264	417	240	225.5	257	507.5	211	258	219	2033.5	986	260.5	163	182.5	289	584	224.5	324	241	5588	214	601.5	376.5	206.5	337	1793.5	2247.5	189.5	330	285.5	246	431
238(1.N15)	Unknown238	0	Negative	Haematological	Lymphoma	806	429.5	305	300.5	475	276.5	497	279	382.5	336	435	301	322	471	371	457	316	554	247	394	263	2609	970	321	203.5	210.5	362.5	664	244	444.5	296.5	5470	268	617.5	420	249	743.5	1375	1381	235	347	431.5	286	974.5
239(1.O15)	Unknown239	1	CSF-Infiltration	Haematological	Lymphoma	711	368.5	273	227.5	310	315.5	783	217	283.5	245	377	228	241	359	310	869	245	419.5	170.5	444	181	2806	1157	232	124	157	240.5	771	163	312	234	3741	183	562.5	480.5	173	1017	1192	1246.5	161	593	394	195	3850.5
240(1.P15)	Unknown240	1	CSF-Infiltration	Haematological	Lymphoma	338.5	418	250	271	390	250	291.5	258	286	303	392	274	288	340	242	269.5	278.5	526	228	297	230	964	767.5	292	176	203	318	626	189.5	337	252.5	4383	247	693	472.5	214	430.5	1194	1378	193.5	354	342	277	600.5
242(1.B16)	Unknown242	0	Negative	Haematological	Lymphoma	521	408	243	274	317	268.5	261.5	260.5	290	303	398.5	283	277	358	233	277	268.5	563	229	265	235.5	1649	624	268	175.5	193	328	556	202.5	345	245.5	3832.5	238	740.5	427	240.5	394	1280	1443	205.5	338	304	272	660
244(1.D16)	Unknown244	0	Negative	Haematological	Lymphoma	2557	322	246	254.5	335	237	225	228	286.5	277	337	238.5	251	315	200	230	283	493	208	251	209	1712	885	249	157	178.5	250	608	181	312.5	238.5	3783	213	539	349.5	201	333	1253	1406.5	179	284	277	237	550
246(1.F16)	Unknown246	1	CSF-Infiltration	Haematological	Lymphoma	287.5	291	240	224	312	221	198	202.5	244	290	292	215	216	297	209	186	238	440	193	233.5	186	1147	658.5	228	136	161	243	587	169	243	207	3872.5	197	487.5	298	187	313.5	1195	1434.5	161	330	269	210.5	462
247(1.G16)	Unknown247	1	CSF-Infiltration	Haematological	Lymphoma	388	416	232.5	283	280	230	228.5	230	281	304	378	288	273.5	324	253	269	247	573.5	203	243	216	2045	972.5	267	165	180	326	639	186	369	241	5132.5	223.5	770	456	208.5	315.5	1194	1303	179	591	297.5	230.5	587
248(1.H16)	Unknown248	1	CSF-Infiltration	Haematological	Lymphoma	515.5	382	359	260.5	431	247	216.5	222	269	283	369	251	273	334	213	219	289	515	213	261	207.5	1214	926	261	167.5	182	276	752	178	328	234.5	5176	220	624	385	198.5	401	2197	2564	192.5	319.5	285	242	611.5
250(1.J16)	Unknown250	0	Negative	Haematological	Lymphoma	420	364	280	291.5	396	257	260	238.5	303	357.5	364	282.5	288	351	256	246	271.5	539	253.5	282.5	229.5	1769	815	292	192	201	291.5	720.5	202	306	275	4225	247	605	398	218	376.5	1463.5	1711	207.5	303	322	281.5	571
251(1.K16)	Unknown251	0	Negative	Haematological	Lymphoma	322	318	200	235	255	229	207	187	238	299	285	220.5	224.5	290.5	222	199.5	230	413	190	219.5	190	1825	563	227	153	168	235	461	168	253	218.5	3276	201	505	301.5	191	291	788	980	169	279	246	207	519
252(1.L16)	Unknown252	1	CSF-Infiltration	Haematological	Lymphoma	1352	466	530	388.5	575	408	695.5	398	695	431.5	684	399	485	484	618	1026	669	695.5	273	752.5	259	3366	1671.5	425	235	290	615	1285	263	614	374	4693	323	621	1058	285	865	1352	1319	285	904	1152.5	320.5	5223
253(1.M16)	Unknown253	0	Negative	Haematological	Lymphoma	915.5	316.5	229	248.5	278	214	223.5	195.5	237	283.5	320	229	252.5	292	194	211	233.5	495	192	231	200.5	1501.5	431.5	233.5	148	164	258	543	175	289	218	4546	194.5	536	323	189	311	1232	1398	165.5	284.5	272	246	558
254(1.N16)	Unknown254	1	CSF-Infiltration	Haematological	Lymphoma	728	376	270	296	352.5	295.5	282	263.5	324	335.5	362	284.5	315	378	261	261.5	298	545.5	265	305	254	1064	269.5	290	218.5	229	321.5	539	240	307	286	3952	278	502.5	361	269	362.5	864	985	232	334.5	347	307	564
256(1.P16)	Unknown256	0	Negative	Haematological	Lymphoma	672	303.5	231	243	274	209.5	328	183.5	233.5	239.5	290	215	228	282.5	229	269	213	420.5	190	249	200	1382	720	233	143.5	163	258	574	166	259.5	206.5	4008	192.5	475.5	336	184	444	1255	1386.5	164.5	264	245	221.5	606
257(1.A17)	Unknown257	0	Negative	Haematological	Lymphoma	459.5	306	223	226.5	284	214	207	190	229	303.5	325	215	236	276	229	192	227	461.5	194	217	201	969	592	225	153	163	253	498.5	175.5	287	218	3562	195.5	510	312	188	294.5	1196	1418	171	264	250	225	470
259(1.C17)	Unknown259	1	CSF-Infiltration	Haematological	Lymphoma	1145	375	333.5	274.5	401.5	247	551	248	273.5	287	411	248.5	266	310	304	272	285	520	205	253	224	1949	887	262	166	181	301.5	750	198.5	340	238	5017	219	671	386	209	477	1764	2155	193	342	291	265	614
260(1.D17)	Unknown260	0	Negative	Haematological	Lymphoma	378.5	306	186	216	258.5	200	211.5	202	236	232	304	216.5	217	276	198.5	216.5	208	472.5	174	222	176	890	522	223	139	162.5	268	446	161	266.5	201	3209	177	494	341.5	170	350.5	903	1063	162	272	238	209.5	449.5
261(1.E17)	Unknown261	1	CSF-Infiltration	Haematological	Lymphoma	341	384	250	264	326	263	250	242	287	314	357.5	259	281	318	272	244	272	499	241	286	234	763.5	618	279	186	206	307.5	557	206	322	253.5	3836	240	540	368	231.5	355	1212.5	1424	212	386.5	297.5	271	558
264(1.H17)	Unknown264	0	Negative	Haematological	Lymphoma	286.5	302.5	214	223	300	216.5	207	194	230	261.5	292	214	229	276	181	197.5	224	445.5	191	220	190.5	688	451	228	144	165.5	227	517	163.5	255.5	199	3952	197	449	293.5	192	290	1165	1424	168	261.5	252	230	463
265(1.I17)	Unknown265	1	CSF-Infiltration	Haematological	Lymphoma	671	365.5	310	264	438	255	294	230	295	302.5	479	245	266	330	300	253	268	470.5	209.5	261	225	1676	1079.5	266	173	186	264	778	196.5	310	233	4330	232	570	399	228.5	468	2001.5	2331	196	303	286.5	242	823
266(1.J17)	Unknown266	1	CSF-Infiltration	Haematological	Lymphoma	547	371.5	324	275	403.5	297	271	268	324	312	375.5	270	309	366	279	252	311	535	233	305.5	255	943	872	295	203.5	218.5	296	626	226.5	359	264	5173	269	564.5	379	242.5	393.5	1341	1536.5	228	338	333	281	475
267(1.K17)	Unknown267	0	Negative	Haematological	Lymphoma	432.5	401	291	311	336	300.5	297	289	327.5	355	411	282	316	377	288	278	311	599	263	314	267	1485	522	308	217	234	332	609	237	342	300	4099.5	277	599	400	264	401	1222	1422	249	353	363.5	299	536.5
271(1.O17)	Unknown271	0	Negative	Haematological	Lymphoma	436	416.5	264.5	314.5	335	282	286	269	291.5	314	397.5	306.5	308	352	271.5	265	312	563.5	258	293	248	1922	651	305.5	213	220	358	563	228	367	285	4260	275.5	652	443	251	410.5	1077	1284	226.5	380	326	281.5	553
273(1.A18)	Unknown273	1	CSF-Infiltration	Haematological	Lymphoma	793	405	314	278.5	417	243.5	504	231.5	348	292.5	441	278	292.5	345	379	370	268.5	511	355	432	219	2248	1499	267	162.5	181	299	712	175	335.5	237.5	4612.5	228	560	439.5	207.5	713	1389	1507	178	522.5	477	226	1312
274(1.B18)	Unknown274	0	Negative	Haematological	Lymphoma	794	357	239	249.5	297.5	247	237	217	257	280	354.5	242.5	250	310	196	229	240.5	465	216	250	229	1050	439	255	174	192	308	513	193	323.5	255	3564	219	552.5	378	206	338	1000	1159.5	194.5	302	288.5	237	459.5
275(1.C18)	Unknown275	0	Negative	Haematological	Lymphoma	723.5	305	187	202	244	183	486.5	179	219.5	230	282	200.5	206.5	272	173.5	246	185	444.5	164	198	171	1469	504.5	200	117	138	229	485.5	151	263	184	3369	173	452.5	292	155	340	1073	1200	150	240	237	213	606
277(1.E18)	Unknown277	0	Negative	Haematological	Lymphoma	548.5	342.5	252	268	395.5	252	254	240.5	261	287.5	351.5	255	281	337.5	239.5	230	282	538.5	220	268	243	2064.5	495	278.5	178	183.5	300	549.5	193	321	251	4753	238	600.5	366	216.5	339	1075	1334	196	328.5	290	258	516
278(1.F18)	Unknown278	0	Negative	Haematological	Lymphoma	372	298	211	226	262.5	214	224	197	249.5	312	295	213	250	301	198	199	233	450	193	244	190	1450	390	227	158	164	247	492.5	178	258	220.5	3383.5	203	428	265.5	191	298	1037	1229	180.5	257	283	243	461.5
279(1.G18)	Unknown279	0	Negative	Haematological	Lymphoma	459	331	226	227.5	280.5	213	221	195.5	228	252	302	220	230	287.5	193.5	210	218.5	457	176	213	184.5	2089	812	223.5	133	157	239.5	538	168	286	195	3984	188	573.5	303.5	178	303	1355	1620	158	269	243	215	466
280(1.H18)	Unknown280	0	Negative	Haematological	Lymphoma	393	402.5	256	268	292	267	283	250	275	300	364	285	289	343.5	239	266	285	569	235	252	232.5	1524.5	595	276.5	174.5	202	322	559.5	197	346	268	4123	237	649	394	220.5	371	1116	1222	204	336.5	311.5	274	566
281(1.I18)	Unknown281	1	CSF-Infiltration	Haematological	Lymphoma	1536	388	310	258	387	256.5	400	236	289	298	372	263.5	276.5	352	280	270	290.5	501.5	219	280	234	2022.5	838.5	269	176.5	197	305	805	216	355	245	4803	223.5	561	378	214	457.5	2306	2542.5	199	524	338	260	913
282(1.J18)	Unknown282	0	Negative	Haematological	Lymphoma	2333.5	396	345	291	456.5	243	276.5	236	249.5	281	414	254	262	319	212	235	294	678.5	206	267	216	1412	839	251	150	181	291.5	683	186	348	246	4724	212	670	405	221	354.5	2051	2317.5	182.5	322	282.5	241	566.5
284(1.L18)	Unknown284	0	Negative	Haematological	Lymphoma	3519	466.5	415	361	607	305.5	2407	279	954	336	1455	325	332.5	977	391	2605	333.5	746	241	850	303	2273.5	1501	399	179.5	207	340	851	220.5	494	442	5174	282.5	710	764	249	2405	3379.5	2165	228	346	1156	248	8229
288(1.P18)	Unknown288	0	Negative	Haematological	Lymphoma	403	368	253	277	311	266.5	245.5	244.5	285	312	363	256.5	281	332	280	254.5	274	496.5	240	278	236	2301	369	263	189.5	208	272.5	495	211.5	297	264	3665	245.5	507	348	240.5	328	1036	1284	211.5	313	297	253	552
289(1.A19)	Unknown289	1	CSF-Infiltration	Haematological	Lymphoma	591	348	238	256	277	221	586	208.5	272	256	400	249.5	242	342	251	388	242	454	204	284	206	2005	1167.5	251	152	165.5	307	555.5	202	319	224	4790	205	584	374	195	532	1515	1614	177.5	351.5	347.5	203	1064
290(1.B19)	Unknown290	1	CSF-Infiltration	Haematological	Lymphoma	412.5	306.5	208	225	277	213	220	188	229	269	295	218	237	287	198.5	189.5	220	424	191	227	197	1138.5	400	225	150	161	249.5	506	167	256.5	207	3306	195.5	476	303	195	279	1014	1251	177.5	263	261	239.5	468
291(1.C19)	Unknown291	0	Negative	Haematological	Lymphoma	361	327	216	256.5	263.5	227	237.5	237	244.5	264.5	340	226	246.5	295	205	216.5	250	451	205	233.5	190	1716	457	242	156	170	262	473	182	276.5	225	3484	208	509	378	198	307.5	939.5	1072	175	272	280.5	229	514
292(1.D19)	Unknown292	0	Negative	Haematological	Lymphoma	317	338	216	236	268	215	193	214	228	261	278.5	232	224	283.5	206	197.5	242	440	180.5	227	197.5	1464	640	225	141	162	264.5	524	161	267	218	3722	194	594.5	343	182	318	1178	1329	169	275.5	250	222	455.5
293(1.E19)	Unknown293	0	Negative	Haematological	Lymphoma	323	319	197.5	213.5	244	206	206	197	221.5	269	322	218	231	283	178	192	218.5	445.5	176.5	220	184.5	753	343	219	143	161.5	251.5	456.5	168	268	205	2876	197	500	328	185	285	1037	1287.5	164	273	250	206	453.5
295(1.G19)	Unknown295	1	CSF-Infiltration	Haematological	Lymphoma	620.5	401.5	275.5	286	345	224	238.5	261	259	302	405	289	280.5	322	325	238	275	529	218	258	237.5	2760	607	281	169	197	334	627	204	362	246	5122	232	718	433	219	383.5	1614.5	1915	207	352	292.5	253.5	485
296(1.H19)	Unknown296	0	Negative	Haematological	Lymphoma	442	428	295.5	318	317	252	242	277.5	291	312	448	308	292	330	269	269	285.5	547	224	282	249.5	1303	902	309.5	185.5	201	342.5	556	218	387.5	264	5081.5	246	752.5	471	235	362.5	1416	1671	223.5	394.5	309	273	448.5
297(1.I19)	Unknown297	0	Negative	Haematological	Lymphoma	324	350	232	257	298	252	221	227.5	250	298	369	251	256.5	287	273	238	251.5	453.5	215	238	210	1287	565	244	165	171	265	528	187	288	226	4186.5	225	562.5	371	208.5	348	1143	1429.5	191	290	278.5	242	448
302(1.N19)	Unknown302	0	Negative	Haematological	Lymphoma	427.5	298	238	235	343	211	255.5	196	239.5	263	332	226	232	281	202	234.5	226	445	190.5	220.5	187	1220	863	214.5	147	158	260.5	559.5	174.5	276	195	3981	193	518	305	179	344	2159	2504	166	288	261	218	507
303(1.O19)	Unknown303	1	CSF-Infiltration	Haematological	Lymphoma	200	217	140	174	180	164.5	145	142	170	250	226	149	172.5	229	149	137	163.5	320.5	148.5	163	127	1345	342	162	106	122	160	366	123	184	158	1973	144	326	212	135	204.5	812	1107	129	183	182	156	383
304(1.P19)	Unknown304	1	CSF-Infiltration	Haematological	Lymphoma	253	284	213.5	204	438.5	198	199	195	255	228	274.5	198	209	271.5	184.5	239	225	415.5	166.5	215.5	171	376.5	506	208	137	143	222	507	149	251	193.5	3498.5	177	432	302.5	174	286	1083	1285.5	155	256	244.5	193	424.5
305(1.A20)	Unknown305	1	CSF-Infiltration	Haematological	Lymphoma	977	306	244.5	231	310	206	540	203	242	243	372.5	224	239	288	233	314	219	481	183.5	240	183.5	2380	1230	234	136.5	150	247	572.5	157	295	200	4509	190	518	322	175	390	1137.5	1293	158	284.5	264.5	206.5	1053
306(1.B20)	Unknown306	1	CSF-Infiltration	Haematological	Lymphoma	260	238	154.5	199.5	214	168	155	143	181.5	243	232	181	178.5	228	150	153	169	317	162	170	158	187	313.5	173	119	124	191.5	407.5	135	201.5	170	2406	148.5	399	253	151.5	248	1047	1356	131	203	190.5	174.5	354
307(1.C20)	Unknown307	1	CSF-Infiltration	Haematological	Lymphoma	974	367	223	246	294	232.5	521	212	273	262	468	240	251.5	341	389	484	231	482	188	466.5	187	2917	1226.5	238	152	171	268	649	165	306.5	215	4827	210	601	355	190	726	1821	1873	166	318	330	209	1311
310(1.F20)	Unknown310	1	CSF-Infiltration	Haematological	Lymphoma	2740	379	296	307	389	223	1029	229	343.5	289	450	249	274	439	299	630	259	606.5	202	333	225	2381.5	877.5	288	152	177	334	651	194	369	267	4880	219.5	646.5	487	208	1022	1400	1350	190.5	461	438	220	2341
315(1.K20)	Unknown315	0	Negative	Haematological	Lymphoma	273	290	200	216	251	200	181	173	218	267.5	296.5	202	211.5	275.5	163	175	199	447	166	202	166	1016	532	215.5	125	139	257	541	149	267	192	3354	176	577.5	358	162	268.5	1240	1502	147.5	265	236	229	500
321(1.A21)	Unknown321	1	CSF-Infiltration	Haematological	Lymphoma	1207	357	272.5	242.5	319	228	463	215	292	276	345	241	254	341	202	334	230	453	204.5	373	219	1515.5	855	254	170	175.5	259	538	180	294	237	4519	215.5	506	355.5	217	434.5	1253	1455	185	294	328	221.5	856
322(1.B21)	Unknown322	0	Negative	Haematological	Lymphoma	1107	318	216	257	319	222.5	460	218	254	277	313	225.5	241.5	317	224	293	239.5	460	203	243.5	201	1926	685	238	157	178	257	500	184.5	269	222	3564	210	463	303	199	386	1008.5	1255.5	179	276.5	276	234	959.5
323(1.C21)	Unknown323	1	CSF-Infiltration	Haematological	Lymphoma	285.5	315	229.5	259	259	231	216	218	243	281	318	231	253.5	283.5	208	203	238	424	207	1974	214.5	987	423	237	165	176.5	270	507	187	269	227	3598.5	213	505.5	319	200	331	1069	1323	188	286	269	229	453
324(1.D21)	Unknown324	0	Negative	Haematological	Lymphoma	536	270	216	247	308	228	234	280.5	237	260.5	284	210.5	235	298	177	206	246	453.5	196	296	190.5	1071.5	433	278	145.5	166	241	476.5	177	237	257.5	3451.5	189	431	301	183	335	993	1229	164	256.5	275.5	224	440.5
325(1.E21)	Unknown325	0	Negative	Haematological	Lymphoma	1144	339	247.5	254	285	212	229	216	241	275	339.5	240	235	288.5	247	212	241	432.5	197	231.5	185.5	1720	676.5	240	145	163	279	577	179	276.5	223	4319	198	568	335.5	194.5	335	1445	1725	179	298	263.5	228	521
326(1.F21)	Unknown326	1	CSF-Infiltration	Haematological	Lymphoma	1830	334.5	406	301	663	273	314	246	300.5	255.5	399.5	230	261	300	337	241	300	624	207	283	215	1633	1596	246	160	179	293	979	199	317	259	4858.5	202	618	427.5	195	700.5	3591	4020	208.5	403	294	277	528.5
327(1.G21)	Unknown327	1	CSF-Infiltration	Haematological	Lymphoma	1978	308	220	217	288	202	600	189	222	228	332	202	220	336	431.5	469	203	447	171	416	174.5	2707.5	808	216.5	119	143	254	500	153	275.5	198	4742	173	484	418	167	710.5	1762	2067.5	146.5	309.5	256.5	194	1300
328(1.H21)	Unknown328	1	CSF-Infiltration	Haematological	Lymphoma	765	291	229	223.5	372	206.5	354	200	228	249	273	210	218.5	279	191	250	235.5	460	180	225.5	180	736	555	221	130	161	238	516	169	271	202	3625	177.5	493	296.5	180	342	1362	1661	157	264	256.5	219	627
329(1.I21)	Unknown329	0	Negative	Haematological	Lymphoma	380	402.5	273.5	310	329.5	271	280	262.5	289	312.5	411	292	297	350	292.5	235	290	543.5	234	269	239	1667	680	287	193.5	203.5	333.5	617	213	362.5	275	4965	241	698	445	220	375.5	1321	1502	218.5	360.5	319.5	286	508.5
331(1.K21)	Unknown331	0	Negative	Haematological	Lymphoma	360	306	206	239.5	264.5	235.5	213	202.5	246	324	296.5	228	228	305	242	192	228	443	205.5	228	210.5	1488	393	229	157	172	254	455	177	246.5	223	3524	201	462	284	205	285	801.5	1042	175	268	260	228.5	523
332(1.L21)	Unknown332	0	Negative	Haematological	Lymphoma	378.5	290	295.5	226	327	203	195	192	229	258	294.5	212.5	228	283	216	188	256	408.5	189	224	185	944.5	814	214	136	158	242.5	688.5	166	242	198	4300.5	191	457.5	297	177.5	352	2018	2539	163.5	245.5	255	230	419
333(1.M21)	Unknown333	0	Negative	Haematological	Lymphoma	348.5	378	254.5	298.5	320.5	236	259.5	232	297	316	374.5	262.5	273	333	243	258	276	545.5	222	262	222	1223	715	265	180	197	296	603	197	319	253	4043	232	661.5	396	235	353	1288	1531	196	332	306	261	488
334(1.N21)	Unknown334	1	CSF-Infiltration	Haematological	Lymphoma	924	360	220.5	260.5	278	258	222	217	258	313	342	256	265.5	318	235	228.5	253	503	217	245	211	1487.5	515	251.5	165.5	188	285	513	192	305	229	3647	218	564	365.5	205	299	929	1104.5	188	327	281	230	534
335(1.O21)	Unknown335	1	CSF-Infiltration	Haematological	Lymphoma	607	302	220	230	284.5	204	254	199	249.5	248	310	217.5	242	279.5	366	209	232	412	193	230.5	194	2345.5	833	227	156.5	175	260	491.5	177	265	220	4393	200	479	312.5	182.5	339	1345	1633.5	167	673.5	250	230	435
337(1.A22)	Unknown337	0	Negative	Haematological	Lymphoma	338	282	232	222	280.5	198.5	191	190	226	242	304	217.5	219	273	184	190	211	443	179.5	215.5	183	1013.5	440.5	224	134	154.5	234.5	506	162	265	201	4341	188.5	465	302	185	315.5	1165	1364	160	259	241	201	442
338(1.B22)	Unknown338	1	CSF-Infiltration	Haematological	Lymphoma	367.5	294	238	226	299	220	215	195.5	240.5	283	299	217.5	235.5	299	188	208	233.5	453.5	201	232	202	1037	495	236	146	175.5	234	585	173.5	258	223	4006	199	418	297	198	303.5	1427	1694	168	259	266	236	525
339(1.C22)	Unknown339	0	Negative	Haematological	Lymphoma	437.5	329	226	223	274	223	480	204	284	263	356	234	246	368	168	334	230	463	181	274.5	192	957	577	250	137	156.5	271	570	183	300.5	221	3834	202	571	356	191.5	529	1199.5	1289.5	164	271.5	340	234.5	864
341(1.E22)	Unknown341	1	CSF-Infiltration	Haematological	Lymphoma	2085	401	404	253	447	253	352	247	281	292	671	269	284	409	349	259	337.5	518	223	265	237	2404	1240	265	166.5	192	299	757	202	306	268	5270	225	654	403.5	208.5	608	2876.5	3149.5	204	368	309	280	635
343(1.G22)	Unknown343	0	Negative	Haematological	Lymphoma	563	335	207	234.5	296.5	210	243	188	236.5	254	302.5	222	235	284.5	172.5	192	231	455	186	225.5	179	889	459	223.5	145	160	255.5	503	172.5	279	212	4219	197.5	553	341	196	300	1187	1344	163	274	258	219	552.5
344(1.H22)	Unknown344	0	Negative	Haematological	Lymphoma	407	355	256	243	338.5	214	202	234	241	276	342	234	259	308	210.5	205.5	246	460.5	191	1509	219	1153	579	242.5	155	175	290	572	184	303	223.5	4384	208	558	327.5	210	302	1398	1538.5	182	311	286.5	238	493
345(1.I22)	Unknown345	0	Negative	Haematological	Lymphoma	392	408	232	256.5	329	212	211	205	239.5	260	357	256	255	287	181	215.5	251	493	195	251	213	1324	534	239	149	162	295	556.5	189	341	233	4026	201	670.5	417.5	200.5	302	1121.5	1385	180.5	333	275	259.5	407
347(1.K22)	Unknown347	0	Negative	Haematological	Lymphoma	281.5	311	196	226	241	221	185	185	219	260	295	209	216.5	284	172	168	211	415	179	211	176.5	779	331	215	139	150	248.5	496	160	260.5	200.5	3146.5	188	541	324.5	172.5	268	1129	1380	152	260.5	249	227	417
349(1.M22)	Unknown349	0	Negative	Haematological	Lymphoma	296.5	357	221	261	283.5	218	223	212.5	238	277	336	237.5	249	298	188	203	238	499.5	200	240	200	862	506	239	158	172	284	507	177	294	227	3980	209.5	603	362	198	288.5	959.5	1159	177	300	273	234	465
350(1.N22)	Unknown350	0	Negative	Haematological	Lymphoma	309	386	244	276	304	252	236	240	262.5	313.5	340	272	276	330.5	221.5	249	272	503	238	268	241	1162	404	274	182	195	310	534	200.5	332	253.5	4324	242	603.5	361.5	231	340	957	1151	207.5	319	297	256	508
351(1.O22)	Unknown351	0	Negative	Haematological	Lymphoma	934	375	225	252.5	393	233	215.5	214	240	304	340	242	253	301	187	212	238	647	204	243	211	1311	540	249	159.5	172	289	536	189.5	326.5	222	4327	207	641	364	207	308	1221	1480	173	320	273	243.5	463
352(1.P22)	Unknown352	0	Negative	Haematological	Lymphoma	470	327	242	246	317	252	254	226.5	277	306	328	225.5	273	343	217	234	248	463.5	230	278	221	1378	564.5	262	177	200.5	264.5	563	208	299.5	241	3638	228	474	291.5	220	325	1236	1453	198	295	305.5	264	563.5
354(1.B23)	Unknown354	1	CSF-Infiltration	Haematological	Lymphoma	620	325	275	271	322	269	252	246	263	319	353.5	250	273	336.5	250	233.5	267	495	228.5	256	225	1601	829	269	181	203	281.5	617.5	203	295	246.5	4504.5	237	512.5	313	231.5	349	1597.5	1974.5	198.5	306	295	264	520
355(1.C23)	Unknown355	0	Negative	Haematological	Lymphoma	607	349	244	244	306.5	222	237.5	217	236	267	329	235	245.5	298.5	201	221.5	268	498	204	246.5	207.5	1307	605.5	247	156	178	288	554	191.5	284.5	228	3997	215	523	332	199	311	1284	1498.5	189.5	287	269.5	245.5	461
358(1.F23)	Unknown358	0	Negative	Haematological	Lymphoma	295	321.5	212	239	289	218	227	197.5	233	257	303	235	249.5	292	186	193.5	252	470	181.5	221	199	1205	638	232.5	151.5	163	265	539.5	170.5	263	220	3365.5	197	571	359	188.5	323	1235	1422.5	169.5	291	263	240	474
359(1.G23)	Unknown359	1	CSF-Infiltration	Haematological	Lymphoma	3098	857.5	490.5	432	567	365	2606	371.5	1255	436	1366	773	712	683	546.5	1847.5	318.5	748	224	1342	517	2793	2016	575.5	176.5	196	420	1145	213.5	643	363	4004	296.5	859	1848	344	2505	1887.5	1347	272.5	1444	1076	290.5	5891
360(1.H23)	Unknown360	0	Negative	Haematological	Lymphoma	1189.5	273	189	200	224.5	197	183	165	196	215.5	271	205	203.5	259.5	196.5	164	195.5	382	161	190	178	1444.5	479	198.5	124.5	140	226	481	144	225	184	3253	170	454	275	163	300	973	1181	145	227	216	195.5	442
361(1.I23)	Unknown361	0	Negative	Haematological	Lymphoma	627	387	259.5	268	310	246	237	234	270	287	341	274	271	323	216	243	276	521	232	261.5	230	1212	676.5	282	181	193	318	604	205	333	249	4332	233	590	375	224	379	1296	1482	205	315.5	295	257	478
363(1.K23)	Unknown363	0	Negative	Haematological	Lymphoma	580	406	245	289	301.5	271	302	239	314	338	396	289	288.5	364	236	303	278	569.5	234	285	238.5	1329	370	297	193	221	329.5	513	213	376.5	269.5	3737	254	649	388.5	239	406.5	1138	1276	217	358.5	333	266	652
364(1.L23)	Unknown364	0	Negative	Haematological	Lymphoma	458	348.5	226	251	270	207	453.5	191	231	235	322	222.5	229	344	174	367.5	230.5	421	165	269	187	1389	718.5	224	132	144	264	531	163	293	196	4062	180.5	652	392.5	172	631.5	1475	1638	153	284	311.5	201.5	864
365(1.M23)	Unknown365	0	Negative	Haematological	Lymphoma	1654.5	402	279	281.5	364	257	272	251	277	306	384	275	276	327	276.5	238	290.5	588.5	230.5	260	232	1847.5	765.5	274	175	200	308	638	213	347	261	4582.5	243.5	647	387.5	225.5	344.5	1386	1555	200	330	303	252	468
367(1.O23)	Unknown367	1	CSF-Infiltration	Haematological	Lymphoma	365	300	222	248	299	208	220.5	223	247	264	507	235	252.5	265	416	216	272.5	387	207	624	204	2408	832	246	159.5	173.5	262	450	189	320.5	221	2922.5	209.5	457	344	199	349.5	763	892	182	487	254	208	368
368(1.P23)	Unknown368	0	Negative	Haematological	Lymphoma	578.5	388	252.5	318	302	226.5	730	247.5	366	282	442.5	268.5	280	376.5	273	642.5	273	601	199.5	332	219	2430	1245	281	161	179.5	344	578.5	199.5	368.5	231	4497	225.5	677	456	200	697	1457.5	1450.5	191	323	359	241	1232
371(1.C24)	Unknown371	1	CSF-Infiltration	Haematological	Lymphoma	293	316	247	255	307.5	242.5	229	214	254.5	291	323	244	260	313	203.5	222	248	465	209	254	219	1278	622	242	169	178	278.5	587.5	190	276	233	3840	223	490.5	325	212.5	333	1390.5	1662.5	186	288	276	251.5	503.5
372(1.D24)	Unknown372	0	Negative	Haematological	Lymphoma	3676.5	289	200	275.5	339	207.5	212.5	189	246.5	251	270.5	209	229	315	173	217.5	227	514.5	188	212.5	186	1549	253	219.5	148	158	242.5	432.5	160	274	211.5	3023.5	190	404	284	175	294	751	929	165	251	255	212	604
374(1.F24)	Unknown374	0	Negative	Haematological	Lymphoma	221	252	138	181	189	165.5	144	143	163	255	260.5	179	178	232	151	141	159	345	133	156	141	1352	230	173	102.5	111	182	367	114	186	151.5	2446	136	470	235	148.5	218.5	832	1098	114.5	218	186	161	388.5
375(1.G24)	Unknown375	1	CSF-Infiltration	Haematological	Lymphoma	497.5	432.5	305	305	337.5	347	1091	276.5	426	311.5	532	309	302	417	290	615	296	581	226	409	234	1751.5	1195	334	188	204.5	376.5	645.5	207	387	266	4758	241	800	546	234	1091	1866	1698	228	424	402	284	1048
376(1.H24)	Unknown376	1	CSF-Infiltration	Haematological	Lymphoma	945	323	283	254	597	241	1170	230	384	276	413	251	265.5	489.5	409	1111	252	468	201	550	206	2623	1375	267.5	171	184	328	813	176.5	367	245	4958	212	529	418	219.5	944	1372	1147	176	689	984	231	5390
377(1.I24)	Unknown377	0	Negative	Haematological	Lymphoma	696	318	293	232.5	444	215	240	210	230.5	267	346	230	233	300	213	202	244.5	438	195	241.5	197	1707	774	240	155	172.5	250	616	194	291	224	4571	218.5	491.5	342	207	364	1737	2024	185.5	271	276.5	232	538.5
378(1.J24)	Unknown378	0	Negative	Haematological	Lymphoma	390	424	257	287	336	261.5	372.5	251.5	288	306	373	295	287	351	239.5	290	287	532	239.5	274	244	1791	595	282	200	205	341.5	507.5	215	368	265	4029	248	724	495	241	393.5	1081	1228	203.5	372.5	324	268.5	686.5
379(1.K24)	Unknown379	1	CSF-Infiltration	Haematological	Lymphoma	351.5	371	230	259	281	242.5	391.5	205	278	276	361	258	265	321	273	317.5	259	456.5	198	261	198.5	1743	1039	259.5	162.5	193	274	552	185	314	266	4630.5	214.5	560	369	201	428	1259	1338	184	311	306.5	243	678.5
380(1.L24)	Unknown380	0	Negative	Haematological	Lymphoma	381	415	271	312.5	323	260	266	256	290	305	379	291	290	337.5	249	250	277	598.5	230.5	290.5	237	1500	553	291	185.5	199.5	331.5	519.5	207	358	255	4307	244	747	463	222	362	1129.5	1352	218	364.5	320	272	511
381(1.M24)	Unknown381	0	Negative	Solid	Lymphoma	1696	278	178	215	219	187.5	210.5	170.5	200	260	290	207.5	203	258	146.5	182	200	383	158.5	196	162.5	546	572.5	196	122.5	137	212	444.5	153	241	183	3084	161	516	295	158	265	1665.5	2062	141	249	220	188	598.5
382(1.N24)	Unknown382	0	Negative	Haematological	Lymphoma	928	302	225	261	328	213	209	212.5	233	299.5	330	210	232	305	210	196	243.5	539	194	227	195.5	759	914	232	152	173.5	233	587	176.5	259	213	3851	198	500	292.5	204	314	1615	1966	172	252.5	268	220.5	537.5
383(1.O24)	Unknown383	0	Negative	Haematological	Lymphoma	504	362	248.5	261	293	238	225.5	255	263	285	335	254	259.5	311	203.5	216	277	493	207	242	221	1519	723	256	166	181	301.5	520	194	332	242.5	4167	218	620	398	220	319.5	1174	1364	189.5	311	283	246	529
[truncated: 85 more columns]

## Sheet: LEUKEMIA. inf vs no inf
Location	Sample	Study_Results_int	Study_Results	Solid_Haematological	Lymphoma_leukemia	S100A9	CD44_1	HSPA2_1 (HSP72)	HIF1A	HSPA2_2 (HSP72)	TRAF3_1	MED12_1	MED12_2	ZMYM3	DDX3Y;DDX3X	C1QC	KLK3;KLK2	PTPRC	BRAF_1	SERPINA3	ERBB2_1	ERBB2_2	SERPINC1	NFKBIE_1	NFKBIE_2	CD44_2	LRG1	CD14	IRF4_1	BIRC3	IRF8	IRF4_2	ALDOC	PIM1_1	ANPEP	BCL6_1	SPP1_1	TRAF3_2	SEZ6_1	SPTAN1	MAP3K7	SEZ6_2	GAP43_1	GAP43_2	CD19_1	MS4A1	PTPRZ1_1	WBSCR17	SLC30A7
1(1.A1)	Unknown1	1	CSF-Infiltration	Haematological	Leukemia	1008	420.5	329	329.5	468.5	314	478	280.5	337	367.5	458	306	322	430	285.5	456	370	678	260.5	391	279.5	1798	923	339.5	219	237.5	353.5	684	237.5	394	325	4417	275	621	488	250.5	569	1442	1545	245	365.5	437.5	297.5	1891
7(1.G1)	Unknown7	1	CSF-Infiltration	Haematological	Leukemia	470	402	253.5	283.5	344	287	417	305	307	320.5	455	285	291.5	378	239	397.5	319	567	241	350.5	239	1447	511	289	178	211	319	631	224	376	265.5	3631.5	244	653	446	243.5	465.5	1162	1321.5	210	362	356	260.5	892
12(1.L1)	Unknown12	1	CSF-Infiltration	Haematological	Leukemia	383	392	240	304	314.5	257	224	228	273	648	409	263	256	340	238.5	211	282	549	210	245	222.5	926	503.5	259.5	169	180	289	622	185.5	342	245	3894	221	727.5	393	229	367	1539	2071.5	185	333	292.5	236.5	566
24(1.H2)	Unknown24	1	CSF-Infiltration	Haematological	Leukemia	556	401	249	311.5	328.5	246	726	380.5	379.5	387	678	268	281	606	253.5	1004	280	626.5	225	332.5	243	1836	771.5	299	179	192	318	683	199	358	258	4303	232	695	415	234	1095	1686	1543	199	348	389	258	1758.5
27(1.K2)	Unknown27	1	CSF-Infiltration	Haematological	Leukemia	367	397	236	284.5	548	240	237.5	236	284	345.5	415	279	285.5	339.5	207	228	283.5	566	226	289	235	727	391	268.5	169	185.5	337.5	564.5	199.5	342	242	3503.5	229.5	629	445	216	331	1196	1416	199	328.5	292	253	585
30(1.N2)	Unknown30	1	CSF-Infiltration	Haematological	Leukemia	455	412	304.5	328.5	392.5	297.5	310	327	334.5	387.5	440	313.5	324	411	271	276	344.5	582	281	318	276	1252	647	328	216	232	349.5	685	255	364	306	4682	298	628.5	429	280	421	1505	1723.5	241	373	354	332.5	669
31(1.O2)	Unknown31	1	CSF-Infiltration	Haematological	Leukemia	371	434	267	313	311	293	263	248	286	336	397.5	310	306	373	302	266	278	590.5	248	290	247	1311.5	549	293	196.5	219.5	344	598	217	382	273	3841	262	737.5	495	239	382	941	1112.5	215	371	325	286	692
32(1.P2)	Unknown32	0	Negative	Haematological	Leukemia	428	440	276	304	337	293	256.5	275	312	347	426	289	323	375	232	249	330.5	656.5	249	292	243.5	603	509	302	182	213	348	647.5	237	384	275	4018	262.5	762	451	253	380	1518	1690.5	232	362	329	304	619
33(1.A3)	Unknown33	1	CSF-Infiltration	Haematological	Leukemia	534	423	333	307.5	405	319.5	300	281	342	382.5	423	309	330	404	292.5	280	323	605	279	314	294	1165	885.5	330	220	244	370.5	773.5	245	392.5	300	4710.5	288.5	651	420	263	439	2314.5	2782	252	383	363	302	641
38(1.F3)	Unknown38	1	CSF-Infiltration	Haematological	Leukemia	554	376	259.5	271	347	272	275.5	259	278	326	365	261.5	286	339	249	227	270	529	241	279	224	1613	508	286	173.5	201	293	571.5	217	373	257	3886.5	245	586.5	397	226	364.5	1096	1340	207	317	326	279.5	654
40(1.H3)	Unknown40	0	Negative	Haematological	Leukemia	390	397	233	275	317	257	218	222	270	321.5	378	271	278.5	339	193	234	306	598	212	253	237	647	389	275	157	179	327	545	202	366.5	236	3465.5	233	778	475	210.5	341.5	1485	1766	192	344	295	252.5	577.5
42(1.J3)	Unknown42	0	Negative	Haematological	Leukemia	524	474	311	332	422	274	280	261	321	331	438	333	303	392	309	271.5	316.5	649	254	289	257	1555	661	314	201.5	215	384	656	217	414	284	4876	262	831	545	263	438.5	1155.5	1264	223	400.5	372	280	666
46(1.N3)	Unknown46	0	Negative	Haematological	Leukemia	352.5	386	263	282.5	421	260.5	265	257	297	324	382	311.5	301	381	274	264	284.5	617	233	271	238.5	1588.5	801	296	186	211	320.5	597	212	377	262.5	4052	250.5	726	431	231	396	1114.5	1243	218	353	318.5	277.5	669
49(1.A4)	Unknown49	0	Negative	Haematological	Leukemia	517.5	528	638	376	708.5	356	342	365.5	365	408	540	372.5	381.5	470.5	486.5	338	450	749	309	392	335.5	2492.5	1525	405.5	254	283.5	444	1126	289	491	356.5	7847	343.5	896.5	581	329	680	3204	3491.5	287	450	434	378	513
54(1.F4)	Unknown54	1	CSF-Infiltration	Haematological	Leukemia	650	400	288	304.5	456	250	2232.5	267	461.5	310	449	267.5	306	738	270.5	1719	363.5	643	220.5	399	233	1648	1227.5	333	169	190	325	674	224.5	412	266.5	4948	246	617	409	225	2973.5	1817.5	1661	199	331	885	232	8867
57(1.I4)	Unknown57	1	CSF-Infiltration	Haematological	Leukemia	1336	433.5	256	295	323	251.5	241.5	236	282	317	424.5	290	310.5	340.5	225	249	288	601	219	260	230	2123.5	794	291	168	189	359	589.5	203	422	263	4297	239	846	474	219	355	1170	1323	206	362	318	254	553
59(1.K4)	Unknown59	0	Negative	Haematological	Leukemia	726	424	329.5	307	637	248	223	237	292	296	466	288	294	335	299	254.5	328.5	642	209	281	219	2905	1170	291.5	161	188	357	738	202	421	250	5173	233.5	856.5	504.5	236.5	423	2358.5	2661	190	374	307.5	258.5	510.5
63(1.O4)	Unknown63	0	Negative	Haematological	Leukemia	995.5	491.5	253	313.5	349	272	326.5	239	303	343	438	315	321	369	266	312.5	287.5	654.5	230	277	250.5	2497	780	308	180	195	406	585	214	431	271	4326.5	247	867.5	556.5	254	438	1262	1326	206	394.5	471.5	279.5	853.5
66(1.B5)	Unknown66	0	Negative	Haematological	Leukemia	579	433	322	322	368.5	291	450	305	309	342	448	304	323	384.5	293.5	333.5	330	770	253.5	301	262	1114	871	315.5	205	216	363	706	241	395	277.5	5309	260.5	749	460	270	448	1367	1627	232	386	365	299	919
68(1.D5)	Unknown68	1	CSF-Infiltration	Haematological	Leukemia	755	514.5	359	373	462	316	533	350	456	387	521.5	355	340.5	480	387	470	354	643	300	401.5	366	2707	1001.5	386.5	232	249	433.5	779	275	520	331	6335.5	309	805	537.5	292.5	747	1451.5	1523	294	517	480	349	860
75(1.K5)	Unknown75	0	Negative	Haematological	Leukemia	449	389	264	290.5	322	273	291	257	307	339	391.5	277.5	301.5	369	261	250	298.5	562	244	282.5	248	914.5	534	299	200	210	324	587	213	352	270.5	4264	247	634.5	425	239	388	1032	1279	228	346	334	270	618.5
79(1.O5)	Unknown79	1	CSF-Infiltration	Haematological	Leukemia	406	374	273	270.5	334	247	247.5	247.5	281	310	370	263.5	273	339	253	236	295.5	523	224	266.5	234	2390.5	983	288.5	179	198	332.5	589.5	208	324	264	4273	242	572	364	237	351.5	1265.5	1385.5	197	319	316	270	616
83(1.C6)	Unknown83	1	CSF-Infiltration	Haematological	Leukemia	335	342	242	250.5	296	240	223	222.5	265	308.5	324	242.5	255	323	196	209	253	509.5	203	241	213	798	518	246	159	175.5	270	551	180	291.5	235	4260	217	533	339.5	198	306	1226	1450	178	293.5	290	250	529
90(1.J6)	Unknown90	0	Negative	Haematological	Leukemia	292	377	262.5	266.5	363	254.5	246	222	279	307	335	261	269	334	250	224	265	536	218.5	263	221	1625	690.5	272.5	170.5	190.5	294	609.5	185	325	239	4468.5	235.5	624	365.5	212.5	349	1324	1640	192	314.5	304	268	592
91(1.K6)	Unknown91	1	CSF-Infiltration	Haematological	Leukemia	887	368	248	278	314	261.5	276	244	297.5	335	377	256	279	362	231	263	284	572	238	289	232	1957	489.5	280	173	190	299	600	209	330	252	3610	239	590.5	407	225.5	366.5	1308.5	1638	216	317	308	283	614
92(1.L6)	Unknown92	0	Negative	Haematological	Leukemia	359	427.5	298	310.5	360	290.5	285	272	296	350.5	406	289	322	369	244	262	332.5	609.5	261	302.5	258.5	928	478	304	202	222	361.5	637	220.5	359	291.5	4468	268	676.5	415	256.5	394.5	1227	1412	233	365	359.5	297	679
93(1.M6)	Unknown93	1	CSF-Infiltration	Haematological	Leukemia	2864	533	338	306	489.5	270	286	276	396	338	430.5	319	291	382	289	240	302	602.5	230.5	299	239	1792	749	290	188	203	321	1081	199	446	255	5362	247	839	1120	238	421	1900	2207.5	211.5	372	317	286.5	614
94(1.N6)	Unknown94	1	CSF-Infiltration	Haematological	Leukemia	446	415	299	308	369	286	456	283	390	348	431	307	307	430	295	374	310	639	247	336	258.5	2085	792.5	326	200	214	343.5	639.5	234	391	292.5	4840	267	681	446	251	503	1648	1806	227	356	414	291	912
100(1.D7)	Unknown100	0	Negative	Haematological	Leukemia	344	391	261	279	338.5	259	238	259	284	313	363	269	279	347	251	239	274.5	549	242	280	243	1960	945	286.5	193	200	317	548	209.5	331	277	4594	244	604	398	236	326	1156	1302	213	320	313	277	556
102(1.F7)	Unknown102	1	CSF-Infiltration	Haematological	Leukemia	575	374	226	261	294	232.5	250	235	287	302.5	383	262.5	276	341.5	232	266	270	552	222	266.5	211	939	537	269	160	189	281	539	202	357	246	4420	225	565	403	229	359	845	1028	201.5	398	298.5	256	655
103(1.G7)	Unknown103	1	CSF-Infiltration	Haematological	Leukemia	407	402	222	264	266	232	222	231	262	285.5	332	268	272	310	223	239	260	497.5	220	253	214.5	1626	473	257	167	177	329	513.5	201	344	243.5	3384	220	707	490	220	329	856	1066.5	195	331	280	239	502.5
104(1.H7)	Unknown104	1	CSF-Infiltration	Haematological	Leukemia	463	465	313	325	393	278	342	277.5	320.5	361	425	313	338	399.5	368	298	325	603	271	322	272.5	2380	933	324	217.5	243	356	708	229	431	288	4535	282.5	735.5	518	249	416	1268.5	1521.5	244.5	378	346.5	302.5	618
108(1.L7)	Unknown108	1	CSF-Infiltration	Haematological	Leukemia	499.5	562.5	394	446.5	487	445	427	411	478	492	611	422	429.5	521	493	439	467	655	405	406	421	895	654	447	380.5	368.5	462	718	359	495.5	437.5	3491	425	630.5	483	394.5	525.5	909	1080	374	480	456	424	649.5
113(1.A8)	Unknown113	1	CSF-Infiltration	Haematological	Leukemia	3048	370.5	241.5	257	316	238	855	225	362	288	425	259.5	264	463	216	597	260	520.5	189	336	207.5	1924	1028.5	267	142	160	299	620	181.5	342	223	4699	202.5	663.5	453	199	817.5	2379	2525	166	297	412.5	218	1511.5
116(1.D8)	Unknown116	0	Negative	Haematological	Leukemia	328.5	434	267	298	329	261	271	253	294.5	348	403	287.5	287	363	230	253	312	593	246.5	319	256	1002	433	292	188	208	322.5	619	207.5	350	286	4617	254	685.5	432	250.5	381	1516	1803.5	216	355	341.5	277	557
118(1.F8)	Unknown118	1	CSF-Infiltration	Haematological	Leukemia	480	257	153.5	180	201	168.5	145.5	173.5	194	231	244	174.5	184	247	141	145.5	173	399	156	182	153	1369	248.5	178.5	113	128	190	399	135	216	173	2771	157	403	261.5	153	208	726.5	847	124	221	186	190.5	460
121(1.I8)	Unknown121	1	CSF-Infiltration	Haematological	Leukemia	800	357	223	249	335	230	206.5	195	259	329	354.5	236	258	328	189	210.5	257	515	195.5	244	201	750.5	454	242	156	170	267	590.5	179	295	218	4162.5	207.5	616.5	393	200	338	1512	1756	173.5	297	282	218.5	646
128(1.P8)	Unknown128	1	CSF-Infiltration	Haematological	Leukemia	325.5	352	235	251	285.5	241	229	223	262	298.5	363	249	273	340	200	240	251	554	207	260	205.5	1711	715	385	163	185	287.5	600	181	307	245	4157.5	230	612	338.5	210	358.5	1212.5	1318.5	193	300	298	245.5	621
131(1.C9)	Unknown130	0	Negative	Haematological	Leukemia	131	488	643.5	510	448	602	408.5	414	436	419	459	613.5	451	466	516.5	400	378.5	481.5	840	364	406.5	369	2379	1293	461	316.5	342.5	543	888	341.5	564.5	426	7317.5	398	1066	640.5	356	571	2089.5	2433.5	348.5	563.5	487	402
136(1.H9)	Unknown136	1	CSF-Infiltration	Haematological	Leukemia	788.5	355	235	256	345	229	751	215	263	273	407	231.5	255	346	191	520.5	251	619.5	200	265	201	1370	580.5	253	156	169.5	273	598	191	289	230	4101	212	563	359	186	661.5	1199	1256.5	180	304	311	244	1317.5
137(1.I9)	Unknown137	1	CSF-Infiltration	Haematological	Leukemia	412	435.5	282.5	333	338.5	286	278	302	306	353	396	306	328.5	386	263	278	311.5	585.5	253	290	266	949	507.5	310	223	240	364.5	574	242	384.5	297.5	4048	275	656	427	264	381	1058	1239	234	381	336	298	583
138(1.J9)	Unknown138	1	CSF-Infiltration	Haematological	Leukemia	350	379	253	268	334.5	247.5	236	349	261.5	315	383	256	276	338	255	220	271.5	543.5	213.5	253	228.5	1563	612	265	174	188	294	588	194	335	248	4166	228	629	365	211	340	1158	1422	195	311	300	239	568.5
142(1.N9)	Unknown142	0	Negative	Haematological	Leukemia	321	330	234	260	330	245	222	202.5	250	378.5	345	233	242	330	189.5	217	236	490	202	241.5	204	740	411	273	155	179.5	263	610	179	277	222	4015	213	515	295	209	310	1338	1573	184	314	287	237.5	580
146(1.B10)	Unknown146	1	CSF-Infiltration	Haematological	Leukemia	363	349	232	256	285	237.5	222	223	270	321	339	241	273	323.5	215.5	228	251.5	499	227	258	215.5	1054.5	341	254	180	196	268	496	204	285	246	3315.5	224	473	332	217.5	310.5	1863	2203	203	294	298	262.5	533
149(1.E10)	Unknown149	1	CSF-Infiltration	Haematological	Leukemia	319	380	249	263	319	256	208	219.5	263	282	348	273	263	325.5	213.5	213	279.5	531	201.5	243	204	1371	576	265.5	157.5	176	330	603	184	341.5	228	4885.5	224	806	438	204	331	1402.5	1603	178.5	337	292	244	611
151(1.G10)	Unknown151	0	Negative	Haematological	Leukemia	223.5	232.5	218	171	276.5	189	160	161	191	207	232	161.5	183	238	208	153	195	345	153.5	187	153	1786	730.5	181	116	132	181	464	134	205	176	3989	153	359	234	152	228	1316.5	1474.5	130	206.5	215	177.5	401
158(1.N10)	Unknown158	0	Negative	Haematological	Leukemia	385	438.5	258	308	420	389	239	260	269	313.5	412	311	313	340.5	273	253.5	301.5	684.5	243	249	252	2193	653	281.5	181.5	203	350.5	592	206	357.5	259	4168	245	774	487	231	365	1099.5	1263	207.5	367	299	245.5	557
162(1.B11)	Unknown162	1	CSF-Infiltration	Haematological	Leukemia	289.5	369.5	239	278	279	238.5	252	221.5	257	311	345.5	267	278.5	334.5	233	220.5	294	507	225	253.5	219	1062.5	545	261	184	194	290	577	204	301	259	3743	245	583	345.5	231	363	1077	1290	208.5	307	308	261	602
165(1.E11)	Unknown165	1	CSF-Infiltration	Haematological	Leukemia	1121	311	218.5	235	281	223	195	200	254.5	252.5	292.5	213.5	237.5	288	233.5	194.5	226.5	457	181	227.5	190	1774	614.5	231	134.5	155	260	576	177.5	282	216	3997.5	190	492	317	191	299	999	1140	169	345.5	264	218.5	493.5
170(1.J11)	Unknown170	1	CSF-Infiltration	Haematological	Leukemia	323	321	237	241.5	314	232	219	210	240	279	313	235	230.5	318	241	202	251	491	208	227	212	1911	893	235	153	171	262	527	178	291	232.5	4603	210	527	305	196	326	1355	1668	174	277	273	233	543
172(1.L11)	Unknown172	1	CSF-Infiltration	Haematological	Leukemia	320	286	205	325	430.5	234	216	204	241.5	305	304	229	236.5	296	232	206	239.5	506	204	234	205.5	1704	486	233.5	163.5	182	254	481.5	182.5	252	238	3314.5	209	413	302	201	294	1029	1234	178	262	251	218	488.5
173(1.M11)	Unknown173	1	CSF-Infiltration	Haematological	Leukemia	1640	358.5	249	266	307	235.5	404	230	261	280	355	242.5	256	325	297	332.5	252	523	213	248	214	2392	690	254	162	176	310	581.5	195	321.5	230	4484	223.5	571	346	200	370	1207	1369	185	296	307	252	1162
175(1.O11)	Unknown175	0	Negative	Haematological	Leukemia	388	399	289	320	350.5	305	298.5	288.5	360	384	393.5	299	316	381	265	279.5	314	556.5	278.5	322	270	442.5	399.5	313	232	247	336	586	258	359	296	3811	291.5	563	380.5	286	415	1073	1317.5	250.5	365.5	365	298	556
176(1.P11)	Unknown176	0	Negative	Haematological	Leukemia	323	302	204	226	236	204	196	190.5	213	261.5	298	216	220	271	189	185.5	212	421	183	206.5	187	1297	468	214	139	157	231	501	157	252.5	196.5	4139.5	189	519	317	184	290	1090	1328	161	257	247	212	468
177(1.A12)	Unknown177	1	CSF-Infiltration	Haematological	Leukemia	1312	1722.5	1295	1348.5	1504	1358	1263.5	1305	1277	1385	1391	1258	1277	1418	1402	1359	1663	1467	1404.5	1173	1309	1456	1449.5	1271.5	1382	1243	1509	1583	1177	1402	1402.5	1420	1389	1326	1360.5	1398	1662	1412	1518	1279	1399	1411	1178	1413.5
183(1.G12)	Unknown183	0	Negative	Haematological	Leukemia	334	344.5	227	250	282	212.5	211	215.5	243	284	366	248	251	312.5	185	210	263.5	517	206	234	195.5	1257	474	248	147.5	172	283.5	536	187.5	295	220	4243.5	212	596.5	351.5	204	316	2481	2803	178	309	290	256	486.5
184(1.H12)	Unknown184	1	CSF-Infiltration	Haematological	Leukemia	371	462	283	311	373	304.5	278	273	344	336.5	424	303.5	305.5	379	241	258	315.5	652	253	297	258	1608.5	499.5	313	210	221	375	659.5	223	386	286.5	4748	270	747	459	261	404	2202	2522	231	379	341.5	319	598
186(1.J12)	Unknown186	1	CSF-Infiltration	Haematological	Leukemia	819.5	404	312	284.5	380	328.5	236	237.5	332.5	267	491	256	306	294	399	239	364.5	502	209	327	214	3113	1377	284	146	175	319	944	190.5	336	247	4539.5	208	581	466	196.5	374	1868.5	2175.5	181	566	307	242	670
190(1.N12)	Unknown190	0	Negative	Haematological	Leukemia	450.5	404	298	263	362.5	258	241	258	301	323.5	398	276	284.5	354	216	249	288	544	224.5	280	239.5	1444	620.5	286	184	201.5	312	634.5	217	335	260.5	5003.5	239.5	598.5	407	228	341	1550	1807	208	334	318.5	279	529.5
194(1.B13)	Unknown194	0	Negative	Haematological	Leukemia	667	357	250	258	315.5	226.5	231	214	236	271	337	251	271	317	199	217	262	495	205	248	205	1146	643	262	157	172.5	305.5	550	190.5	339.5	229	4415	214	614	358	207	362.5	1179	1343	184	306	291	251	554
198(1.F13)	Unknown198	1	CSF-Infiltration	Haematological	Leukemia	482	364	217	253	297	239	220	214	262	341	376	236.5	253	302	195	211.5	269.5	550	203.5	251	215	1158	493.5	256.5	160	182	287	528	187	305	238.5	4063.5	218	608	381	208.5	319	1700	1996	174	325	283.5	226.5	533
199(1.G13)	Unknown199	1	CSF-Infiltration	Haematological	Leukemia	368	406	289.5	288	352	274	267.5	270	307	330	379	291.5	290.5	359	235	265	325.5	521	244	301	238.5	590	542	302	193.5	218	326	604	221	340	265	3945	257	664	403.5	260	353	1222	1445	234.5	339	333	272	498
207(1.O13)	Unknown207	1	CSF-Infiltration	Haematological	Leukemia	278	340	260	253	324.5	248	233	238	276	315.5	321.5	247	264	326	208	221	277	477	207	248	226	574	567	258.5	184.5	191	287	595	192	281	237.5	4086	222	527	349	212.5	354	1301.5	1562	197	296.5	290	252.5	559
210(1.B14)	Unknown210	0	Negative	Haematological	Leukemia	599	340.5	322	279	426	270.5	242	239.5	277	333.5	357	257	278	343	224.5	240	283	499	234	271	228	257.5	688	267	185	201	277	736	203	318	252.5	4282	236	553	373.5	220	366	1835.5	2179.5	214	311	303	277	599
219(1.K14)	Unknown219	1	CSF-Infiltration	Haematological	Leukemia	316	331.5	237	229	322	202	188	186	226.5	242	322	232	232	288.5	195	185	221.5	467	186.5	231	196	1484	730	224.5	135	154	251	551.5	168	279.5	206.5	4447.5	185	568	357.5	188	326.5	1386.5	1581	158	283.5	260	227	477.5
225(1.A15)	Unknown225	1	CSF-Infiltration	Haematological	Leukemia	507	287	239	232	279	200.5	271	214	238	287	309.5	216	226	289	184	216	248	423	192	226	191	540	628	228	144	168	231	583	177	265.5	211	4478	194.5	449.5	281	193	352	1632	2000.5	165	261	270.5	220.5	500
227(1.C15)	Unknown227	1	CSF-Infiltration	Haematological	Leukemia	624	318	232	239	285	234.5	208	200	243	255	312	220	245	295	184	192	257	446	197	241	190	1047	517	234	158	176	254	527	182	268	227.5	3271.5	210.5	486	343.5	197	310	1121	1327	172	274	264	226.5	469
230(1.F15)	Unknown230	1	CSF-Infiltration	Haematological	Leukemia	351	363	278	284	359	276.5	263	261	278.5	311	364	268	281	357	230	250	295.5	542	239	286.5	238	1354	587	313.5	192	215	303	572	210	297.5	267	4207	258	552	376	243	379.5	1382.5	1578.5	223	310	326	284	477.5
232(1.H15)	Unknown232	1	CSF-Infiltration	Haematological	Leukemia	314	323	222	234	288	225	212	207.5	232	285	311	216.5	239	294	215	203	225.5	432	187	237	196	1439.5	461.5	237	148	168	256	544	168	289.5	214	3531	204	547	291.5	184	318.5	1200	1317.5	175	273	265	236	518
243(1.C16)	Unknown243	1	CSF-Infiltration	Haematological	Leukemia	1047	282.5	219	234	280	202.5	201.5	183	225	250	309	205.5	230	293.5	212.5	192	221	447.5	184	231	183	1834	809	219.5	146	158	246	453	172.5	261	207.5	3879	196	462	322	187	280	901	1095.5	164	289	257.5	209	446.5
245(1.E16)	Unknown245	1	CSF-Infiltration	Haematological	Leukemia	1053	404	281	280	380.5	236	220	236.5	301	289	379.5	278	277	319	243	218.5	266	538	211.5	265	254	1078	726	280	158	180.5	344	668	190	345	230.5	5109.5	226.5	709.5	570	206.5	326	1558	1724	197	556	263	236.5	439
255(1.O16)	Unknown255	0	Negative	Haematological	Leukemia	1053	369	299	266	367	259	260	294	287	296	356	267.5	289	341.5	219	231	302	537.5	238	282	238	936	468	279	180	202.5	293	577	206	337	260	4810	243	542	414	222.5	367.5	1343	1527	211	329	332.5	275	471
258(1.B17)	Unknown258	1	CSF-Infiltration	Haematological	Leukemia	2908	290	207.5	272.5	386	195.5	546.5	183	218	281	367	199	326.5	303.5	181	717	332	609.5	167	229	175.5	1176	546	208	133	140.5	231.5	525	158.5	243	217	3123	177	438	300.5	171	744	1068	1208	156	261	249.5	199	1586
262(1.F17)	Unknown262	0	Negative	Haematological	Leukemia	303	267	203	220	254	198	193	191	228.5	308	310	191	197.5	281	183	204	223.5	462	183.5	210	186	721.5	441.5	199	142	155	212	515.5	153	229	199	3594.5	185	401.5	240	172.5	271.5	941.5	1248	153	239	234	211	511
263(1.G17)	Unknown263	1	CSF-Infiltration	Haematological	Leukemia	561	367	323	298	410	275.5	249.5	235	303	298	377	271.5	285.5	326	269.5	234	313	591	231.5	280	244.5	1525.5	980	275	189.5	204.5	288	685	199.5	322	271	4739	247.5	562.5	372.5	238	409	1496	1885	209	336	304	278	476.5
268(1.L17)	Unknown268	1	CSF-Infiltration	Haematological	Leukemia	325	333.5	202	244.5	365	206	196	206	232	309	336	225	242.5	280.5	183	212	220.5	459	188	227.5	189	1237.5	647	242	139	158.5	256	485	176	288	203	3769	190	518	297.5	190.5	277.5	1555	1865.5	167	291	253	214	457
269(1.M17)	Unknown269	0	Negative	Haematological	Leukemia	501	359.5	234	247	279	236.5	217	209.5	256.5	292	356	248	247	310	222	216	256.5	511	217	267	216.5	1310	526.5	252	165	186	291	561	193.5	284	233	3638	220	549.5	338	201	317	1256	1477	189	301	285.5	262.5	510.5
272(1.P17)	Unknown272	0	Negative	Haematological	Leukemia	482	388.5	236	270.5	325	235	245	219	273	291	349	251	260	324	210	221	276	510	219	257.5	205	1169	427.5	259	170	189	306.5	535	200.5	299	242	4061.5	221	556	320	219	331	976	1168	192	296	291	244	481
276(1.D18)	Unknown276	1	CSF-Infiltration	Haematological	Leukemia	458	321	213	223.5	260	206	197	205	222	239	318	216.5	238	282.5	205	199.5	211	439	179	239	207	1300	448	220	145.5	159	252	518	158	288	202.5	3676.5	195	588	312	191.5	287	863	1041.5	165	268	263	218	504
285(1.M18)	Unknown285	1	CSF-Infiltration	Haematological	Leukemia	578.5	352	207.5	258	284	204	234	189	255	261	304	236	244	297	188.5	216	280	514	197	250.5	188	602	963	250	142.5	157	280.5	535.5	170	299	214	3700.5	198	693	352	180	305.5	1055	1243	165	304	260	230	584.5
286(1.N18)	Unknown286	1	CSF-Infiltration	Haematological	Leukemia	290.5	259.5	215	220.5	291	201	202	187	245	281.5	291	204	215	286	171.5	186	214	472	183.5	220	182.5	816	546	220	136	155.5	235.5	537	161	227	200	3755	188	416	253	175.5	284.5	1664	1798	158.5	243	247.5	215.5	479
294(1.F19)	Unknown294	1	CSF-Infiltration	Haematological	Leukemia	284	301	202.5	232.5	266	241	206	190	231	315	279	215	225	291	236	200	231	432.5	199	227.5	196.5	1122.5	432	226	157.5	173	233	449	173.5	251	208.5	3304.5	205	434	261	201	305.5	1099	1407	173	252	260	226	439.5
308(1.D20)	Unknown308	1	CSF-Infiltration	Haematological	Leukemia	218	246	156	610	486	181	157	153	196	234	238	170	179	255.5	160.5	148	197	530	150	180	150	696	423	170	114	126.5	194.5	459.5	129	205	183.5	2385	147.5	339	220	149	251	767	971	126.5	203	197	173	368
312(1.H20)	Unknown312	1	CSF-Infiltration	Haematological	Leukemia	295	327	224	249	278	223	215.5	211	253.5	267	326	241	239.5	307.5	184	201.5	236	502.5	201.5	237.5	205	721	382	242	158	169	272.5	452	181	304.5	225	3588	203.5	567	372	201.5	307	936	1115	184	299	281	256	469.5
317(1.M20)	Unknown317	0	Negative	Haematological	Leukemia	795	283.5	164	225	226	165	169	169	206.5	289.5	328	196	197	259	155	168	181	489.5	152	192	155	831	284.5	196	113	133.5	219	472	140	255	176	2829	166	569	301	158	247	1124	1384	134.5	245	228	190.5	439
319(1.O20)	Unknown319	1	CSF-Infiltration	Haematological	Leukemia	724.5	342	269	252	325	236	225	228.5	271	275.5	326	243	256	338	225	215	258	498	217	262	218	1515	489.5	251	170.5	181.5	294	577	184	326	233	4654	225	514	324	206.5	337	1335	1621	190	294	281	241	479.5
320(1.P20)	Unknown320	1	CSF-Infiltration	Haematological	Leukemia	472	327	262	253	327	234	214	205.5	278	284	330	230	254	319	216	207	244	528	201.5	256	206	1719.5	844	247.5	156	175.5	270	678	182	286	236	4754	206.5	519	329.5	208.5	347	2088	2447	186	287.5	282	251.5	569.5
330(1.J21)	Unknown330	1	CSF-Infiltration	Haematological	Leukemia	351	322.5	209	233	274.5	211	211	205	229	268.5	318	222	233	301.5	168	186	230	473	193	226	198	460	265	230	146	165	253	476	163	253	201	3530	199.5	482	308	192.5	268.5	1049	1293	167	265.5	260	246	471
336(1.P21)	Unknown336	0	Negative	Haematological	Leukemia	373	380	278.5	290.5	355	280	269.5	264.5	312	316	373.5	274.5	278	367.5	258.5	247.5	280.5	589	239.5	287.5	241	1438	860	291	201.5	208	320	597	222	342	268	5507	257.5	545.5	370	237	388	1396	1581	226.5	342	335	279	553
340(1.D22)	Unknown340	0	Negative	Haematological	Leukemia	297.5	314	234	253	299	215	221	220.5	256.5	273	301	239	246	310	205	216	236	477.5	205	242	204	585.5	548	242	163	168	268	576	177	307	237	3798	202.5	618	369	194	346	1652	1888	181	289	274	251	518
342(1.F22)	Unknown342	1	CSF-Infiltration	Haematological	Leukemia	256.5	309	180	254	257	192	184	184	230	252	293	223	230	292	161	177	213	484	182	221	183	761	336	219	134	148.5	246.5	468	157	254	203	3000.5	187	513	303.5	172.5	265	981.5	1162	153	262	249.5	226	417.5
348(1.L22)	Unknown348	1	CSF-Infiltration	Haematological	Leukemia	334	423.5	276	305	376	276	274.5	259.5	294	321.5	396.5	298	304	362.5	257.5	278.5	315	561.5	266	301	279	2045	616	294	213	222.5	359	578	234	365.5	292	4412	274	657.5	433	260	386	1200.5	1347	233	369	340	277	566
353(1.A23)	Unknown353	1	CSF-Infiltration	Haematological	Leukemia	636	242	144.5	185	188	168	156	151.5	175	187	251.5	169	178	206	155.5	160	160	344.5	157	162	149.5	1699	247	178	114.5	127	188	305.5	131	206.5	158	2436	146	365.5	260	143.5	208.5	566	716	126	200.5	178	162	319
356(1.D23)	Unknown356	1	CSF-Infiltration	Haematological	Leukemia	356	291	192.5	201	265	205	328	193.5	252	281	297	203.5	226	314	171.5	236	220.5	439.5	189	229	186.5	312	385	225	144	162	246	467.5	164	255	213	3342	195	430	278	180	346	1577	1855	163	239.5	259	220	509
357(1.E23)	Unknown357	1	CSF-Infiltration	Haematological	Leukemia	421	356	210.5	249	266	202	410	204.5	239	247	376	244	251	270	190.5	290	230.5	432	193	251	196	1037.5	556	276	140	163	298	511	172.5	299	202	3138	193	592.5	397	189	367	781.5	938	166	297	251	197.5	750
369(1.A24)	Unknown369	0	Negative	Haematological	Leukemia	416	272.5	205	200	244	189.5	179	175	206.5	236	281	187	203	253.5	151	168	197	412	165	195	174	637	495	200	129	140	212	539	153.5	236	181	3633	175.5	451	255	173	274	1423	1609.5	148	238	232	199	439
370(1.B24)	Unknown370	1	CSF-Infiltration	Haematological	Leukemia	506	358	238	260	306	259.5	228.5	238	267	308	342	250	263.5	320	207	232	254	508	227	252.5	225.5	1164	395	259	181	195.5	294	528.5	210	309	255.5	3720	237	520	348.5	220	327	1219	1446	204	307.5	288	235	477
373(1.E24)	Unknown373	1	CSF-Infiltration	Haematological	Leukemia	701	394	257.5	263	294.5	226	334.5	211	271	270	384	259.5	261	331	214	277	243	483	188	301	208	1549	665	272	148	165	296	551	168	330	232	4363	213	602	431.5	201.5	440	1161	1282	177	317	319	226	632
[truncated: 85 more columns]

## Sheet: MEAN&MEDIAN
INFILTRATED	1008	420.5	329	329.5	468.5	314	478	280.5	337	367.5	458	306	322	430	285.5	456	370	678	260.5	391	279.5	1798	923	339.5	219	237.5	353.5	684	237.5	394	325	4417	275	621	488	250.5	569	1442	1545	245	365.5	437.5	297.5	1891	304	240	513.5	380	406
	470	402	253.5	283.5	344	287	417	305	307	320.5	455	285	291.5	378	239	397.5	319	567	241	350.5	239	1447	511	289	178	211	319	631	224	376	265.5	3631.5	244	653	446	243.5	465.5	1162	1321.5	210	362	356	260.5	892	289	224.5	505	308	370
	383	392	240	304	314.5	257	224	228	273	648	409	263	256	340	238.5	211	282	549	210	245	222.5	926	503.5	259.5	169	180	289	622	185.5	342	245	3894	221	727.5	393	229	367	1539	2071.5	185	333	292.5	236.5	566	210	199.5	509.5	246	341
	556	401	249	311.5	328.5	246	726	380.5	379.5	387	678	268	281	606	253.5	1004	280	626.5	225	332.5	243	1836	771.5	299	179	192	318	683	199	358	258	4303	232	695	415	234	1095	1686	1543	199	348	389	258	1758.5	316	221	538	400	369
	367	397	236	284.5	548	240	237.5	236	284	345.5	415	279	285.5	339.5	207	228	283.5	566	226	289	235	727	391	268.5	169	185.5	337.5	564.5	199.5	342	242	3503.5	229.5	629	445	216	331	1196	1416	199	328.5	292	253	585	255	207	533.5	257.5	431
	455	412	304.5	328.5	392.5	297.5	310	327	334.5	387.5	440	313.5	324	411	271	276	344.5	582	281	318	276	1252	647	328	216	232	349.5	685	255	364	306	4682	298	628.5	429	280	421	1505	1723.5	241	373	354	332.5	669	314	258	539.5	324	431
	371	434	267	313	311	293	263	248	286	336	397.5	310	306	373	302	266	278	590.5	248	290	247	1311.5	549	293	196.5	219.5	344	598	217	382	273	3841	262	737.5	495	239	382	941	1112.5	215	371	325	286	692	260	227	591	294	393.5
	534	423	333	307.5	405	319.5	300	281	342	382.5	423	309	330	404	292.5	280	323	605	279	314	294	1165	885.5	330	220	244	370.5	773.5	245	392.5	300	4710.5	288.5	651	420	263	439	2314.5	2782	252	383	363	302	641	293	258.5	529	318.5	393
	554	376	259.5	271	347	272	275.5	259	278	326	365	261.5	286	339	249	227	270	529	241	279	224	1613	508	286	173.5	201	293	571.5	217	373	257	3886.5	245	586.5	397	226	364.5	1096	1340	207	317	326	279.5	654	286.5	214	473	287.5	354.5
	650	400	288	304.5	456	250	2232.5	267	461.5	310	449	267.5	306	738	270.5	1719	363.5	643	220.5	399	233	1648	1227.5	333	169	190	325	674	224.5	412	266.5	4948	246	617	409	225	2973.5	1817.5	1661	199	331	885	232	8867	321	201.5	484	867	409
	1336	433.5	256	295	323	251.5	241.5	236	282	317	424.5	290	310.5	340.5	225	249	288	601	219	260	230	2123.5	794	291	168	189	359	589.5	203	422	263	4297	239	846	474	219	355	1170	1323	206	362	318	254	553	339	204	582	267	392
	755	514.5	359	373	462	316	533	350	456	387	521.5	355	340.5	480	387	470	354	643	300	401.5	366	2707	1001.5	386.5	232	249	433.5	779	275	520	331	6335.5	309	805	537.5	292.5	747	1451.5	1523	294	517	480	349	860	1471	288	657	514	527.5
	406	374	273	270.5	334	247	247.5	247.5	281	310	370	263.5	273	339	253	236	295.5	523	224	266.5	234	2390.5	983	288.5	179	198	332.5	589.5	208	324	264	4273	242	572	364	237	351.5	1265.5	1385.5	197	319	316	270	616	296	214	452	275	417
	335	342	242	250.5	296	240	223	222.5	265	308.5	324	242.5	255	323	196	209	253	509.5	203	241	213	798	518	246	159	175.5	270	551	180	291.5	235	4260	217	533	339.5	198	306	1226	1450	178	293.5	290	250	529	215	186	446.5	248	311
	887	368	248	278	314	261.5	276	244	297.5	335	377	256	279	362	231	263	284	572	238	289	232	1957	489.5	280	173	190	299	600	209	330	252	3610	239	590.5	407	225.5	366.5	1308.5	1638	216	317	308	283	614	309	210	482	273	342
	2864	533	338	306	489.5	270	286	276	396	338	430.5	319	291	382	289	240	302	602.5	230.5	299	239	1792	749	290	188	203	321	1081	199	446	255	5362	247	839	1120	238	421	1900	2207.5	211.5	372	317	286.5	614	266.5	224	585	291	399
	446	415	299	308	369	286	456	283	390	348	431	307	307	430	295	374	310	639	247	336	258.5	2085	792.5	326	200	214	343.5	639.5	234	391	292.5	4840	267	681	446	251	503	1648	1806	227	356	414	291	912	292	230	536	404	419.5
	575	374	226	261	294	232.5	250	235	287	302.5	383	262.5	276	341.5	232	266	270	552	222	266.5	211	939	537	269	160	189	281	539	202	357	246	4420	225	565	403	229	359	845	1028	201.5	398	298.5	256	655	317	212.5	480.5	290	329
	407	402	222	264	266	232	222	231	262	285.5	332	268	272	310	223	239	260	497.5	220	253	214.5	1626	473	257	167	177	329	513.5	201	344	243.5	3384	220	707	490	220	329	856	1066.5	195	331	280	239	502.5	276	209	583.5	246	348.5
	463	465	313	325	393	278	342	277.5	320.5	361	425	313	338	399.5	368	298	325	603	271	322	272.5	2380	933	324	217.5	243	356	708	229	431	288	4535	282.5	735.5	518	249	416	1268.5	1521.5	244.5	378	346.5	302.5	618	284	242	593	488.5	418
	499.5	562.5	394	446.5	487	445	427	411	478	492	611	422	429.5	521	493	439	467	655	405	406	421	895	654	447	380.5	368.5	462	718	359	495.5	437.5	3491	425	630.5	483	394.5	525.5	909	1080	374	480	456	424	649.5	409.5	419	544.5	442	515
	3048	370.5	241.5	257	316	238	855	225	362	288	425	259.5	264	463	216	597	260	520.5	189	336	207.5	1924	1028.5	267	142	160	299	620	181.5	342	223	4699	202.5	663.5	453	199	817.5	2379	2525	166	297	412.5	218	1511.5	292	181	515	568	370
	480	257	153.5	180	201	168.5	145.5	173.5	194	231	244	174.5	184	247	141	145.5	173	399	156	182	153	1369	248.5	178.5	113	128	190	399	135	216	173	2771	157	403	261.5	153	208	726.5	847	124	221	186	190.5	460	205.5	138	335	176.5	233
	800	357	223	249	335	230	206.5	195	259	329	354.5	236	258	328	189	210.5	257	515	195.5	244	201	750.5	454	242	156	170	267	590.5	179	295	218	4162.5	207.5	616.5	393	200	338	1512	1756	173.5	297	282	218.5	646	236	181	472.5	275	323.5
	325.5	352	235	251	285.5	241	229	223	262	298.5	363	249	273	340	200	240	251	554	207	260	205.5	1711	715	385	163	185	287.5	600	181	307	245	4157.5	230	612	338.5	210	358.5	1212.5	1318.5	193	300	298	245.5	621	215	194	479	274	329.5
	788.5	355	235	256	345	229	751	215	263	273	407	231.5	255	346	191	520.5	251	619.5	200	265	201	1370	580.5	253	156	169.5	273	598	191	289	230	4101	212	563	359	186	661.5	1199	1256.5	180	304	311	244	1317.5	411.5	185	430	345	356
	412	435.5	282.5	333	338.5	286	278	302	306	353	396	306	328.5	386	263	278	311.5	585.5	253	290	266	949	507.5	310	223	240	364.5	574	242	384.5	297.5	4048	275	656	427	264	381	1058	1239	234	381	336	298	583	315	256	546	305	386
	350	379	253	268	334.5	247.5	236	349	261.5	315	383	256	276	338	255	220	271.5	543.5	213.5	253	228.5	1563	612	265	174	188	294	588	194	335	248	4166	228	629	365	211	340	1158	1422	195	311	300	239	568.5	240	216	474.5	259	355
	363	349	232	256	285	237.5	222	223	270	321	339	241	273	323.5	215.5	228	251.5	499	227	258	215.5	1054.5	341	254	180	196	268	496	204	285	246	3315.5	224	473	332	217.5	310.5	1863	2203	203	294	298	262.5	533	236.5	203	402.5	271	299
	319	380	249	263	319	256	208	219.5	263	282	348	273	263	325.5	213.5	213	279.5	531	201.5	243	204	1371	576	265.5	157.5	176	330	603	184	341.5	228	4885.5	224	806	438	204	331	1402.5	1603	178.5	337	292	244	611	217	187	552	252.5	364
	289.5	369.5	239	278	279	238.5	252	221.5	257	311	345.5	267	278.5	334.5	233	220.5	294	507	225	253.5	219	1062.5	545	261	184	194	290	577	204	301	259	3743	245	583	345.5	231	363	1077	1290	208.5	307	308	261	602	237.5	212	454	281	330
	1121	311	218.5	235	281	223	195	200	254.5	252.5	292.5	213.5	237.5	288	233.5	194.5	226.5	457	181	227.5	190	1774	614.5	231	134.5	155	260	576	177.5	282	216	3997.5	190	492	317	191	299	999	1140	169	345.5	264	218.5	493.5	765	174	397	231.5	280
	323	321	237	241.5	314	232	219	210	240	279	313	235	230.5	318	241	202	251	491	208	227	212	1911	893	235	153	171	262	527	178	291	232.5	4603	210	527	305	196	326	1355	1668	174	277	273	233	543	213.5	189	434	235	283.5
	320	286	205	325	430.5	234	216	204	241.5	305	304	229	236.5	296	232	206	239.5	506	204	234	205.5	1704	486	233.5	163.5	182	254	481.5	182.5	252	238	3314.5	209	413	302	201	294	1029	1234	178	262	251	218	488.5	204	188	348	245	292
	1640	358.5	249	266	307	235.5	404	230	261	280	355	242.5	256	325	297	332.5	252	523	213	248	214	2392	690	254	162	176	310	581.5	195	321.5	230	4484	223.5	571	346	200	370	1207	1369	185	296	307	252	1162	366	198	457.5	336	340
	1312	1722.5	1295	1348.5	1504	1358	1263.5	1305	1277	1385	1391	1258	1277	1418	1402	1359	1663	1467	1404.5	1173	1309	1456	1449.5	1271.5	1382	1243	1509	1583	1177	1402	1402.5	1420	1389	1326	1360.5	1398	1662	1412	1518	1279	1399	1411	1178	1413.5	1314	1478	1341	1381	1409
	371	462	283	311	373	304.5	278	273	344	336.5	424	303.5	305.5	379	241	258	315.5	652	253	297	258	1608.5	499.5	313	210	221	375	659.5	223	386	286.5	4748	270	747	459	261	404	2202	2522	231	379	341.5	319	598	277	240	574.5	310	411
	819.5	404	312	284.5	380	328.5	236	237.5	332.5	267	491	256	306	294	399	239	364.5	502	209	327	214	3113	1377	284	146	175	319	944	190.5	336	247	4539.5	208	581	466	196.5	374	1868.5	2175.5	181	566	307	242	670	952	208	483	333	420
	482	364	217	253	297	239	220	214	262	341	376	236.5	253	302	195	211.5	269.5	550	203.5	251	215	1158	493.5	256.5	160	182	287	528	187	305	238.5	4063.5	218	608	381	208.5	319	1700	1996	174	325	283.5	226.5	533	243	196	459.5	251	339.5
	368	406	289.5	288	352	274	267.5	270	307	330	379	291.5	290.5	359	235	265	325.5	521	244	301	238.5	590	542	302	193.5	218	326	604	221	340	265	3945	257	664	403.5	260	353	1222	1445	234.5	339	333	272	498	313.5	229	493	297	370.5
	278	340	260	253	324.5	248	233	238	276	315.5	321.5	247	264	326	208	221	277	477	207	248	226	574	567	258.5	184.5	191	287	595	192	281	237.5	4086	222	527	349	212.5	354	1301.5	1562	197	296.5	290	252.5	559	222.5	214	410	255.5	298
	316	331.5	237	229	322	202	188	186	226.5	242	322	232	232	288.5	195	185	221.5	467	186.5	231	196	1484	730	224.5	135	154	251	551.5	168	279.5	206.5	4447.5	185	568	357.5	188	326.5	1386.5	1581	158	283.5	260	227	477.5	259	162	448	227	308
	507	287	239	232	279	200.5	271	214	238	287	309.5	216	226	289	184	216	248	423	192	226	191	540	628	228	144	168	231	583	177	265.5	211	4478	194.5	449.5	281	193	352	1632	2000.5	165	261	270.5	220.5	500	344	167.5	366	235	287
	624	318	232	239	285	234.5	208	200	243	255	312	220	245	295	184	192	257	446	197	241	190	1047	517	234	158	176	254	527	182	268	227.5	3271.5	210.5	486	343.5	197	310	1121	1327	172	274	264	226.5	469	247	184	399	238	284
	351	363	278	284	359	276.5	263	261	278.5	311	364	268	281	357	230	250	295.5	542	239	286.5	238	1354	587	313.5	192	215	303	572	210	297.5	267	4207	258	552	376	243	379.5	1382.5	1578.5	223	310	326	284	477.5	260	235	471	288	346.5
	314	323	222	234	288	225	212	207.5	232	285	311	216.5	239	294	215	203	225.5	432	187	237	196	1439.5	461.5	237	148	168	256	544	168	289.5	214	3531	204	547	291.5	184	318.5	1200	1317.5	175	273	265	236	518	217	173	404	225	287
	1047	282.5	219	234	280	202.5	201.5	183	225	250	309	205.5	230	293.5	212.5	192	221	447.5	184	231	183	1834	809	219.5	146	158	246	453	172.5	261	207.5	3879	196	462	322	187	280	901	1095.5	164	289	257.5	209	446.5	320.5	177	375	232	490.5
	1053	404	281	280	380.5	236	220	236.5	301	289	379.5	278	277	319	243	218.5	266	538	211.5	265	254	1078	726	280	158	180.5	344	668	190	345	230.5	5109.5	226.5	709.5	570	206.5	326	1558	1724	197	556	263	236.5	439	2728	187.5	519	278.5	342
	2908	290	207.5	272.5	386	195.5	546.5	183	218	281	367	199	326.5	303.5	181	717	332	609.5	167	229	175.5	1176	546	208	133	140.5	231.5	525	158.5	243	217	3123	177	438	300.5	171	744	1068	1208	156	261	249.5	199	1586	287.5	160	353	252	279
	561	367	323	298	410	275.5	249.5	235	303	298	377	271.5	285.5	326	269.5	234	313	591	231.5	280	244.5	1525.5	980	275	189.5	204.5	288	685	199.5	322	271	4739	247.5	562.5	372.5	238	409	1496	1885	209	336	304	278	476.5	302	220	468	298	346
	325	333.5	202	244.5	365	206	196	206	232	309	336	225	242.5	280.5	183	212	220.5	459	188	227.5	189	1237.5	647	242	139	158.5	256	485	176	288	203	3769	190	518	297.5	190.5	277.5	1555	1865.5	167	291	253	214	457	243	171	412.5	224	502
	458	321	213	223.5	260	206	197	205	222	239	318	216.5	238	282.5	205	199.5	211	439	179	239	207	1300	448	220	145.5	159	252	518	158	288	202.5	3676.5	195	588	312	191.5	287	863	1041.5	165	268	263	218	504	229	172	476	231	298
	578.5	352	207.5	258	284	204	234	189	255	261	304	236	244	297	188.5	216	280	514	197	250.5	188	602	963	250	142.5	157	280.5	535.5	170	299	214	3700.5	198	693	352	180	305.5	1055	1243	165	304	260	230	584.5	198	168	502.5	246	317
	290.5	259.5	215	220.5	291	201	202	187	245	281.5	291	204	215	286	171.5	186	214	472	183.5	220	182.5	816	546	220	136	155.5	235.5	537	161	227	200	3755	188	416	253	175.5	284.5	1664	1798	158.5	243	247.5	215.5	479	221	157	355	227.5	255.5
	284	301	202.5	232.5	266	241	206	190	231	315	279	215	225	291	236	200	231	432.5	199	227.5	196.5	1122.5	432	226	157.5	173	233	449	173.5	251	208.5	3304.5	205	434	261	201	305.5	1099	1407	173	252	260	226	439.5	202	187	371	230	300
	218	246	156	610	486	181	157	153	196	234	238	170	179	255.5	160.5	148	197	530	150	180	150	696	423	170	114	126.5	194.5	459.5	129	205	183.5	2385	147.5	339	220	149	251	767	971	126.5	203	197	173	368	156	136	291.5	179	237.5
	295	327	224	249	278	223	215.5	211	253.5	267	326	241	239.5	307.5	184	201.5	236	502.5	201.5	237.5	205	721	382	242	158	169	272.5	452	181	304.5	225	3588	203.5	567	372	201.5	307	936	1115	184	299	281	256	469.5	224	188	456	244	331.5
	724.5	342	269	252	325	236	225	228.5	271	275.5	326	243	256	338	225	215	258	498	217	262	218	1515	489.5	251	170.5	181.5	294	577	184	326	233	4654	225	514	324	206.5	337	1335	1621	190	294	281	241	479.5	261	201.5	417	252	311
	472	327	262	253	327	234	214	205.5	278	284	330	230	254	319	216	207	244	528	201.5	256	206	1719.5	844	247.5	156	175.5	270	678	182	286	236	4754	206.5	519	329.5	208.5	347	2088	2447	186	287.5	282	251.5	569.5	375	183.5	428	256	310
	351	322.5	209	233	274.5	211	211	205	229	268.5	318	222	233	301.5	168	186	230	473	193	226	198	460	265	230	146	165	253	476	163	253	201	3530	199.5	482	308	192.5	268.5	1049	1293	167	265.5	260	246	471	195	188	394	237	302
	256.5	309	180	254	257	192	184	184	230	252	293	223	230	292	161	177	213	484	182	221	183	761	336	219	134	148.5	246.5	468	157	254	203	3000.5	187	513	303.5	172.5	265	981.5	1162	153	262	249.5	226	417.5	190	164	434	219	290
	334	423.5	276	305	376	276	274.5	259.5	294	321.5	396.5	298	304	362.5	257.5	278.5	315	561.5	266	301	279	2045	616	294	213	222.5	359	578	234	365.5	292	4412	274	657.5	433	260	386	1200.5	1347	233	369	340	277	566	277	249	524	300	402
	636	242	144.5	185	188	168	156	151.5	175	187	251.5	169	178	206	155.5	160	160	344.5	157	162	149.5	1699	247	178	114.5	127	188	305.5	131	206.5	158	2436	146	365.5	260	143.5	208.5	566	716	126	200.5	178	162	319	191.5	133	299.5	170	222
	356	291	192.5	201	265	205	328	193.5	252	281	297	203.5	226	314	171.5	236	220.5	439.5	189	229	186.5	312	385	225	144	162	246	467.5	164	255	213	3342	195	430	278	180	346	1577	1855	163	239.5	259	220	509	200	167	347	273	271
	421	356	210.5	249	266	202	410	204.5	239	247	376	244	251	270	190.5	290	230.5	432	193	251	196	1037.5	556	276	140	163	298	511	172.5	299	202	3138	193	592.5	397	189	367	781.5	938	166	297	251	197.5	750	239	180	461.5	235	320
	506	358	238	260	306	259.5	228.5	238	267	308	342	250	263.5	320	207	232	254	508	227	252.5	225.5	1164	395	259	181	195.5	294	528.5	210	309	255.5	3720	237	520	348.5	220	327	1219	1446	204	307.5	288	235	477	295.5	213	427	264	319
	701	394	257.5	263	294.5	226	334.5	211	271	270	384	259.5	261	331	214	277	243	483	188	301	208	1549	665	272	148	165	296	551	168	330	232	4363	213	602	431.5	201.5	440	1161	1282	177	317	319	226	632	243	184.5	485	429	346
	378	402.5	297.5	301	366	280.5	284	305	321	363	394	306	308	377	265	263	294	569	251	316.5	269	919	464.5	335	215	225	361	573.5	234.5	377	288	3838.5	265.5	617	415.5	258	376	1422	1742	243	341	343	296	543	284.5	235	524	305	418.5
NO INFILTRATED	428	440	276	304	337	293	256.5	275	312	347	426	289	323	375	232	249	330.5	656.5	249	292	243.5	603	509	302	182	213	348	647.5	237	384	275	4018	262.5	762	451	253	380	1518	1690.5	232	362	329	304	619	338	242	625	286.5	411
	390	397	233	275	317	257	218	222	270	321.5	378	271	278.5	339	193	234	306	598	212	253	237	647	389	275	157	179	327	545	202	366.5	236	3465.5	233	778	475	210.5	341.5	1485	1766	192	344	295	252.5	577.5	247.5	199.5	575	263	426.5
	524	474	311	332	422	274	280	261	321	331	438	333	303	392	309	271.5	316.5	649	254	289	257	1555	661	314	201.5	215	384	656	217	414	284	4876	262	831	545	263	438.5	1155.5	1264	223	400.5	372	280	666	307	251	658.5	371	480
	352.5	386	263	282.5	421	260.5	265	257	297	324	382	311.5	301	381	274	264	284.5	617	233	271	238.5	1588.5	801	296	186	211	320.5	597	212	377	262.5	4052	250.5	726	431	231	396	1114.5	1243	218	353	318.5	277.5	669	265	211.5	532.5	291	480
	517.5	528	638	376	708.5	356	342	365.5	365	408	540	372.5	381.5	470.5	486.5	338	450	749	309	392	335.5	2492.5	1525	405.5	254	283.5	444	1126	289	491	356.5	7847	343.5	896.5	581	329	680	3204	3491.5	287	450	434	378	513	344	296	654	407.5	510
	726	424	329.5	307	637	248	223	237	292	296	466	288	294	335	299	254.5	328.5	642	209	281	219	2905	1170	291.5	161	188	357	738	202	421	250	5173	233.5	856.5	504.5	236.5	423	2358.5	2661	190	374	307.5	258.5	510.5	390.5	208	589	269	714.5
	995.5	491.5	253	313.5	349	272	326.5	239	303	343	438	315	321	369	266	312.5	287.5	654.5	230	277	250.5	2497	780	308	180	195	406	585	214	431	271	4326.5	247	867.5	556.5	254	438	1262	1326	206	394.5	471.5	279.5	853.5	318	217	634	341	444
	579	433	322	322	368.5	291	450	305	309	342	448	304	323	384.5	293.5	333.5	330	770	253.5	301	262	1114	871	315.5	205	216	363	706	241	395	277.5	5309	260.5	749	460	270	448	1367	1627	232	386	365	299	919	382	253	569.5	337.5	428
	449	389	264	290.5	322	273	291	257	307	339	391.5	277.5	301.5	369	261	250	298.5	562	244	282.5	248	914.5	534	299	200	210	324	587	213	352	270.5	4264	247	634.5	425	239	388	1032	1279	228	346	334	270	618.5	271	229	481.5	291	364.5
	292	377	262.5	266.5	363	254.5	246	222	279	307	335	261	269	334	250	224	265	536	218.5	263	221	1625	690.5	272.5	170.5	190.5	294	609.5	185	325	239	4468.5	235.5	624	365.5	212.5	349	1324	1640	192	314.5	304	268	592	226	204	489	268	390.5
	359	427.5	298	310.5	360	290.5	285	272	296	350.5	406	289	322	369	244	262	332.5	609.5	261	302.5	258.5	928	478	304	202	222	361.5	637	220.5	359	291.5	4468	268	676.5	415	256.5	394.5	1227	1412	233	365	359.5	297	679	281	239	546	304	404
	344	391	261	279	338.5	259	238	259	284	313	363	269	279	347	251	239	274.5	549	242	280	243	1960	945	286.5	193	200	317	548	209.5	331	277	4594	244	604	398	236	326	1156	1302	213	320	313	277	556	247	215	492.5	268	352
	328.5	434	267	298	329	261	271	253	294.5	348	403	287.5	287	363	230	253	312	593	246.5	319	256	1002	433	292	188	208	322.5	619	207.5	350	286	4617	254	685.5	432	250.5	381	1516	1803.5	216	355	341.5	277	557	262	234	567	294.5	370.5
	131	488	643.5	510	448	602	408.5	414	436	419	459	613.5	451	466	516.5	400	378.5	481.5	840	364	406.5	369	2379	1293	461	316.5	342.5	543	888	341.5	564.5	426	7317.5	398	1066	640.5	356	571	2089.5	2433.5	348.5	563.5	487	402	536.5	382	360.5	821	437
	321	330	234	260	330	245	222	202.5	250	378.5	345	233	242	330	189.5	217	236	490	202	241.5	204	740	411	273	155	179.5	263	610	179	277	222	4015	213	515	295	209	310	1338	1573	184	314	287	237.5	580	210.5	179	411.5	249	309
	223.5	232.5	218	171	276.5	189	160	161	191	207	232	161.5	183	238	208	153	195	345	153.5	187	153	1786	730.5	181	116	132	181	464	134	205	176	3989	153	359	234	152	228	1316.5	1474.5	130	206.5	215	177.5	401	184	137	289	186	218
	385	438.5	258	308	420	389	239	260	269	313.5	412	311	313	340.5	273	253.5	301.5	684.5	243	249	252	2193	653	281.5	181.5	203	350.5	592	206	357.5	259	4168	245	774	487	231	365	1099.5	1263	207.5	367	299	245.5	557	246	225	564.5	270	391
	388	399	289	320	350.5	305	298.5	288.5	360	384	393.5	299	316	381	265	279.5	314	556.5	278.5	322	270	442.5	399.5	313	232	247	336	586	258	359	296	3811	291.5	563	380.5	286	415	1073	1317.5	250.5	365.5	365	298	556	309	268	474.5	335	379
	323	302	204	226	236	204	196	190.5	213	261.5	298	216	220	271	189	185.5	212	421	183	206.5	187	1297	468	214	139	157	231	501	157	252.5	196.5	4139.5	189	519	317	184	290	1090	1328	161	257	247	212	468	203	170	406	216	271.5
	334	344.5	227	250	282	212.5	211	215.5	243	284	366	248	251	312.5	185	210	263.5	517	206	234	195.5	1257	474	248	147.5	172	283.5	536	187.5	295	220	4243.5	212	596.5	351.5	204	316	2481	2803	178	309	290	256	486.5	259	185	456.5	242.5	318
	450.5	404	298	263	362.5	258	241	258	301	323.5	398	276	284.5	354	216	249	288	544	224.5	280	239.5	1444	620.5	286	184	201.5	312	634.5	217	335	260.5	5003.5	239.5	598.5	407	228	341	1550	1807	208	334	318.5	279	529.5	363	224.5	502	282.5	355.5
	667	357	250	258	315.5	226.5	231	214	236	271	337	251	271	317	199	217	262	495	205	248	205	1146	643	262	157	172.5	305.5	550	190.5	339.5	229	4415	214	614	358	207	362.5	1179	1343	184	306	291	251	554	329	194	471	269.5	332
	599	340.5	322	279	426	270.5	242	239.5	277	333.5	357	257	278	343	224.5	240	283	499	234	271	228	257.5	688	267	185	201	277	736	203	318	252.5	4282	236	553	373.5	220	366	1835.5	2179.5	214	311	303	277	599	261	217.5	424.5	287	335.5
	1053	369	299	266	367	259	260	294	287	296	356	267.5	289	341.5	219	231	302	537.5	238	282	238	936	468	279	180	202.5	293	577	206	337	260	4810	243	542	414	222.5	367.5	1343	1527	211	329	332.5	275	471	379	214.5	436.5	284	343
	303	267	203	220	254	198	193	191	228.5	308	310	191	197.5	281	183	204	223.5	462	183.5	210	186	721.5	441.5	199	142	155	212	515.5	153	229	199	3594.5	185	401.5	240	172.5	271.5	941.5	1248	153	239	234	211	511	185	160	327	207.5	255
	501	359.5	234	247	279	236.5	217	209.5	256.5	292	356	248	247	310	222	216	256.5	511	217	267	216.5	1310	526.5	252	165	186	291	561	193.5	284	233	3638	220	549.5	338	201	317	1256	1477	189	301	285.5	262.5	510.5	277	202	440	250	348.5
	482	388.5	236	270.5	325	235	245	219	273	291	349	251	260	324	210	221	276	510	219	257.5	205	1169	427.5	259	170	189	306.5	535	200.5	299	242	4061.5	221	556	320	219	331	976	1168	192	296	291	244	481	271.5	203	455	264	332
	795	283.5	164	225	226	165	169	169	206.5	289.5	328	196	197	259	155	168	181	489.5	152	192	155	831	284.5	196	113	133.5	219	472	140	255	176	2829	166	569	301	158	247	1124	1384	134.5	245	228	190.5	439	216	145	443.5	190	299
	373	380	278.5	290.5	355	280	269.5	264.5	312	316	373.5	274.5	278	367.5	258.5	247.5	280.5	589	239.5	287.5	241	1438	860	291	201.5	208	320	597	222	342	268	5507	257.5	545.5	370	237	388	1396	1581	226.5	342	335	279	553	269.5	234	478	291.5	367.5
	297.5	314	234	253	299	215	221	220.5	256.5	273	301	239	246	310	205	216	236	477.5	205	242	204	585.5	548	242	163	168	268	576	177	307	237	3798	202.5	618	369	194	346	1652	1888	181	289	274	251	518	219.5	183.5	423	235	305
	416	272.5	205	200	244	189.5	179	175	206.5	236	281	187	203	253.5	151	168	197	412	165	195	174	637	495	200	129	140	212	539	153.5	236	181	3633	175.5	451	255	173	274	1423	1609.5	148	238	232	199	439	241	155	358	207	264
Infiltrated: Haematological	1008	420.5	329	329.5	468.5	314	478	280.5	337	367.5	458	306	322	430	285.5	456	370	678	260.5	391	279.5	1798	923	339.5	219	237.5	353.5	684	237.5	394	325	4417	275	621	488	250.5	569	1442	1545	245	365.5	437.5	297.5	1891	304	240	513.5	380	406
	470	402	253.5	283.5	344	287	417	305	307	320.5	455	285	291.5	378	239	397.5	319	567	241	350.5	239	1447	511	289	178	211	319	631	224	376	265.5	3631.5	244	653	446	243.5	465.5	1162	1321.5	210	362	356	260.5	892	289	224.5	505	308	370
	383	392	240	304	314.5	257	224	228	273	648	409	263	256	340	238.5	211	282	549	210	245	222.5	926	503.5	259.5	169	180	289	622	185.5	342	245	3894	221	727.5	393	229	367	1539	2071.5	185	333	292.5	236.5	566	210	199.5	509.5	246	341
	556	401	249	311.5	328.5	246	726	380.5	379.5	387	678	268	281	606	253.5	1004	280	626.5	225	332.5	243	1836	771.5	299	179	192	318	683	199	358	258	4303	232	695	415	234	1095	1686	1543	199	348	389	258	1758.5	316	221	538	400	369
	367	397	236	284.5	548	240	237.5	236	284	345.5	415	279	285.5	339.5	207	228	283.5	566	226	289	235	727	391	268.5	169	185.5	337.5	564.5	199.5	342	242	3503.5	229.5	629	445	216	331	1196	1416	199	328.5	292	253	585	255	207	533.5	257.5	431
	455	412	304.5	328.5	392.5	297.5	310	327	334.5	387.5	440	313.5	324	411	271	276	344.5	582	281	318	276	1252	647	328	216	232	349.5	685	255	364	306	4682	298	628.5	429	280	421	1505	1723.5	241	373	354	332.5	669	314	258	539.5	324	431
	371	434	267	313	311	293	263	248	286	336	397.5	310	306	373	302	266	278	590.5	248	290	247	1311.5	549	293	196.5	219.5	344	598	217	382	273	3841	262	737.5	495	239	382	941	1112.5	215	371	325	286	692	260	227	591	294	393.5
	534	423	333	307.5	405	319.5	300	281	342	382.5	423	309	330	404	292.5	280	323	605	279	314	294	1165	885.5	330	220	244	370.5	773.5	245	392.5	300	4710.5	288.5	651	420	263	439	2314.5	2782	252	383	363	302	641	293	258.5	529	318.5	393
	554	376	259.5	271	347	272	275.5	259	278	326	365	261.5	286	339	249	227	270	529	241	279	224	1613	508	286	173.5	201	293	571.5	217	373	257	3886.5	245	586.5	397	226	364.5	1096	1340	207	317	326	279.5	654	286.5	214	473	287.5	354.5
	650	400	288	304.5	456	250	2232.5	267	461.5	310	449	267.5	306	738	270.5	1719	363.5	643	220.5	399	233	1648	1227.5	333	169	190	325	674	224.5	412	266.5	4948	246	617	409	225	2973.5	1817.5	1661	199	331	885	232	8867	321	201.5	484	867	409
	1336	433.5	256	295	323	251.5	241.5	236	282	317	424.5	290	310.5	340.5	225	249	288	601	219	260	230	2123.5	794	291	168	189	359	589.5	203	422	263	4297	239	846	474	219	355	1170	1323	206	362	318	254	553	339	204	582	267	392
	755	514.5	359	373	462	316	533	350	456	387	521.5	355	340.5	480	387	470	354	643	300	401.5	366	2707	1001.5	386.5	232	249	433.5	779	275	520	331	6335.5	309	805	537.5	292.5	747	1451.5	1523	294	517	480	349	860	1471	288	657	514	527.5
	406	374	273	270.5	334	247	247.5	247.5	281	310	370	263.5	273	339	253	236	295.5	523	224	266.5	234	2390.5	983	288.5	179	198	332.5	589.5	208	324	264	4273	242	572	364	237	351.5	1265.5	1385.5	197	319	316	270	616	296	214	452	275	417
	335	342	242	250.5	296	240	223	222.5	265	308.5	324	242.5	255	323	196	209	253	509.5	203	241	213	798	518	246	159	175.5	270	551	180	291.5	235	4260	217	533	339.5	198	306	1226	1450	178	293.5	290	250	529	215	186	446.5	248	311
	887	368	248	278	314	261.5	276	244	297.5	335	377	256	279	362	231	263	284	572	238	289	232	1957	489.5	280	173	190	299	600	209	330	252	3610	239	590.5	407	225.5	366.5	1308.5	1638	216	317	308	283	614	309	210	482	273	342
	2864	533	338	306	489.5	270	286	276	396	338	430.5	319	291	382	289	240	302	602.5	230.5	299	239	1792	749	290	188	203	321	1081	199	446	255	5362	247	839	1120	238	421	1900	2207.5	211.5	372	317	286.5	614	266.5	224	585	291	399
	446	415	299	308	369	286	456	283	390	348	431	307	307	430	295	374	310	639	247	336	258.5	2085	792.5	326	200	214	343.5	639.5	234	391	292.5	4840	267	681	446	251	503	1648	1806	227	356	414	291	912	292	230	536	404	419.5
	575	374	226	261	294	232.5	250	235	287	302.5	383	262.5	276	341.5	232	266	270	552	222	266.5	211	939	537	269	160	189	281	539	202	357	246	4420	225	565	403	229	359	845	1028	201.5	398	298.5	256	655	317	212.5	480.5	290	329
	407	402	222	264	266	232	222	231	262	285.5	332	268	272	310	223	239	260	497.5	220	253	214.5	1626	473	257	167	177	329	513.5	201	344	243.5	3384	220	707	490	220	329	856	1066.5	195	331	280	239	502.5	276	209	583.5	246	348.5
	463	465	313	325	393	278	342	277.5	320.5	361	425	313	338	399.5	368	298	325	603	271	322	272.5	2380	933	324	217.5	243	356	708	229	431	288	4535	282.5	735.5	518	249	416	1268.5	1521.5	244.5	378	346.5	302.5	618	284	242	593	488.5	418
	499.5	562.5	394	446.5	487	445	427	411	478	492	611	422	429.5	521	493	439	467	655	405	406	421	895	654	447	380.5	368.5	462	718	359	495.5	437.5	3491	425	630.5	483	394.5	525.5	909	1080	374	480	456	424	649.5	409.5	419	544.5	442	515
	3048	370.5	241.5	257	316	238	855	225	362	288	425	259.5	264	463	216	597	260	520.5	189	336	207.5	1924	1028.5	267	142	160	299	620	181.5	342	223	4699	202.5	663.5	453	199	817.5	2379	2525	166	297	412.5	218	1511.5	292	181	515	568	370
	480	257	153.5	180	201	168.5	145.5	173.5	194	231	244	174.5	184	247	141	145.5	173	399	156	182	153	1369	248.5	178.5	113	128	190	399	135	216	173	2771	157	403	261.5	153	208	726.5	847	124	221	186	190.5	460	205.5	138	335	176.5	233
	800	357	223	249	335	230	206.5	195	259	329	354.5	236	258	328	189	210.5	257	515	195.5	244	201	750.5	454	242	156	170	267	590.5	179	295	218	4162.5	207.5	616.5	393	200	338	1512	1756	173.5	297	282	218.5	646	236	181	472.5	275	323.5
	325.5	352	235	251	285.5	241	229	223	262	298.5	363	249	273	340	200	240	251	554	207	260	205.5	1711	715	385	163	185	287.5	600	181	307	245	4157.5	230	612	338.5	210	358.5	1212.5	1318.5	193	300	298	245.5	621	215	194	479	274	329.5
	788.5	355	235	256	345	229	751	215	263	273	407	231.5	255	346	191	520.5	251	619.5	200	265	201	1370	580.5	253	156	169.5	273	598	191	289	230	4101	212	563	359	186	661.5	1199	1256.5	180	304	311	244	1317.5	411.5	185	430	345	356
	412	435.5	282.5	333	338.5	286	278	302	306	353	396	306	328.5	386	263	278	311.5	585.5	253	290	266	949	507.5	310	223	240	364.5	574	242	384.5	297.5	4048	275	656	427	264	381	1058	1239	234	381	336	298	583	315	256	546	305	386
	350	379	253	268	334.5	247.5	236	349	261.5	315	383	256	276	338	255	220	271.5	543.5	213.5	253	228.5	1563	612	265	174	188	294	588	194	335	248	4166	228	629	365	211	340	1158	1422	195	311	300	239	568.5	240	216	474.5	259	355
	363	349	232	256	285	237.5	222	223	270	321	339	241	273	323.5	215.5	228	251.5	499	227	258	215.5	1054.5	341	254	180	196	268	496	204	285	246	3315.5	224	473	332	217.5	310.5	1863	2203	203	294	298	262.5	533	236.5	203	402.5	271	299
	319	380	249	263	319	256	208	219.5	263	282	348	273	263	325.5	213.5	213	279.5	531	201.5	243	204	1371	576	265.5	157.5	176	330	603	184	341.5	228	4885.5	224	806	438	204	331	1402.5	1603	178.5	337	292	244	611	217	187	552	252.5	364
	289.5	369.5	239	278	279	238.5	252	221.5	257	311	345.5	267	278.5	334.5	233	220.5	294	507	225	253.5	219	1062.5	545	261	184	194	290	577	204	301	259	3743	245	583	345.5	231	363	1077	1290	208.5	307	308	261	602	237.5	212	454	281	330
	1121	311	218.5	235	281	223	195	200	254.5	252.5	292.5	213.5	237.5	288	233.5	194.5	226.5	457	181	227.5	190	1774	614.5	231	134.5	155	260	576	177.5	282	216	3997.5	190	492	317	191	299	999	1140	169	345.5	264	218.5	493.5	765	174	397	231.5	280
	323	321	237	241.5	314	232	219	210	240	279	313	235	230.5	318	241	202	251	491	208	227	212	1911	893	235	153	171	262	527	178	291	232.5	4603	210	527	305	196	326	1355	1668	174	277	273	233	543	213.5	189	434	235	283.5
	320	286	205	325	430.5	234	216	204	241.5	305	304	229	236.5	296	232	206	239.5	506	204	234	205.5	1704	486	233.5	163.5	182	254	481.5	182.5	252	238	3314.5	209	413	302	201	294	1029	1234	178	262	251	218	488.5	204	188	348	245	292
	1640	358.5	249	266	307	235.5	404	230	261	280	355	242.5	256	325	297	332.5	252	523	213	248	214	2392	690	254	162	176	310	581.5	195	321.5	230	4484	223.5	571	346	200	370	1207	1369	185	296	307	252	1162	366	198	457.5	336	340
	1312	1722.5	1295	1348.5	1504	1358	1263.5	1305	1277	1385	1391	1258	1277	1418	1402	1359	1663	1467	1404.5	1173	1309	1456	1449.5	1271.5	1382	1243	1509	1583	1177	1402	1402.5	1420	1389	1326	1360.5	1398	1662	1412	1518	1279	1399	1411	1178	1413.5	1314	1478	1341	1381	1409
	371	462	283	311	373	304.5	278	273	344	336.5	424	303.5	305.5	379	241	258	315.5	652	253	297	258	1608.5	499.5	313	210	221	375	659.5	223	386	286.5	4748	270	747	459	261	404	2202	2522	231	379	341.5	319	598	277	240	574.5	310	411
	819.5	404	312	284.5	380	328.5	236	237.5	332.5	267	491	256	306	294	399	239	364.5	502	209	327	214	3113	1377	284	146	175	319	944	190.5	336	247	4539.5	208	581	466	196.5	374	1868.5	2175.5	181	566	307	242	670	952	208	483	333	420
	482	364	217	253	297	239	220	214	262	341	376	236.5	253	302	195	211.5	269.5	550	203.5	251	215	1158	493.5	256.5	160	182	287	528	187	305	238.5	4063.5	218	608	381	208.5	319	1700	1996	174	325	283.5	226.5	533	243	196	459.5	251	339.5
	368	406	289.5	288	352	274	267.5	270	307	330	379	291.5	290.5	359	235	265	325.5	521	244	301	238.5	590	542	302	193.5	218	326	604	221	340	265	3945	257	664	403.5	260	353	1222	1445	234.5	339	333	272	498	313.5	229	493	297	370.5
	278	340	260	253	324.5	248	233	238	276	315.5	321.5	247	264	326	208	221	277	477	207	248	226	574	567	258.5	184.5	191	287	595	192	281	237.5	4086	222	527	349	212.5	354	1301.5	1562	197	296.5	290	252.5	559	222.5	214	410	255.5	298
	316	331.5	237	229	322	202	188	186	226.5	242	322	232	232	288.5	195	185	221.5	467	186.5	231	196	1484	730	224.5	135	154	251	551.5	168	279.5	206.5	4447.5	185	568	357.5	188	326.5	1386.5	1581	158	283.5	260	227	477.5	259	162	448	227	308
	507	287	239	232	279	200.5	271	214	238	287	309.5	216	226	289	184	216	248	423	192	226	191	540	628	228	144	168	231	583	177	265.5	211	4478	194.5	449.5	281	193	352	1632	2000.5	165	261	270.5	220.5	500	344	167.5	366	235	287
	624	318	232	239	285	234.5	208	200	243	255	312	220	245	295	184	192	257	446	197	241	190	1047	517	234	158	176	254	527	182	268	227.5	3271.5	210.5	486	343.5	197	310	1121	1327	172	274	264	226.5	469	247	184	399	238	284
	351	363	278	284	359	276.5	263	261	278.5	311	364	268	281	357	230	250	295.5	542	239	286.5	238	1354	587	313.5	192	215	303	572	210	297.5	267	4207	258	552	376	243	379.5	1382.5	1578.5	223	310	326	284	477.5	260	235	471	288	346.5
	314	323	222	234	288	225	212	207.5	232	285	311	216.5	239	294	215	203	225.5	432	187	237	196	1439.5	461.5	237	148	168	256	544	168	289.5	214	3531	204	547	291.5	184	318.5	1200	1317.5	175	273	265	236	518	217	173	404	225	287
	1047	282.5	219	234	280	202.5	201.5	183	225	250	309	205.5	230	293.5	212.5	192	221	447.5	184	231	183	1834	809	219.5	146	158	246	453	172.5	261	207.5	3879	196	462	322	187	280	901	1095.5	164	289	257.5	209	446.5	320.5	177	375	232	490.5
	1053	404	281	280	380.5	236	220	236.5	301	289	379.5	278	277	319	243	218.5	266	538	211.5	265	254	1078	726	280	158	180.5	344	668	190	345	230.5	5109.5	226.5	709.5	570	206.5	326	1558	1724	197	556	263	236.5	439	2728	187.5	519	278.5	342
	2908	290	207.5	272.5	386	195.5	546.5	183	218	281	367	199	326.5	303.5	181	717	332	609.5	167	229	175.5	1176	546	208	133	140.5	231.5	525	158.5	243	217	3123	177	438	300.5	171	744	1068	1208	156	261	249.5	199	1586	287.5	160	353	252	279
	561	367	323	298	410	275.5	249.5	235	303	298	377	271.5	285.5	326	269.5	234	313	591	231.5	280	244.5	1525.5	980	275	189.5	204.5	288	685	199.5	322	271	4739	247.5	562.5	372.5	238	409	1496	1885	209	336	304	278	476.5	302	220	468	298	346
	325	333.5	202	244.5	365	206	196	206	232	309	336	225	242.5	280.5	183	212	220.5	459	188	227.5	189	1237.5	647	242	139	158.5	256	485	176	288	203	3769	190	518	297.5	190.5	277.5	1555	1865.5	167	291	253	214	457	243	171	412.5	224	502
	458	321	213	223.5	260	206	197	205	222	239	318	216.5	238	282.5	205	199.5	211	439	179	239	207	1300	448	220	145.5	159	252	518	158	288	202.5	3676.5	195	588	312	191.5	287	863	1041.5	165	268	263	218	504	229	172	476	231	298
	578.5	352	207.5	258	284	204	234	189	255	261	304	236	244	297	188.5	216	280	514	197	250.5	188	602	963	250	142.5	157	280.5	535.5	170	299	214	3700.5	198	693	352	180	305.5	1055	1243	165	304	260	230	584.5	198	168	502.5	246	317
	290.5	259.5	215	220.5	291	201	202	187	245	281.5	291	204	215	286	171.5	186	214	472	183.5	220	182.5	816	546	220	136	155.5	235.5	537	161	227	200	3755	188	416	253	175.5	284.5	1664	1798	158.5	243	247.5	215.5	479	221	157	355	227.5	255.5
	284	301	202.5	232.5	266	241	206	190	231	315	279	215	225	291	236	200	231	432.5	199	227.5	196.5	1122.5	432	226	157.5	173	233	449	173.5	251	208.5	3304.5	205	434	261	201	305.5	1099	1407	173	252	260	226	439.5	202	187	371	230	300
	218	246	156	610	486	181	157	153	196	234	238	170	179	255.5	160.5	148	197	530	150	180	150	696	423	170	114	126.5	194.5	459.5	129	205	183.5	2385	147.5	339	220	149	251	767	971	126.5	203	197	173	368	156	136	291.5	179	237.5
	295	327	224	249	278	223	215.5	211	253.5	267	326	241	239.5	307.5	184	201.5	236	502.5	201.5	237.5	205	721	382	242	158	169	272.5	452	181	304.5	225	3588	203.5	567	372	201.5	307	936	1115	184	299	281	256	469.5	224	188	456	244	331.5
	724.5	342	269	252	325	236	225	228.5	271	275.5	326	243	256	338	225	215	258	498	217	262	218	1515	489.5	251	170.5	181.5	294	577	184	326	233	4654	225	514	324	206.5	337	1335	1621	190	294	281	241	479.5	261	201.5	417	252	311
	472	327	262	253	327	234	214	205.5	278	284	330	230	254	319	216	207	244	528	201.5	256	206	1719.5	844	247.5	156	175.5	270	678	182	286	236	4754	206.5	519	329.5	208.5	347	2088	2447	186	287.5	282	251.5	569.5	375	183.5	428	256	310
	351	322.5	209	233	274.5	211	211	205	229	268.5	318	222	233	301.5	168	186	230	473	193	226	198	460	265	230	146	165	253	476	163	253	201	3530	199.5	482	308	192.5	268.5	1049	1293	167	265.5	260	246	471	195	188	394	237	302
	256.5	309	180	254	257	192	184	184	230	252	293	223	230	292	161	177	213	484	182	221	183	761	336	219	134	148.5	246.5	468	157	254	203	3000.5	187	513	303.5	172.5	265	981.5	1162	153	262	249.5	226	417.5	190	164	434	219	290
	334	423.5	276	305	376	276	274.5	259.5	294	321.5	396.5	298	304	362.5	257.5	278.5	315	561.5	266	301	279	2045	616	294	213	222.5	359	578	234	365.5	292	4412	274	657.5	433	260	386	1200.5	1347	233	369	340	277	566	277	249	524	300	402
	636	242	144.5	185	188	168	156	151.5	175	187	251.5	169	178	206	155.5	160	160	344.5	157	162	149.5	1699	247	178	114.5	127	188	305.5	131	206.5	158	2436	146	365.5	260	143.5	208.5	566	716	126	200.5	178	162	319	191.5	133	299.5	170	222
	356	291	192.5	201	265	205	328	193.5	252	281	297	203.5	226	314	171.5	236	220.5	439.5	189	229	186.5	312	385	225	144	162	246	467.5	164	255	213	3342	195	430	278	180	346	1577	1855	163	239.5	259	220	509	200	167	347	273	271
	421	356	210.5	249	266	202	410	204.5	239	247	376	244	251	270	190.5	290	230.5	432	193	251	196	1037.5	556	276	140	163	298	511	172.5	299	202	3138	193	592.5	397	189	367	781.5	938	166	297	251	197.5	750	239	180	461.5	235	320
	506	358	238	260	306	259.5	228.5	238	267	308	342	250	263.5	320	207	232	254	508	227	252.5	225.5	1164	395	259	181	195.5	294	528.5	210	309	255.5	3720	237	520	348.5	220	327	1219	1446	204	307.5	288	235	477	295.5	213	427	264	319
	701	394	257.5	263	294.5	226	334.5	211	271	270	384	259.5	261	331	214	277	243	483	188	301	208	1549	665	272	148	165	296	551	168	330	232	4363	213	602	431.5	201.5	440	1161	1282	177	317	319	226	632	243	184.5	485	429	346
	378	402.5	297.5	301	366	280.5	284	305	321	363	394	306	308	377	265	263	294	569	251	316.5	269	919	464.5	335	215	225	361	573.5	234.5	377	288	3838.5	265.5	617	415.5	258	376	1422	1742	243	341	343	296	543	284.5	235	524	305	418.5
Infiltrated: Solid Tumors	588.5	390	268	316	345	286	260	257	308	321	353	278	300	355	234	266	304	572	255	273	260	280.5	256	294.5	212	226	322	498	231	347	281.5	2278.5	266.5	532	392.5	262.5	356	989	1126	230.5	338	315	280	549.5	271.5	242	478.5	302	344
	585	397	313	247.5	346	229	270.5	251	283.5	286	377.5	270	262	340	226.5	234	258	538	207.5	268	220	1621.5	1003	271	157.5	173	307	623	181	354	229	5587	216	629	410	208.5	412	1603	1866	182.5	325.5	332.5	255.5	619	344.5	194.5	515	290.5	354.5
	1091.5	355.5	264.5	278	319.5	260	407	234	284	291	399.5	261	268	323	354	260.5	296	496	211.5	262.5	210	3035	892.5	264	161.5	185	336	630	204	356	241.5	4361	212	863.5	453.5	212.5	949	1316	1562	195	311	337	241.5	735	230	204	448	467	380
	878	940	690.5	710	784	708	761	691	706.5	741.5	864	656	665.5	870	805	790.5	846.5	878	711.5	655	696	1624	1114.5	684	652.5	623	739	1058	601	760.5	711.5	3195	706	863	762.5	688	1069	1189	1224	638	755	753.5	619	1554	937	691	807	769.5	759
	1098	1372	285.5	243	337	212	427	213	281	256	368	253	240	292	362	222.5	262.5	517	197	249	251	3243	711	244	141	188	297	658	180	347	271	5120	190	623	425	185	402	1440	1617.5	176	305	272.5	221	354	1556	193	467.5	421	360
	328	367	228	271	290	287	234.5	235.5	263.5	286	320	259	270.5	317	223	228	265	461.5	240.5	245	248	349.5	223	263.5	194	198.5	289	469.5	196	294.5	253	2393	244	531	348	223.5	313	863.5	979	207	316	291	254	497.5	235	221	445	267	327.5
Infiltrated lymphoma	687	493.5	334	320	388.5	307.5	296	305	337.5	381	495	339	349	418	336	306	380	644	290	351.5	312	1889	987	346	220	239	409	728.5	255	445	327.5	4869.5	297	736	506	281	464	1265	1459	258	407	367	299	585	378	276	648.5	350	524
	541	427.5	278	332	340	319	527	298	369	350	571	316.5	343	455.5	277	465	337.5	737.5	263.5	335.5	268.5	999	1034	344.5	202	228	407.5	740	248.5	423.5	306	4853	298.5	673	485	252.5	657	1402.5	1545	238	443	409	275	979	267	250	545	418.5	447
	331	331	250	279	308	264	254.5	274	290	408.5	355	249	289	360	250	237.5	282.5	514	238.5	274	240	1333	484	284	187	201	302.5	584	206	297.5	262.5	3216	244	474.5	348.5	220	351	1029	1272	213	301	299	268	608	235.5	219	395	275.5	337.5
	771	824	609	585	695	528	505	565	565	624	787	625	612	678	594.5	519	611	1132.5	471	528	499	4622.5	1684.5	619	397	439	786.5	1005.5	428	807.5	543.5	8476	497.5	1377.5	969.5	489	834.5	6534	7196	467	733	612	506	650	501	476	1086	570.5	752
	531	419	263	295.5	336	282	290	280	304	336	417.5	298	318	361	261.5	267	302	593	259	304	256	1202	412	311.5	199.5	223.5	326.5	588	226	369	294.5	3861	271	660	475	259	400	1012	1158.5	230	357.5	342	313.5	571	312.5	234	509	299	394.5
	1188	488	304.5	335	400	301	836	319	374.5	355	537	357.5	356	440	360	624.5	320.5	630.5	254.5	346	281	3474	775	341	200	214	431	656	236	522	342	5006	258	876	579	244	646	1325	1275	232	438	458.5	278	3041	332	258	696	462	479.5
	749	455	322	449	556	319.5	422	291	359	359.5	527.5	321	334.5	423	323.5	396	356	764	275	337.5	258	2622	962	340.5	219	225.5	384.5	730	233.5	416	317	4154	273	812.5	515	259.5	594	1735	1802	239	431	368.5	304	866	269.5	250	588	347	415
	152	120	85	99.5	96	104	80	88	90	106	108.5	89.5	95	110	73.5	80.5	98.5	142.5	87	86	83	122	77.5	93	65.5	74	93	163.5	70	99.5	89	1203	88	156	112	91.5	122	208	252	70	99	103	97.5	189	76	77	135	90	108
	438	346.5	243.5	271	284	243	304	231	288	293	375	261	261	358	233	298.5	288	536	214	267	212	1520.5	724	268	168.5	188	293	576	195	327.5	245	3984.5	231.5	622	406.5	213	407	1019	1203	196	315	319	237	700	228	201.5	487.5	354	336
	1614	415	252.5	300.5	318.5	269.5	246.5	240	283	309	397	280	291	357.5	317	244	265	537	219	261	236	2786	899.5	268.5	170	197	319	660	183	344	249.5	4590.5	226	681	420.5	218.5	388	1656	1875	193	381	300	241.5	632	228.5	215.5	519	296	358
	5520	504	492	405.5	473	382	3602	379	809.5	384	986.5	346	434	597	798.5	2415	446	721	283.5	948.5	422	4240.5	2289	407	203	257	400	881	331.5	745	505	5278	303	1354	680	271.5	3478	1994	1759.5	258	636.5	905	508.5	11889	479	338	643	2286	580
	656	411	289	347	344	319	300	278.5	323.5	363.5	430.5	312	337	373	267.5	281	320	631	273	307.5	281	1666	655	314	230	235	357	578.5	238	395	306	3941.5	288.5	619.5	471	286	402	979.5	1259	255	374.5	344	297.5	606	286	263	526	315	384
	427	435	272	288	344.5	271	314	256	280.5	327	403.5	284	305	361	283	290	293	571.5	240	292	245	1026	1006.5	303.5	180	202	359	664	219	350	259	4881	253	708.5	461.5	237	468	2799	3145.5	213.5	422	350.5	261	671	296	227	581	305.5	400.5
	371	409	225	267.5	269	224	263	216	265	289	406	265	298.5	333.5	251	291.5	273	548	202	364	211	2074	860	260	151.5	168	287	583	185	354	235.5	3892	218	751	438.5	193	417.5	1202.5	1290	174.5	395	294.5	242	872	221	188.5	584.5	295	365
	522	337	259	254	372	228	230	218.5	254.5	304	341	256	258	332	209.5	219	269	537	217	255	217.5	1043	682	261	163	181	287	589.5	194	327	236	4226.5	231	572	338	203	325	1299	1510	191	295.5	297	265	541	261	199	435	257	341
	356.5	346	216	241	260.5	234	271	217	259	291.5	359	234	264	331	209.5	258	244	509	188	245.5	183	1505	726	252	148	163	278	538	181	317	246.5	4066	210	560	353	203.5	365.5	1145	1368	178	302	291.5	211	719	231	195	456	285.5	314
	1172	359.5	293	275	366	298	511.5	254	335	321	404	267.5	287	429	255	428	275	532	222.5	330	233.5	1767	750.5	301	174	208	299.5	650	209	371	320.5	4519.5	246	566.5	409	236	703.5	1746	1955	207	320	367	280	893	352	214	446.5	394	363
	1049.5	426	280	318	371	285	507	340	301.5	324	399	295.5	315	362.5	288	393.5	314	599	254	318	248	2760	702	307	196	222	343	561	232	388	288	4704.5	258	681.5	428	255	421	1112	1227	224	349	352	277	1566	284	238	518	346	389
	503.5	446	277.5	311	334	283.5	256	257	286	321	432	317.5	316.5	350	284	253.5	296	632.5	291.5	274	267	1796	702	309.5	196	205	367	585	208.5	388.5	285.5	3923	255	796	515.5	244.5	361	1208	1368.5	212	382	319	279	554.5	261	230	630.5	298	399
	282	277	183.5	214	230	196	210	179	215	242.5	297	213.5	228	276	184	200	192	423	177.5	205	172	1346	490	211	129	144	235.5	548	158	263	194	3657.5	179	480	312.5	160	291	945	1123.5	148	277	230	202	597	219	161	394	210.5	262
	299	330	355	250	389.5	225	236	245	265	270	348.5	244.5	250	330	241	236	273	502	193	253	202	1702	861	248	154	176	263	742.5	177	300	220	5463	213.5	543	370	211.5	397	2018	2478	178	275	302	245.5	569	241	188	403	297	333
	1364.5	517.5	374	337	468.5	314	545	323	416	354	542	325.5	398.5	439	428	319	344	619	251	464	284.5	2996.5	1897.5	514	201	217	386.5	922	252	432	322	5730.5	286	697	467	269	643	2030	2060.5	256	614.5	434	304	834	358	270	558.5	603	511
	1953	1175	413.5	443	357	284	518	546.5	791.5	529	2481	718.5	857	907	251	612.5	526	857	346.5	310	203.5	1889	1265.5	848.5	117	240	3059	861	268	1542	656	4677.5	867	1982.5	1042	208.5	1557	2574.5	2869.5	1013	689.5	690	420	1582.5	444	183	711	1190.5	1126
	802	362	241	251	328	241.5	1509.5	273	608	293	856	257.5	251	938.5	238	1911.5	242	471	218	619	213.5	1610.5	1491	283	157	170.5	258	573	202	374.5	258	4939	222	672	562	205	1716	2127.5	1202	190	465.5	597	234	3290.5	274	187	411	711	387
	400.5	386.5	361.5	311	429	258	352	306	318	287	453	267	301	366	406	317	287.5	561	224.5	301	223	2282.5	1311	277.5	171	193	312	909	197	329	254.5	4674	229.5	658	435.5	229	642.5	2764	3136	199.5	702	320	297	827.5	256.5	210	484	302	357
	2621	892	655	562	789	536.5	1382	518.5	590	648	1046	582	897	638	1094	1243	670	883.5	444	729	467	6026	3006	543	395	451	639	2239.5	420	709.5	521.5	8877.5	457	1080	832	435	1100.5	3146	3590	441	1746	745.5	447.5	3177.5	474	471.5	877	686	820
	4506.5	299	224	225.5	368	196	322	194	222	236	431	184	218	271.5	237.5	256.5	246.5	525.5	170	217	168	1968	1317	208	117	130	228	680	142	268	186	4789	169	502.5	303.5	162	414	2237.5	2620	136	269	247	190	807.5	324.5	168	391	259	382.5
	513	434	302.5	323	366	299	285	298	308	328.5	405	317	317.5	375	281	265	330	584	260	302.5	268	1320	586	317	217.5	230	355.5	588	230	420.5	305	4679.5	277	666	466	263	398	1001	1174	240	372	357	287	548	271	259.5	540	308	411
	654	431	259	296.5	316	272	236	250.5	296	337	390	293	286	329	320.5	234.5	296	515	246	262	251	1697.5	1515	267	192	210	350	625	203	355	265.5	5320	242	723	441	233	357.5	1638.5	1944	213	363.5	307	272	553.5	246	245	534	274	400.5
	378	332	256	260	309	243	206	233	257	283	379	263	242	305	278	208	249	491.5	207	253	214	1788	904	253.5	168.5	182	302.5	569	184	297.5	242.5	4165	211.5	551	379.5	194.5	404.5	1225.5	1385	182	334.5	284	234.5	455.5	215	200	424	249.5	330.5
	300	324	289	240	337.5	240	242	220	287.5	273.5	329.5	237	261	331	266.5	236	271.5	507	203	271	210	950.5	1091.5	254	153	172.5	252	655.5	180	308	224	4819	216	561	364	203	426	2586.5	2834	190	306	307.5	263.5	571	223	194	410	267	311
	633	343.5	241	247.5	291	210	1167	228	346.5	290	749	242	253	420.5	294	919	252	472.5	193	316	226.5	2726	1589	276	150	172	300	787.5	176	346	237	4710	213.5	571	480	192	1457	1535	1352	167	467	320.5	225.5	2762	278	175	438	398	336.5
	420	397	244	283	295	265	247	237	285	292	364.5	264	276.5	339.5	248.5	234.5	267.5	511.5	218	257	230	1303	612	271.5	174	196	319.5	558	195.5	336	235.5	3963	221	678	423	214.5	390	939	1138	195	334	310	259	588.5	233	199	542	271.5	344.5
	709	392	307	278.5	359	249	227	226.5	277	300	373.5	258	278.5	322.5	269	220	288	564	220.5	259	236	2172	695	275	176	188.5	309	607	206.5	342	245	4856	225	611	417.5	225	369	1392	1589	194	346.5	311	245	437	357	207	494	270	351
	622	495	306.5	342	354	305	431.5	291	333	357	506.5	316	392.5	390.5	318.5	405	337.5	579.5	271	341	292	2339	1221	323	212	228.5	389	773.5	241	418	294	4754.5	276	824	526	278	474.5	1344	1634	242	503.5	392.5	308.5	1055.5	272.5	257	628	506.5	438
	626	398	312	317	394.5	301.5	298	295	320.5	335	393	310	1369	365	290	278.5	325	542	264	295	278.5	2320	739	310	225	242	352	565.5	238	357	298.5	4780	281	614	441	276	386.5	1044	1143	248	381	329	294	497	304	267.5	518	330	385.5
	1364	1344	306	281.5	387.5	266	342	237.5	309	305.5	393	261	277	344	261	259	288	522	229	275	240	1055	1204	277	187.5	201	288	622.5	208	322.5	250	4912	251.5	554	527	233	418	1224	1384	210.5	312	304	257	566.5	1010	228	434.5	271	327
	2462	1129	401	297	623	264	994.5	338.5	671	349.5	490.5	303	345	443	322.5	549	331.5	491	221.5	772	235.5	2693	1787	366	171	198	340	1341	198	359	295	5237	253	556.5	693	202	656	1748	1790	252	937	353.5	247	2196	711	208.5	427	416	409
	346.5	302	194	239	276	212	677	209	259	251	675	225	229	400	253	743	216	467.5	179	266	184.5	2084	776.5	231.5	136	157	249	453	245.5	281	213	3718	196.5	516	329.5	188	746.5	1234	1017	158	281.5	294	215	1219	233	168	385	273.5	292.5
	585	397	313	247.5	346	229	270.5	251	283.5	286	377.5	270	262	340	226.5	234	258	538	207.5	268	220	1621.5	1003	271	157.5	173	307	623	181	354	229	5587	216	629	410	208.5	412	1603	1866	182.5	325.5	332.5	255.5	619	344.5	194.5	515	290.5	354.5
	548	364	234	253	329	249.5	214	241	289	300	395.5	242	268	339	218	214	264	584.5	197	231	196.5	1277.5	607	256	150	163	348.5	569.5	182	298	234	4172.5	228	507.5	309	201	334	1246	1480.5	200	283.5	283	248	535	215	177	406	257	335
	489	364	295	250	398	234	253	229	269	275.5	391	260	252	330	253	223.5	255	547	201	283	217.5	1038	908	260	148	169	281.5	693.5	175	334	232	5087	213	629.5	377	202.5	368.5	1301	1553	178.5	316	292	270	601	257.5	189	473	273.5	362
	1508	414	259	292	342	264.5	280.5	236	286	320	364.5	287	293	345.5	306.5	258	301.5	535	240	284	244	2571.5	1087	280.5	190	209	343	590	211	357	275	4310.5	245.5	637	403	232	383	1113	1270	221	406	321	291	619	291	237	520	295	359
	1574	369.5	238	253	304	238	220	211	263	285	311	233	259	319	238	216	251	493	215	247	208	1099	594	246.5	158.5	187	282.5	684	174.5	278	231	4275	219	547.5	323.5	215	356	1207.5	1432.5	186	334	290	231.5	625	212	184	427	258	303
	1143	231	147	170	171	160	396.5	138	155	164	736	153	174.5	232.5	308	563.5	161	295.5	130	153.5	138	2202	705.5	157	106	115.5	185	380	115	199	142	2668.5	136	348.5	210	128	595	975	1075.5	114	238.5	319	150	2017.5	146	124	291	183	211.5
	327	338	246	281	320.5	259	251	235	273.5	311.5	345	267	279.5	342.5	304.5	247	268	500.5	243	266	250	1292	770	279	201	209	298	529	211	327	261	4984.5	256.5	517	340	241	339	1003	1164	208	349	310	275	528	247	223	418	272	338
	553	416	424	288.5	475	285	347	257	305	326	417	306.5	305.5	368	341	290	303	553.5	250	285.5	249.5	2622	1321	302	196	223.5	347	814	223	403.5	288	5346	259	654.5	473	235	472.5	1826	2137	224	496	338	308	739	302.5	221.5	502.5	382	377.5
	1091.5	355.5	264.5	278	319.5	260	407	234	284	291	399.5	261	268	323	354	260.5	296	496	211.5	262.5	210	3035	892.5	264	161.5	185	336	630	204	356	241.5	4361	212	863.5	453.5	212.5	949	1316	1562	195	311	337	241.5	735	230	204	448	467	380
	885	366	236	270.5	420.5	257	235	245	258.5	282	344	258.5	264	417	240	225.5	257	507.5	211	258	219	2033.5	986	260.5	163	182.5	289	584	224.5	324	241	5588	214	601.5	376.5	206.5	337	1793.5	2247.5	189.5	330	285.5	246	431	279	207	501	261	389
	711	368.5	273	227.5	310	315.5	783	217	283.5	245	377	228	241	359	310	869	245	419.5	170.5	444	181	2806	1157	232	124	157	240.5	771	163	312	234	3741	183	562.5	480.5	173	1017	1192	1246.5	161	593	394	195	3850.5	248	221.5	430	304.5	304
	338.5	418	250	271	390	250	291.5	258	286	303	392	274	288	340	242	269.5	278.5	526	228	297	230	964	767.5	292	176	203	318	626	189.5	337	252.5	4383	247	693	472.5	214	430.5	1194	1378	193.5	354	342	277	600.5	243.5	206.5	523.5	349	418
	287.5	291	240	224	312	221	198	202.5	244	290	292	215	216	297	209	186	238	440	193	233.5	186	1147	658.5	228	136	161	243	587	169	243	207	3872.5	197	487.5	298	187	313.5	1195	1434.5	161	330	269	210.5	462	205	176	358	229	282
	388	416	232.5	283	280	230	228.5	230	281	304	378	288	273.5	324	253	269	247	573.5	203	243	216	2045	972.5	267	165	180	326	639	186	369	241	5132.5	223.5	770	456	208.5	315.5	1194	1303	179	591	297.5	230.5	587	235	189.5	605	252	365
	515.5	382	359	260.5	431	247	216.5	222	269	283	369	251	273	334	213	219	289	515	213	261	207.5	1214	926	261	167.5	182	276	752	178	328	234.5	5176	220	624	385	198.5	401	2197	2564	192.5	319.5	285	242	611.5	277	200	416	266.5	323
	1352	466	530	388.5	575	408	695.5	398	695	431.5	684	399	485	484	618	1026	669	695.5	273	752.5	259	3366	1671.5	425	235	290	615	1285	263	614	374	4693	323	621	1058	285	865	1352	1319	285	904	1152.5	320.5	5223	340	339.5	626.5	2220	769
	728	376	270	296	352.5	295.5	282	263.5	324	335.5	362	284.5	315	378	261	261.5	298	545.5	265	305	254	1064	269.5	290	218.5	229	321.5	539	240	307	286	3952	278	502.5	361	269	362.5	864	985	232	334.5	347	307	564	269.5	241.5	467.5	311	345
	1145	375	333.5	274.5	401.5	247	551	248	273.5	287	411	248.5	266	310	304	272	285	520	205	253	224	1949	887	262	166	181	301.5	750	198.5	340	238	5017	219	671	386	209	477	1764	2155	193	342	291	265	614	560.5	204	495	329	334
	341	384	250	264	326	263	250	242	287	314	357.5	259	281	318	272	244	272	499	241	286	234	763.5	618	279	186	206	307.5	557	206	322	253.5	3836	240	540	368	231.5	355	1212.5	1424	212	386.5	297.5	271	558	230	217	421.5	276.5	340
	671	365.5	310	264	438	255	294	230	295	302.5	479	245	266	330	300	253	268	470.5	209.5	261	225	1676	1079.5	266	173	186	264	778	196.5	310	233	4330	232	570	399	228.5	468	2001.5	2331	196	303	286.5	242	823	423	202	421	262	356
	547	371.5	324	275	403.5	297	271	268	324	312	375.5	270	309	366	279	252	311	535	233	305.5	255	943	872	295	203.5	218.5	296	626	226.5	359	264	5173	269	564.5	379	242.5	393.5	1341	1536.5	228	338	333	281	475	314	231	474	307	376.5
	793	405	314	278.5	417	243.5	504	231.5	348	292.5	441	278	292.5	345	379	370	268.5	511	355	432	219	2248	1499	267	162.5	181	299	712	175	335.5	237.5	4612.5	228	560	439.5	207.5	713	1389	1507	178	522.5	477	226	1312	229	190	464.5	854	363
	1536	388	310	258	387	256.5	400	236	289	298	372	263.5	276.5	352	280	270	290.5	501.5	219	280	234	2022.5	838.5	269	176.5	197	305	805	216	355	245	4803	223.5	561	378	214	457.5	2306	2542.5	199	524	338	260	913	378.5	218	444.5	337	431
	591	348	238	256	277	221	586	208.5	272	256	400	249.5	242	342	251	388	242	454	204	284	206	2005	1167.5	251	152	165.5	307	555.5	202	319	224	4790	205	584	374	195	532	1515	1614	177.5	351.5	347.5	203	1064	255	188	463	351	409
	412.5	306.5	208	225	277	213	220	188	229	269	295	218	237	287	198.5	189.5	220	424	191	227	197	1138.5	400	225	150	161	249.5	506	167	256.5	207	3306	195.5	476	303	195	279	1014	1251	177.5	263	261	239.5	468	200	179	386	232	301
	620.5	401.5	275.5	286	345	224	238.5	261	259	302	405	289	280.5	322	325	238	275	529	218	258	237.5	2760	607	281	169	197	334	627	204	362	246	5122	232	718	433	219	383.5	1614.5	1915	207	352	292.5	253.5	485	375	224	525	272	365
	200	217	140	174	180	164.5	145	142	170	250	226	149	172.5	229	149	137	163.5	320.5	148.5	163	127	1345	342	162	106	122	160	366	123	184	158	1973	144	326	212	135	204.5	812	1107	129	183	182	156	383	145	125	255	170	198
	253	284	213.5	204	438.5	198	199	195	255	228	274.5	198	209	271.5	184.5	239	225	415.5	166.5	215.5	171	376.5	506	208	137	143	222	507	149	251	193.5	3498.5	177	432	302.5	174	286	1083	1285.5	155	256	244.5	193	424.5	181	158	328.5	224	551.5
	977	306	244.5	231	310	206	540	203	242	243	372.5	224	239	288	233	314	219	481	183.5	240	183.5	2380	1230	234	136.5	150	247	572.5	157	295	200	4509	190	518	322	175	390	1137.5	1293	158	284.5	264.5	206.5	1053	250	178	430	279	299
	260	238	154.5	199.5	214	168	155	143	181.5	243	232	181	178.5	228	150	153	169	317	162	170	158	187	313.5	173	119	124	191.5	407.5	135	201.5	170	2406	148.5	399	253	151.5	248	1047	1356	131	203	190.5	174.5	354	149	133	358	171	228
	974	367	223	246	294	232.5	521	212	273	262	468	240	251.5	341	389	484	231	482	188	466.5	187	2917	1226.5	238	152	171	268	649	165	306.5	215	4827	210	601	355	190	726	1821	1873	166	318	330	209	1311	219	174.5	479	270.5	322
	2740	379	296	307	389	223	1029	229	343.5	289	450	249	274	439	299	630	259	606.5	202	333	225	2381.5	877.5	288	152	177	334	651	194	369	267	4880	219.5	646.5	487	208	1022	1400	1350	190.5	461	438	220	2341	293	235	494	437	489.5
	1207	357	272.5	242.5	319	228	463	215	292	276	345	241	254	341	202	334	230	453	204.5	373	219	1515.5	855	254	170	175.5	259	538	180	294	237	4519	215.5	506	355.5	217	434.5	1253	1455	185	294	328	221.5	856	270	197	402	344	309
	285.5	315	229.5	259	259	231	216	218	243	281	318	231	253.5	283.5	208	203	238	424	207	1974	214.5	987	423	237	165	176.5	270	507	187	269	227	3598.5	213	505.5	319	200	331	1069	1323	188	286	269	229	453	216	194	396	247	281
	1830	334.5	406	301	663	273	314	246	300.5	255.5	399.5	230	261	300	337	241	300	624	207	283	215	1633	1596	246	160	179	293	979	199	317	259	4858.5	202	618	427.5	195	700.5	3591	4020	208.5	403	294	277	528.5	354	197	420	540	341.5
	1978	308	220	217	288	202	600	189	222	228	332	202	220	336	431.5	469	203	447	171	416	174.5	2707.5	808	216.5	119	143	254	500	153	275.5	198	4742	173	484	418	167	710.5	1762	2067.5	146.5	309.5	256.5	194	1300	374	155	390	254	280.5
	765	291	229	223.5	372	206.5	354	200	228	249	273	210	218.5	279	191	250	235.5	460	180	225.5	180	736	555	221	130	161	238	516	169	271	202	3625	177.5	493	296.5	180	342	1362	1661	157	264	256.5	219	627	264	158	397.5	233	374.5
	924	360	220.5	260.5	278	258	222	217	258	313	342	256	265.5	318	235	228.5	253	503	217	245	211	1487.5	515	251.5	165.5	188	285	513	192	305	229	3647	218	564	365.5	205	299	929	1104.5	188	327	281	230	534	259	196.5	506	260	335
	607	302	220	230	284.5	204	254	199	249.5	248	310	217.5	242	279.5	366	209	232	412	193	230.5	194	2345.5	833	227	156.5	175	260	491.5	177	265	220	4393	200	479	312.5	182.5	339	1345	1633.5	167	673.5	250	230	435	219	184	379	238	288.5
	367.5	294	238	226	299	220	215	195.5	240.5	283	299	217.5	235.5	299	188	208	233.5	453.5	201	232	202	1037	495	236	146	175.5	234	585	173.5	258	223	4006	199	418	297	198	303.5	1427	1694	168	259	266	236	525	209	182	360.5	236.5	269
	2085	401	404	253	447	253	352	247	281	292	671	269	284	409	349	259	337.5	518	223	265	237	2404	1240	265	166.5	192	299	757	202	306	268	5270	225	654	403.5	208.5	608	2876.5	3149.5	204	368	309	280	635	254	213	471	288	355
	620	325	275	271	322	269	252	246	263	319	353.5	250	273	336.5	250	233.5	267	495	228.5	256	225	1601	829	269	181	203	281.5	617.5	203	295	246.5	4504.5	237	512.5	313	231.5	349	1597.5	1974.5	198.5	306	295	264	520	243	218	407	271	308
	3098	857.5	490.5	432	567	365	2606	371.5	1255	436	1366	773	712	683	546.5	1847.5	318.5	748	224	1342	517	2793	2016	575.5	176.5	196	420	1145	213.5	643	363	4004	296.5	859	1848	344	2505	1887.5	1347	272.5	1444	1076	290.5	5891	1426	288	643	1289.5	677
	365	300	222	248	299	208	220.5	223	247	264	507	235	252.5	265	416	216	272.5	387	207	624	204	2408	832	246	159.5	173.5	262	450	189	320.5	221	2922.5	209.5	457	344	199	349.5	763	892	182	487	254	208	368	201	197.5	384	248	310.5
	293	316	247	255	307.5	242.5	229	214	254.5	291	323	244	260	313	203.5	222	248	465	209	254	219	1278	622	242	169	178	278.5	587.5	190	276	233	3840	223	490.5	325	212.5	333	1390.5	1662.5	186	288	276	251.5	503.5	235	191	387	239	304
	497.5	432.5	305	305	337.5	347	1091	276.5	426	311.5	532	309	302	417	290	615	296	581	226	409	234	1751.5	1195	334	188	204.5	376.5	645.5	207	387	266	4758	241	800	546	234	1091	1866	1698	228	424	402	284	1048	253	226	622.5	530.5	415.5
	945	323	283	254	597	241	1170	230	384	276	413	251	265.5	489.5	409	1111	252	468	201	550	206	2623	1375	267.5	171	184	328	813	176.5	367	245	4958	212	529	418	219.5	944	1372	1147	176	689	984	231	5390	228.5	204	430	1608.5	667.5
	351.5	371	230	259	281	242.5	391.5	205	278	276	361	258	265	321	273	317.5	259	456.5	198	261	198.5	1743	1039	259.5	162.5	193	274	552	185	314	266	4630.5	214.5	560	369	201	428	1259	1338	184	311	306.5	243	678.5	242.5	196	450.5	310	324
Infiltrated leukemia	1008	420.5	329	329.5	468.5	314	478	280.5	337	367.5	458	306	322	430	285.5	456	370	678	260.5	391	279.5	1798	923	339.5	219	237.5	353.5	684	237.5	394	325	4417	275	621	488	250.5	569	1442	1545	245	365.5	437.5	297.5	1891	304	240	513.5	380	406
	470	402	253.5	283.5	344	287	417	305	307	320.5	455	285	291.5	378	239	397.5	319	567	241	350.5	239	1447	511	289	178	211	319	631	224	376	265.5	3631.5	244	653	446	243.5	465.5	1162	1321.5	210	362	356	260.5	892	289	224.5	505	308	370
	383	392	240	304	314.5	257	224	228	273	648	409	263	256	340	238.5	211	282	549	210	245	222.5	926	503.5	259.5	169	180	289	622	185.5	342	245	3894	221	727.5	393	229	367	1539	2071.5	185	333	292.5	236.5	566	210	199.5	509.5	246	341
	556	401	249	311.5	328.5	246	726	380.5	379.5	387	678	268	281	606	253.5	1004	280	626.5	225	332.5	243	1836	771.5	299	179	192	318	683	199	358	258	4303	232	695	415	234	1095	1686	1543	199	348	389	258	1758.5	316	221	538	400	369
	367	397	236	284.5	548	240	237.5	236	284	345.5	415	279	285.5	339.5	207	228	283.5	566	226	289	235	727	391	268.5	169	185.5	337.5	564.5	199.5	342	242	3503.5	229.5	629	445	216	331	1196	1416	199	328.5	292	253	585	255	207	533.5	257.5	431
	455	412	304.5	328.5	392.5	297.5	310	327	334.5	387.5	440	313.5	324	411	271	276	344.5	582	281	318	276	1252	647	328	216	232	349.5	685	255	364	306	4682	298	628.5	429	280	421	1505	1723.5	241	373	354	332.5	669	314	258	539.5	324	431
	371	434	267	313	311	293	263	248	286	336	397.5	310	306	373	302	266	278	590.5	248	290	247	1311.5	549	293	196.5	219.5	344	598	217	382	273	3841	262	737.5	495	239	382	941	1112.5	215	371	325	286	692	260	227	591	294	393.5
	534	423	333	307.5	405	319.5	300	281	342	382.5	423	309	330	404	292.5	280	323	605	279	314	294	1165	885.5	330	220	244	370.5	773.5	245	392.5	300	4710.5	288.5	651	420	263	439	2314.5	2782	252	383	363	302	641	293	258.5	529	318.5	393
	554	376	259.5	271	347	272	275.5	259	278	326	365	261.5	286	339	249	227	270	529	241	279	224	1613	508	286	173.5	201	293	571.5	217	373	257	3886.5	245	586.5	397	226	364.5	1096	1340	207	317	326	279.5	654	286.5	214	473	287.5	354.5
	650	400	288	304.5	456	250	2232.5	267	461.5	310	449	267.5	306	738	270.5	1719	363.5	643	220.5	399	233	1648	1227.5	333	169	190	325	674	224.5	412	266.5	4948	246	617	409	225	2973.5	1817.5	1661	199	331	885	232	8867	321	201.5	484	867	409
	1336	433.5	256	295	323	251.5	241.5	236	282	317	424.5	290	310.5	340.5	225	249	288	601	219	260	230	2123.5	794	291	168	189	359	589.5	203	422	263	4297	239	846	474	219	355	1170	1323	206	362	318	254	553	339	204	582	267	392
	755	514.5	359	373	462	316	533	350	456	387	521.5	355	340.5	480	387	470	354	643	300	401.5	366	2707	1001.5	386.5	232	249	433.5	779	275	520	331	6335.5	309	805	537.5	292.5	747	1451.5	1523	294	517	480	349	860	1471	288	657	514	527.5
	406	374	273	270.5	334	247	247.5	247.5	281	310	370	263.5	273	339	253	236	295.5	523	224	266.5	234	2390.5	983	288.5	179	198	332.5	589.5	208	324	264	4273	242	572	364	237	351.5	1265.5	1385.5	197	319	316	270	616	296	214	452	275	417
	335	342	242	250.5	296	240	223	222.5	265	308.5	324	242.5	255	323	196	209	253	509.5	203	241	213	798	518	246	159	175.5	270	551	180	291.5	235	4260	217	533	339.5	198	306	1226	1450	178	293.5	290	250	529	215	186	446.5	248	311
	887	368	248	278	314	261.5	276	244	297.5	335	377	256	279	362	231	263	284	572	238	289	232	1957	489.5	280	173	190	299	600	209	330	252	3610	239	590.5	407	225.5	366.5	1308.5	1638	216	317	308	283	614	309	210	482	273	342
	2864	533	338	306	489.5	270	286	276	396	338	430.5	319	291	382	289	240	302	602.5	230.5	299	239	1792	749	290	188	203	321	1081	199	446	255	5362	247	839	1120	238	421	1900	2207.5	211.5	372	317	286.5	614	266.5	224	585	291	399
	446	415	299	308	369	286	456	283	390	348	431	307	307	430	295	374	310	639	247	336	258.5	2085	792.5	326	200	214	343.5	639.5	234	391	292.5	4840	267	681	446	251	503	1648	1806	227	356	414	291	912	292	230	536	404	419.5
	575	374	226	261	294	232.5	250	235	287	302.5	383	262.5	276	341.5	232	266	270	552	222	266.5	211	939	537	269	160	189	281	539	202	357	246	4420	225	565	403	229	359	845	1028	201.5	398	298.5	256	655	317	212.5	480.5	290	329
	407	402	222	264	266	232	222	231	262	285.5	332	268	272	310	223	239	260	497.5	220	253	214.5	1626	473	257	167	177	329	513.5	201	344	243.5	3384	220	707	490	220	329	856	1066.5	195	331	280	239	502.5	276	209	583.5	246	348.5
	463	465	313	325	393	278	342	277.5	320.5	361	425	313	338	399.5	368	298	325	603	271	322	272.5	2380	933	324	217.5	243	356	708	229	431	288	4535	282.5	735.5	518	249	416	1268.5	1521.5	244.5	378	346.5	302.5	618	284	242	593	488.5	418
	499.5	562.5	394	446.5	487	445	427	411	478	492	611	422	429.5	521	493	439	467	655	405	406	421	895	654	447	380.5	368.5	462	718	359	495.5	437.5	3491	425	630.5	483	394.5	525.5	909	1080	374	480	456	424	649.5	409.5	419	544.5	442	515
	3048	370.5	241.5	257	316	238	855	225	362	288	425	259.5	264	463	216	597	260	520.5	189	336	207.5	1924	1028.5	267	142	160	299	620	181.5	342	223	4699	202.5	663.5	453	199	817.5	2379	2525	166	297	412.5	218	1511.5	292	181	515	568	370
	480	257	153.5	180	201	168.5	145.5	173.5	194	231	244	174.5	184	247	141	145.5	173	399	156	182	153	1369	248.5	178.5	113	128	190	399	135	216	173	2771	157	403	261.5	153	208	726.5	847	124	221	186	190.5	460	205.5	138	335	176.5	233
	800	357	223	249	335	230	206.5	195	259	329	354.5	236	258	328	189	210.5	257	515	195.5	244	201	750.5	454	242	156	170	267	590.5	179	295	218	4162.5	207.5	616.5	393	200	338	1512	1756	173.5	297	282	218.5	646	236	181	472.5	275	323.5
	325.5	352	235	251	285.5	241	229	223	262	298.5	363	249	273	340	200	240	251	554	207	260	205.5	1711	715	385	163	185	287.5	600	181	307	245	4157.5	230	612	338.5	210	358.5	1212.5	1318.5	193	300	298	245.5	621	215	194	479	274	329.5
	788.5	355	235	256	345	229	751	215	263	273	407	231.5	255	346	191	520.5	251	619.5	200	265	201	1370	580.5	253	156	169.5	273	598	191	289	230	4101	212	563	359	186	661.5	1199	1256.5	180	304	311	244	1317.5	411.5	185	430	345	356
	412	435.5	282.5	333	338.5	286	278	302	306	353	396	306	328.5	386	263	278	311.5	585.5	253	290	266	949	507.5	310	223	240	364.5	574	242	384.5	297.5	4048	275	656	427	264	381	1058	1239	234	381	336	298	583	315	256	546	305	386
	350	379	253	268	334.5	247.5	236	349	261.5	315	383	256	276	338	255	220	271.5	543.5	213.5	253	228.5	1563	612	265	174	188	294	588	194	335	248	4166	228	629	365	211	340	1158	1422	195	311	300	239	568.5	240	216	474.5	259	355
	363	349	232	256	285	237.5	222	223	270	321	339	241	273	323.5	215.5	228	251.5	499	227	258	215.5	1054.5	341	254	180	196	268	496	204	285	246	3315.5	224	473	332	217.5	310.5	1863	2203	203	294	298	262.5	533	236.5	203	402.5	271	299
	319	380	249	263	319	256	208	219.5	263	282	348	273	263	325.5	213.5	213	279.5	531	201.5	243	204	1371	576	265.5	157.5	176	330	603	184	341.5	228	4885.5	224	806	438	204	331	1402.5	1603	178.5	337	292	244	611	217	187	552	252.5	364
	289.5	369.5	239	278	279	238.5	252	221.5	257	311	345.5	267	278.5	334.5	233	220.5	294	507	225	253.5	219	1062.5	545	261	184	194	290	577	204	301	259	3743	245	583	345.5	231	363	1077	1290	208.5	307	308	261	602	237.5	212	454	281	330
	1121	311	218.5	235	281	223	195	200	254.5	252.5	292.5	213.5	237.5	288	233.5	194.5	226.5	457	181	227.5	190	1774	614.5	231	134.5	155	260	576	177.5	282	216	3997.5	190	492	317	191	299	999	1140	169	345.5	264	218.5	493.5	765	174	397	231.5	280
	323	321	237	241.5	314	232	219	210	240	279	313	235	230.5	318	241	202	251	491	208	227	212	1911	893	235	153	171	262	527	178	291	232.5	4603	210	527	305	196	326	1355	1668	174	277	273	233	543	213.5	189	434	235	283.5
	320	286	205	325	430.5	234	216	204	241.5	305	304	229	236.5	296	232	206	239.5	506	204	234	205.5	1704	486	233.5	163.5	182	254	481.5	182.5	252	238	3314.5	209	413	302	201	294	1029	1234	178	262	251	218	488.5	204	188	348	245	292
	1640	358.5	249	266	307	235.5	404	230	261	280	355	242.5	256	325	297	332.5	252	523	213	248	214	2392	690	254	162	176	310	581.5	195	321.5	230	4484	223.5	571	346	200	370	1207	1369	185	296	307	252	1162	366	198	457.5	336	340
	1312	1722.5	1295	1348.5	1504	1358	1263.5	1305	1277	1385	1391	1258	1277	1418	1402	1359	1663	1467	1404.5	1173	1309	1456	1449.5	1271.5	1382	1243	1509	1583	1177	1402	1402.5	1420	1389	1326	1360.5	1398	1662	1412	1518	1279	1399	1411	1178	1413.5	1314	1478	1341	1381	1409
	371	462	283	311	373	304.5	278	273	344	336.5	424	303.5	305.5	379	241	258	315.5	652	253	297	258	1608.5	499.5	313	210	221	375	659.5	223	386	286.5	4748	270	747	459	261	404	2202	2522	231	379	341.5	319	598	277	240	574.5	310	411
	819.5	404	312	284.5	380	328.5	236	237.5	332.5	267	491	256	306	294	399	239	364.5	502	209	327	214	3113	1377	284	146	175	319	944	190.5	336	247	4539.5	208	581	466	196.5	374	1868.5	2175.5	181	566	307	242	670	952	208	483	333	420
	482	364	217	253	297	239	220	214	262	341	376	236.5	253	302	195	211.5	269.5	550	203.5	251	215	1158	493.5	256.5	160	182	287	528	187	305	238.5	4063.5	218	608	381	208.5	319	1700	1996	174	325	283.5	226.5	533	243	196	459.5	251	339.5
	368	406	289.5	288	352	274	267.5	270	307	330	379	291.5	290.5	359	235	265	325.5	521	244	301	238.5	590	542	302	193.5	218	326	604	221	340	265	3945	257	664	403.5	260	353	1222	1445	234.5	339	333	272	498	313.5	229	493	297	370.5
	278	340	260	253	324.5	248	233	238	276	315.5	321.5	247	264	326	208	221	277	477	207	248	226	574	567	258.5	184.5	191	287	595	192	281	237.5	4086	222	527	349	212.5	354	1301.5	1562	197	296.5	290	252.5	559	222.5	214	410	255.5	298
	316	331.5	237	229	322	202	188	186	226.5	242	322	232	232	288.5	195	185	221.5	467	186.5	231	196	1484	730	224.5	135	154	251	551.5	168	279.5	206.5	4447.5	185	568	357.5	188	326.5	1386.5	1581	158	283.5	260	227	477.5	259	162	448	227	308
	507	287	239	232	279	200.5	271	214	238	287	309.5	216	226	289	184	216	248	423	192	226	191	540	628	228	144	168	231	583	177	265.5	211	4478	194.5	449.5	281	193	352	1632	2000.5	165	261	270.5	220.5	500	344	167.5	366	235	287
	624	318	232	239	285	234.5	208	200	243	255	312	220	245	295	184	192	257	446	197	241	190	1047	517	234	158	176	254	527	182	268	227.5	3271.5	210.5	486	343.5	197	310	1121	1327	172	274	264	226.5	469	247	184	399	238	284
	351	363	278	284	359	276.5	263	261	278.5	311	364	268	281	357	230	250	295.5	542	239	286.5	238	1354	587	313.5	192	215	303	572	210	297.5	267	4207	258	552	376	243	379.5	1382.5	1578.5	223	310	326	284	477.5	260	235	471	288	346.5
	314	323	222	234	288	225	212	207.5	232	285	311	216.5	239	294	215	203	225.5	432	187	237	196	1439.5	461.5	237	148	168	256	544	168	289.5	214	3531	204	547	291.5	184	318.5	1200	1317.5	175	273	265	236	518	217	173	404	225	287
	1047	282.5	219	234	280	202.5	201.5	183	225	250	309	205.5	230	293.5	212.5	192	221	447.5	184	231	183	1834	809	219.5	146	158	246	453	172.5	261	207.5	3879	196	462	322	187	280	901	1095.5	164	289	257.5	209	446.5	320.5	177	375	232	490.5
	1053	404	281	280	380.5	236	220	236.5	301	289	379.5	278	277	319	243	218.5	266	538	211.5	265	254	1078	726	280	158	180.5	344	668	190	345	230.5	5109.5	226.5	709.5	570	206.5	326	1558	1724	197	556	263	236.5	439	2728	187.5	519	278.5	342
	2908	290	207.5	272.5	386	195.5	546.5	183	218	281	367	199	326.5	303.5	181	717	332	609.5	167	229	175.5	1176	546	208	133	140.5	231.5	525	158.5	243	217	3123	177	438	300.5	171	744	1068	1208	156	261	249.5	199	1586	287.5	160	353	252	279
	561	367	323	298	410	275.5	249.5	235	303	298	377	271.5	285.5	326	269.5	234	313	591	231.5	280	244.5	1525.5	980	275	189.5	204.5	288	685	199.5	322	271	4739	247.5	562.5	372.5	238	409	1496	1885	209	336	304	278	476.5	302	220	468	298	346
	325	333.5	202	244.5	365	206	196	206	232	309	336	225	242.5	280.5	183	212	220.5	459	188	227.5	189	1237.5	647	242	139	158.5	256	485	176	288	203	3769	190	518	297.5	190.5	277.5	1555	1865.5	167	291	253	214	457	243	171	412.5	224	502
	458	321	213	223.5	260	206	197	205	222	239	318	216.5	238	282.5	205	199.5	211	439	179	239	207	1300	448	220	145.5	159	252	518	158	288	202.5	3676.5	195	588	312	191.5	287	863	1041.5	165	268	263	218	504	229	172	476	231	298
	578.5	352	207.5	258	284	204	234	189	255	261	304	236	244	297	188.5	216	280	514	197	250.5	188	602	963	250	142.5	157	280.5	535.5	170	299	214	3700.5	198	693	352	180	305.5	1055	1243	165	304	260	230	584.5	198	168	502.5	246	317
	290.5	259.5	215	220.5	291	201	202	187	245	281.5	291	204	215	286	171.5	186	214	472	183.5	220	182.5	816	546	220	136	155.5	235.5	537	161	227	200	3755	188	416	253	175.5	284.5	1664	1798	158.5	243	247.5	215.5	479	221	157	355	227.5	255.5
	284	301	202.5	232.5	266	241	206	190	231	315	279	215	225	291	236	200	231	432.5	199	227.5	196.5	1122.5	432	226	157.5	173	233	449	173.5	251	208.5	3304.5	205	434	261	201	305.5	1099	1407	173	252	260	226	439.5	202	187	371	230	300
	218	246	156	610	486	181	157	153	196	234	238	170	179	255.5	160.5	148	197	530	150	180	150	696	423	170	114	126.5	194.5	459.5	129	205	183.5	2385	147.5	339	220	149	251	767	971	126.5	203	197	173	368	156	136	291.5	179	237.5
	295	327	224	249	278	223	215.5	211	253.5	267	326	241	239.5	307.5	184	201.5	236	502.5	201.5	237.5	205	721	382	242	158	169	272.5	452	181	304.5	225	3588	203.5	567	372	201.5	307	936	1115	184	299	281	256	469.5	224	188	456	244	331.5
	724.5	342	269	252	325	236	225	228.5	271	275.5	326	243	256	338	225	215	258	498	217	262	218	1515	489.5	251	170.5	181.5	294	577	184	326	233	4654	225	514	324	206.5	337	1335	1621	190	294	281	241	479.5	261	201.5	417	252	311
	472	327	262	253	327	234	214	205.5	278	284	330	230	254	319	216	207	244	528	201.5	256	206	1719.5	844	247.5	156	175.5	270	678	182	286	236	4754	206.5	519	329.5	208.5	347	2088	2447	186	287.5	282	251.5	569.5	375	183.5	428	256	310
	351	322.5	209	233	274.5	211	211	205	229	268.5	318	222	233	301.5	168	186	230	473	193	226	198	460	265	230	146	165	253	476	163	253	201	3530	199.5	482	308	192.5	268.5	1049	1293	167	265.5	260	246	471	195	188	394	237	302
	256.5	309	180	254	257	192	184	184	230	252	293	223	230	292	161	177	213	484	182	221	183	761	336	219	134	148.5	246.5	468	157	254	203	3000.5	187	513	303.5	172.5	265	981.5	1162	153	262	249.5	226	417.5	190	164	434	219	290
	334	423.5	276	305	376	276	274.5	259.5	294	321.5	396.5	298	304	362.5	257.5	278.5	315	561.5	266	301	279	2045	616	294	213	222.5	359	578	234	365.5	292	4412	274	657.5	433	260	386	1200.5	1347	233	369	340	277	566	277	249	524	300	402
	636	242	144.5	185	188	168	156	151.5	175	187	251.5	169	178	206	155.5	160	160	344.5	157	162	149.5	1699	247	178	114.5	127	188	305.5	131	206.5	158	2436	146	365.5	260	143.5	208.5	566	716	126	200.5	178	162	319	191.5	133	299.5	170	222
	356	291	192.5	201	265	205	328	193.5	252	281	297	203.5	226	314	171.5	236	220.5	439.5	189	229	186.5	312	385	225	144	162	246	467.5	164	255	213	3342	195	430	278	180	346	1577	1855	163	239.5	259	220	509	200	167	347	273	271
	421	356	210.5	249	266	202	410	204.5	239	247	376	244	251	270	190.5	290	230.5	432	193	251	196	1037.5	556	276	140	163	298	511	172.5	299	202	3138	193	592.5	397	189	367	781.5	938	166	297	251	197.5	750	239	180	461.5	235	320
	506	358	238	260	306	259.5	228.5	238	267	308	342	250	263.5	320	207	232	254	508	227	252.5	225.5	1164	395	259	181	195.5	294	528.5	210	309	255.5	3720	237	520	348.5	220	327	1219	1446	204	307.5	288	235	477	295.5	213	427	264	319
	701	394	257.5	263	294.5	226	334.5	211	271	270	384	259.5	261	331	214	277	243	483	188	301	208	1549	665	272	148	165	296	551	168	330	232	4363	213	602	431.5	201.5	440	1161	1282	177	317	319	226	632	243	184.5	485	429	346
No infiltrated lymphoma	581.5	444	315	324	389	296.5	356	315	339	384	464	335.5	328	444	302	368	367.5	601	281.5	334.5	302	2402	833	328	226	234.5	401	661	254	419	316	4384.5	298	708	475	269	531.5	1330	1404	255	392	382	314	724	343.5	270	558	350	399
	817	495	346	368.5	430	320	715	294	443	359.5	558	339.5	341	510	404	560.5	343.5	729	261.5	475	289	3095	992	361.5	216	230	399	728	238	468	296	4990	292	1064	655	278	818	1674.5	1628	237	424	540	311	1502	329	260	730	608	509
	383	394	239	282	332	240.5	237.5	232	275	356	409	260	277.5	350	237	228	266	591	217.5	259	225.5	962	685	268	167	187	296	608	185	343	260	4029	232	632.5	543.5	215	354	1250	1491.5	198	318	311	258	653.5	260.5	195	476	264	337
	621	415	329	292	389	273	252	266	309	342	404	292	296	352	293	253	354	575.5	242	295	248	1769	1072	308	196.5	206	329	778	222	415	272.5	5038	260	727	428	243	381.5	2131.5	2567	213.5	374.5	324	279	606	353	234	548.5	283.5	399
	653	477.5	275.5	318	298	267	597	306	331	325	526.5	313	301	454	229	509	297.5	622.5	219.5	303.5	240	2472	672	287.5	172	194.5	375.5	572	211.5	411.5	259.5	3906	246.5	847	657	230	750	1406	1365.5	209.5	379	397	264	1694.5	328	206	641.5	394	454
	291	299.5	185	222.5	312	221	212	198.5	224	277	595	211	222	303	222	347	212	472	189	226.5	193.5	1402.5	573.5	227	133	162	219	493	161.5	250	203	3196	190	447.5	324	178	415.5	1031.5	1261.5	163	258	247	225	680	183	165.5	376	240	315.5
	306	297	193	214	237	216	181	193	222	277	288	202	217	275	171	189	210	436	185	319	175	1389.5	363.5	206	136.5	154	218	502	162	274	205	3184.5	184.5	434.5	297	175	248	943	1230	158.5	255.5	232.5	194	510	261	171	378.5	220	268
	291	264.5	173	195	220	195	179.5	170	207	313	264	185.5	201	269	166.5	157	198.5	388.5	170	211.5	172	915	194	198	123	139	190	413	143	229.5	197.5	2678	170	386	250	158	238	828	1110	141	221	229	187.5	478	188	150	321	207	238
	964	361	241	285	298.5	283	256	242	276	313.5	352	260	283.5	367	225	249.5	264	531	242	284	224.5	964.5	471	276	183	206	290	601	204	316	261	3489	250	534	341	240	328	1074.5	1248	206.5	330	320	251	664.5	238	212	444	287.5	328
	456	492	316.5	341.5	409	316	376	311.5	354	391	489	341.5	354.5	422	311	305	386	658	308	319.5	301	1857	630	353.5	251.5	260	381	656	271.5	436.5	326	4184.5	316	772	506	301	450	1132	1370.5	269	421	374	322	674.5	399	279	626	352	446.5
	431	395	326	277	385	275	258.5	264	304	321	377	282	296	362	263	246	311.5	596	244	295	254	2134	876	293	185.5	204	321	730	224.5	347	263	5179.5	255.5	591	386	233	429	1785	2090	212	349.5	337	269	642	402	215	511	290	361.5
	407.5	474.5	298	335	340	306	279	284.5	321.5	385	460	332	338.5	384	261	282	319	612	280	307.5	278.5	1454	626	316	233	233	410	611	241	423.5	304	3694	290	817	509.5	257	391	1323	1587	240	416.5	333	311	608.5	269	265.5	638	306.5	424
	408.5	370	285	273	368.5	252	253.5	248	275	353	385	267	283	346	234	253	290	557	234	273	232	917	773.5	295	185	201.5	308	691.5	213	357	267	4224.5	240	607	392.5	243	401	1614	1941	212	323	322.5	281	662	348	215	500	283	360
	263	269	194	203	268	201	177	177	217.5	250	315	202	218.5	283.5	164	177	202	383	166	212	172	784	455	205.5	129	144	206.5	532	150	237	193	3090.5	176	423	256	164	274	1026	1269	148.5	249	234.5	203.5	597	175	154	342	205	256
	396	404	347	282.5	441.5	253	250	272	312	325.5	390	288	300	365.5	301	246	293.5	584	227	281	230	2257	1097	342	172	192	352.5	765	199	336.5	266	4885.5	250	768	447.5	224	406.5	1898	2376	195	351	323.5	293.5	737	243	212	578.5	282	398.5
	2585.5	413	308	309	373	292	263	256.5	320	329	380	299	303	380	269	275	330.5	567	268	301	270	1871	744	296	206.5	227.5	334	624.5	238.5	375	281	4480	270	641	455	263	412	1196	1383	235	360	322	274	586	353.5	245	550	307	368.5
	682	465.5	330	328	404	319	303	301	341	362	477	330	361	392	270	276.5	357	634	262	333.5	282	1938.5	730.5	333	204	220	376	694	249	437	299.5	5418	277	706	468	275	413	1451	1629	245	406	363.5	319	593.5	339	252	565.5	331	406
	2174	364	272	287	359	262	1498	252	550.5	311	469	277	279	571	214.5	928.5	309.5	625	232.5	342	247.5	1189	976	362	173.5	187	307	607	207	429	279	4576	244	638	448	229.5	1639.5	1584	1498	192.5	334	455	264.5	2304	269	200	472	598	374
	598	447	286.5	319	364	311	289.5	298	330	339	382	318	323	374	290	274	329	630	262	294	277.5	1829	596	326	219.5	227.5	365	632	237	368.5	295	4432	283.5	714.5	475	266	392	1190	1317	240	389	343.5	292	663	279.5	257.5	568	326	397.5
	1838.5	418.5	323.5	338.5	469	324	294	285	350	371.5	453	327.5	314	397	299	286	372	695.5	285	335	282.5	1889	729	322	229	243	346	659	246	357	318	4989	283	551	379	268	424	1257	1498	244.5	371	371	325	662	284	252.5	434	331	429
	534	428	318.5	325	381	305	298	292	327	375	425.5	327	336	393	281	278	355	629	271	321.5	289	1779	495	341	229	243	379	683	256	436	315	4913	294.5	664	477	275.5	408	1376	1570.5	256	395	373.5	323	570	358	271	542	326	382
	442	426	265.5	313	406.5	273	309	277	298	387	454.5	304	309.5	388	252	300	295	642.5	250	297.5	250	1028	601.5	311	195.5	207	369	625	227	394	284	4135.5	262	828.5	540	238	410	1335	1604.5	219	379	341	281	783	363	221	603	301	505.5
	447	413	255	276.5	303	269.5	244	252	293	421	406	287.5	283	356.5	308.5	250	270	576	230	286	238	1114	693	300	178	203	307	619	217	341.5	253	4711	254	699.5	416	236	346	1183.5	1462	208.5	351	323	271	625	324	216	584	288	377
	303	324	234	246	265	236	233	201	268	326.5	346	238.5	258	318	190.5	197	256	491	214	252	220	466	374	248	159	181	257	513	189	303	239	3558.5	221	532	333.5	219	301	959	1172	179.5	284	284	247.5	563	220	197	426	249	294
	997	502	316	355	410	322	304	313	340	400	469.5	335.5	348	412	291	296	350	672	286	315.5	301	2192.5	676	342	235	240	388	675	264	427	322.5	4302	296	778	544	263	420	1311.5	1571.5	259	424	375	314	652	414	267	635	341	410
	533.5	364	236	255	303	245	231	239	272	330	365	260	264	341	226	218	246	532	221	258	214	1230.5	482.5	260	162	176	286	597	187	338.5	235	3767	223	599	393	222	319.5	1185.5	1480	187	310	299	250	572	226.5	188	492	255	330
	1904	584	346	390	439	393	396.5	352	389	431	631	405	403	502	409	388	435	704	352.5	390	359	2710	916	413	295	308	477.5	741.5	302	540.5	378.5	5234	350	821	578	342	495.5	1512.5	1765	318	493	441	379	699	418	337	671	413	547.5
	540	398.5	252	281	330	253	221	226.5	266	302	374	271	270	331	223	233	256	573	218.5	268.5	225.5	1223.5	701	289	160	183.5	336	601.5	200	339	256	4306.5	227	710	403.5	209	363	1303.5	1510.5	195.5	346	309	257	608	305	194	587	259	355
	861	414	302	301	380.5	275	490.5	255	342	357.5	492	301	301	425	327	479	293	600	244	313	237	2794	924	310	189.5	201.5	320	713	218	414	272	4737	260	792	468	241	585	1807	1922	210	357	365.5	294.5	921	317	229	532	338.5	412
	407	448	274	302	341	270.5	269	281	311	342	420	287	307.5	376	232	263	341	569	252	295	259	923	434.5	308	190	228	345	610	222	386.5	276.5	4353	265	674	474.5	247	363	1367	1593	214	367	343	295	601	276	227.5	559	311	382
	675	310	207	243.5	278	219	207	197	261	418	325	217	230	307.5	179.5	201.5	231	509	195	234	196	532.5	304	234	146.5	168	230	522.5	171	260.5	218	3311	196	478	331.5	197	298	1207	1553	169	262	275	224	587	254.5	173	387	243	279
	1186	332	220.5	291	295.5	254.5	310	209	262	295.5	674	237.5	252.5	373	324	463.5	249	506	200.5	343.5	202	2559	640	241	150	170	258.5	558	175	321.5	243	3469.5	201	614	401	217.5	612	1394	1541	183	289	276	243	902	301.5	189	442	242	328
	377	457	332	340	403.5	307	290	269.5	344	367	459	315	332.5	413	309.5	297	330	654	276	314.5	288	1183.5	849	339	232	237	363	756	244	388	304.5	4748	292	722.5	479	260	441.5	1765.5	2070	258	404	365	333	645	309	257.5	578	317	411
	661	365	309	294	360	287	292.5	264.5	299	322	423	303	309	371	355.5	269	305	530	256	306	261	2226	805.5	306	211.5	222.5	307	611	222	393	290	4886.5	247	570	376.5	249	439	1226	1392	233	317	322	286	509	298	227	428	319	366
	418.5	400	298	281	429	284.5	247	255	282	314	399	288	302	352	329	242	295	564.5	237	272	241.5	2246	746	291	190	211	334	659	222	369.5	277	4824.5	248.5	674	402	235	378.5	1299.5	1517	221	349	318	288	576	270	225	514	299.5	414
	656	354	225	270	272.5	254	278	238	271	362	383	252	271	343	212	261	249.5	552	227	257.5	213	1008	313	257	167.5	186	294	500	190	318.5	244.5	3181	228.5	545.5	355	218	345	1027.5	1319	188.5	310	296	238	814.5	222	205.5	472	270	334
	349	409	257	293	372.5	271.5	240	245	281	304	399	291	286	331	230	226	286	543	224	266.5	242	1355	464	291	171	194	332.5	527	192	378	256	5170	235.5	731	437.5	229	351	941	1150.5	204.5	366	295	283	468	239.5	204.5	543	275	435
	415	423	317.5	329	394	340	318	305	368.5	414	407.5	304	338	417	329	314.5	351	534.5	310	347.5	309.5	1726	551	344	257.5	273.5	342.5	674	258.5	354	327	3765.5	315	543.5	383	296	436	1260	1481.5	275	388.5	380	347	620.5	310.5	302.5	460	342	413
	382	308	227	228	269	231	215	209	257	345.5	356.5	221	249	320.5	219	248.5	245	463.5	205	244.5	207.5	856	480	237	158	171	242	621	187	265.5	224	3825.5	214	487	314	217	346	1491	1799	186	272.5	280.5	242.5	523.5	318	174	372	247	280.5
	422	258	184	200	245.5	198	183	173	223	240	262	193	204	256	173.5	171	197	407	171	213	170.5	1022	348	204	131	144	218.5	523	146	226	229	3506	179	384.5	241	173	292	1047	1315.5	144.5	216	239	215	454	182	150	317	202	246
	322	330	262.5	256	298	248.5	234	378.5	285	333.5	322	244	256	333	215	239	252	472	231	270	215.5	994	694	247	180	198	253	644	195	311	247	3561.5	228	510	304	219	363	1394	1651	190	282.5	295	254	576.5	228	209	403	252	312.5
	441	468	323.5	332	400.5	322	347	340	358	410	467	344.5	367	420	306	328.5	341	648	296.5	344	317	1811	569.5	367	241.5	265.5	398.5	660	262	401	337	4070	311	749	486	281	403	1097	1279	274	426.5	385.5	319	598.5	322.5	284	591	345	455
	6634	383	507	289.5	585.5	257.5	805	249.5	338	280.5	463	276.5	284	415	597.5	614	307.5	552	222.5	367	235	3249	1449	288	167.5	190	309.5	1107	209	384	314	4818	237.5	581	810	211	805	2227	2801	203	324	395	245	2639	877	210	481.5	321	393
	309	339	212	249	252	217	220	226	247	305	326.5	240	234	298	192.5	208.5	232	473	194.5	241	203	831	332.5	255.5	154	172.5	268	496	185	332	232	3242	203	569	383	207	291	910	1069	185.5	299	267	239	482	233	175.5	430	245	296
	570.5	330	194	222.5	236.5	205.5	193	185.5	212	250	289	219.5	234	261	173	181	211	451	179.5	313	192	1408.5	322	222	137.5	151	256	420.5	156	303	206.5	3800	197	567	329	190	278.5	828	997	161	289	242	219	462	233	163	448	215	307
	648.5	377.5	246	268.5	266	248	253	244.5	276.5	298.5	373.5	259	277	317.5	209	218.5	278	521	218	264	231	766	409	273	174	191	290	593	200	334	247	3784.5	236	617.5	396	222	320	1078	1343.5	213	317	304.5	250	603	286.5	223	479.5	271	341
	555	325	296	256	377	258	227	233	280.5	296	375	245.5	265	315	212	231	266.5	511	224	250	216	671.5	726.5	261	175	185	283.5	638	201	290	231.5	4318.5	230	470.5	326	219	317	1505	1852.5	193	283	279	241	501.5	342	201	387	266	309
	272	329	242	243	397	238	225.5	215.5	269	355.5	318	224	253	307	230	208	246.5	498.5	202	245	206	623	495	251	157	181	252	622	185	262	230	4669	210	529.5	339	199	341	1481	1790	182	273	278	237	530.5	218.5	180.5	404.5	254	391
	275.5	365.5	234	268.5	290	255	249	216	246	336	321.5	267.5	265	313	226	223	256.5	440.5	219	245	226	832	545	258	182	194	282.5	568	186	312.5	246	3388	237.5	635	375.5	219	352	995	1266.5	196	334	278	266	462	223.5	206	482	255	319
	1079.5	367.5	231	270	282	217	204.5	216.5	222.5	356	383	250	239	287	212.5	205	267.5	511.5	198	241	196	1730	896	240.5	145	167.5	279	604	173	327	217	4100	207	706	409	191	331	1359	1696	166.5	319	269	225	561	289	181	518	235.5	325
	783	401	247	258	312	234.5	256	220	277	329.5	363.5	264	267	336	236	222	283	528	200	385	222	1732	568	277	154	174.5	326.5	596	196	351	245.5	4245.5	219	659.5	392	206.5	342	1151	1396	185	326	294.5	248.5	662	287	195	535	265.5	351
	1351	446	259	281	332.5	238	224	231.5	255	296	406.5	287.5	273	329.5	218	234	253	625	213	245	225	1363	698	264	162	180	338	716	197	330	241	4240.5	218.5	837	443	218	348.5	1282	1488	192	373.5	297	270.5	552	243.5	198	609.5	255	366.5
	289	314	239	247	306	230	225	212	265	356.5	309	238	257	330	197	213	267	519	220	253.5	207.5	1044.5	894	257	160.5	175	248	648	187	264	233	4536	212.5	489	291	206	319	1733	2201	181	272.5	297	242	579	208	190.5	358	261	278
	363	401	226	265	405	244.5	220	227	271	295	373	253	277	316	202	229.5	249	572	217	249	218.5	1129	459.5	257	168.5	175	309.5	593	190	341	238	3860.5	229	749	407	207	319	1085	1306	188	338	294	247	572.5	288	206	580.5	247	379
	521	386	254.5	291	312.5	260.5	255	256	296	346	420	296	290	334.5	225	243	287	529	245	285	233	826.5	412	292	185	207	307	552	220.5	367	269.5	3700.5	250.5	579.5	397.5	252	337	1146.5	1393	221	349	316	268	569.5	290	230	513	279	409.5
	527	352	198.5	251	244	227	196	192	222.5	267	335	250	248	276	182	199	263	497	190.5	224	194.5	1560	347	232	151	166	275	510	187	291	226	3360	200	641.5	364	181	293.5	977.5	1160	174	304.5	282	238	558	224.5	180.5	498	226	321
	2661	339	218	242	263.5	205	201	200	229.5	276.5	333	229	230.5	299	297	231	264.5	506	191.5	221	196	2920	721.5	221	133.5	156.5	265.5	609	165	275	221	3773	197	655.5	371.5	185	334	1292	1543	161	280	257.5	210.5	563	374.5	176	470	220.5	290
	351.5	373	264	287	323.5	268	252.5	254.5	296.5	339	356	263	291.5	353	248.5	243	289.5	538	253	292	259	1818.5	530	296	194.5	212	303	616	218	333	263	4433	252	553	340	235	375	1104	1351	217	323	315.5	256.5	593	250	227	433	288.5	334.5
	321.5	272	247.5	212	300.5	191	195.5	162	229	264	265	187	209.5	273	196	171.5	206	413	179.5	213	177	987	476	208	132	150	213.5	608.5	164	221	202.5	3872.5	183	384	257.5	168	310	1251	1470.5	157	230	238	203	470	308.5	154	324.5	220	241.5
	672	614	413	462	528	429	510	389	469	864	989	443	464.5	622.5	440	522	502	791.5	406	439	403.5	2303	842	462.5	340.5	358.5	487	937.5	358.5	505	444	5529	391	846	642	406	665	1634.5	2198	363	532	538	407	1139	406.5	373	724	538	602
	298.5	300	226	231	281	198.5	223	187	228.5	247	308	212.5	227	299.5	172	205	214	471	181	228	183	610	527	226	131	148.5	251.5	529	164	286	197	4258	190	535	301.5	166.5	331	1399.5	1617	162	256	249	215	490	246	173	407	228	292
	788.5	356	254.5	243	297	221	207	225	231.5	280	350.5	237	246.5	308	199	206	238	492	211	229	207	1263	636	244	160	171	270	659.5	182	313.5	237	4063.5	212.5	570	352	193	343	1363	1674	178	299	268.5	237	548.5	225.5	190	436.5	237	314.5
	153	1813	323.5	228	231.5	325.5	204	202.5	205	235	257	306	218	211	288	211.5	200	228	456	179	218	190	1468	823	220	128	147	252	668	156	264	199	4220	181	559	292	182	338	1812.5	2219	158	264	256	213	555	319	166.5	429	224.5
	2447	444	275	307	317	243	228	309	368	304.5	699	307	351	376	306	244.5	315	578.5	215	266	214	2661	1229	313	144	171	692	655.5	197	459	240	4782	267	827	527	200.5	547	1335	1582	197.5	352	304	243.5	491.5	385.5	203.5	556	292.5	503
	364.5	399	317	299	374	264	260	234.5	272	338	378.5	280	294	356.5	237.5	248	310	596	230	275	237	1711.5	813.5	295.5	179.5	198	343	663	210	353.5	252	5040	240	667	414	228	377	1558	1723	211	325	319	262	508.5	329.5	220	503	285	368.5
	344	311	216	266	334	229.5	227	219	255.5	288	331	232	251.5	337	196	208.5	253	580	211	247	221	464	272	252	166.5	182	278	487	190	276	241	3416	218	436	283	216	295.5	766	975	190	281	300	247	578.5	217	193	382	256.5	310
	740	813	674	567	767.5	471	479	513.5	541	656	844	558.5	564.5	637	540	527	686	967	468	492	487.5	3808	1387	557	400	420	621	1318	430	720	518	9612.5	486.5	1314	781	464.5	659.5	2849	3838.5	450	711	618	476	964	785	471.5	983	547	745
	841	808	552	553	581	485	521	518	547	655.5	781	566	537.5	633.5	670	473	641	930	465	483.5	485	3939.5	1400	547.5	401.5	422	687.5	1152	394	682	498	7813.5	483	1279	862	495.5	646	1908	2557	424.5	728	607.5	486	1096	495	449	1123	551.5	753
	290	287	204	223	254	201	182	186	210	253	268	210.5	215.5	258	204	177	200	414	177	206	192	882	551	216	137	150	222	473.5	158	258	202	3624.5	183	511	324	173.5	290	1172	1380.5	159	251.5	244	197	438.5	211	162	377.5	206.5	292
	325	232	164.5	188	221	195	172	169	211	418	297	176.5	191	242	155	161.5	190	380.5	172.5	193	172.5	649	197	193	134	143	182	424	153	217	187	2467	164.5	332	219.5	160.5	244	1500	1894	144	211	219	183	461	194	158	283.5	206	226.5
	329	378	244.5	255	314.5	245	232	240.5	272	304	368	264	266	331	226	219	310	536	220	285.5	226	1979	981	265	164.5	183.5	280	603.5	194	338.5	239.5	4756	235	665	368	217.5	337	1213	1394	195	311	285.5	233	514	242	207	466	265.5	354.5
	434	268.5	202	231	267	223	219	191	260.5	290.5	285	204	233	313	190.5	196	228.5	462	193	246	190	798	322.5	221.5	154	166	228	466	176	243	212	2891	201	353.5	273	199	278	865	1017	178	244	265.5	240	579	205	179	327.5	240	273
	548	322	254	237.5	290	233	222	231	252	265.5	330	242	253.5	320	197.5	206	259	450	203.5	243	200.5	1270	478.5	254	157	183	261	538	196	290.5	219	3963	209	549	303	204	305.5	1157.5	1402.5	185.5	286	280	240	530	261	187.5	412.5	237	324
	322	309.5	262.5	239.5	266	255.5	250.5	214	263	327	345	225	256	330	202	221	250	480	215	247.5	226.5	481	479	256	165	182.5	243	636	185.5	276.5	242	4592.5	218	464	304	214	349	1536	1799	191	271	283	242	624	238	187	391	252	298
	751	315.5	205	214	278	209	194	184	229	253	322	226	242	289	238	199	224	512	180	217	183	1123.5	948.5	228	135	151	254	581	159	292.5	210.5	4313.5	186	549	322	172	318	1926	2131.5	159	311.5	262	213.5	482	237	170	419	228	307
	313.5	274	188	220	256	218	209	187	231	320.5	272	197	217.5	306	197	186	204	393	194	216	186	1020	480	214.5	145	168	223	504	158.5	235	206	3308	194.5	382	253	183.5	271	1030.5	1272	165	235	244	211	486	186	163	318.5	214.5	245.5
	635	333	254.5	245	304	220.5	206	190	248	266.5	310	234.5	251	315	197	199.5	258	503	197	235	184.5	1768.5	1011	237	142	165	259.5	589	175	283	212.5	4048.5	198	556	358	197	302.5	1373	1659	170.5	295.5	267	226	518.5	273	173	448	247.5	318.5
	453	415	264.5	289	342	279	249	265.5	294	330.5	371	290	286.5	350	251.5	234	283	633	235	287	242	2223	657	299	174	200	355	589.5	219	396	270	4189	247	703	430	242	346	1149	1417	212	363	323	281	475	295	216.5	549	294	387
	520	373	291	263	360.5	242	235	225	269.5	314	350.5	245	268	333	203.5	233	260	521	205.5	254	234	573.5	561.5	256	161.5	191	289	600	200	336	238	4631	215	613	365	208	319	1741	2017.5	189	319.5	302	271	503	350	204.5	472.5	261.5	348
	386	407	327	322	349	302	299	265.5	315	343	411	309	331	381	324.5	265	321	576	275	294	281	1490	697	319	216.5	248.5	373.5	582	240	377	305.5	4149	292	689.5	440	284.5	412	953	1123	256	386	351.5	290.5	494	291	267.5	489	324	373
	449	365	228.5	268	295	240	238.5	246	273	297	352	256	261	316.5	201	211.5	271.5	518	220	296	217	1056.5	433	255	160	178	286	517.5	196	323	233	4113	227	644	395.5	215.5	324	998	1187	195	327	288	240	463	272.5	193	503.5	246	362
	342.5	433	281	312	379	280	285.5	283	318	355	381	309	288	381	238	267	316	613	255	288	269.5	960	501	298	206	220	346	592	227	364	297	4564	266	715.5	411.5	251.5	383.5	1158.5	1298	225	379	328	294	540	268.5	242	534	313	398
	318.5	397	262	317	336	270	288	242	282.5	316	392	289	302	351	222	270	282	568	243	278.5	255	1182	545.5	294	189.5	202	329	541	208	337.5	265	3822	247	698.5	432	240	384	1026	1153	221	359	338	275	612.5	247.5	236	552.5	301	374
	521	372	283	267.5	372	291	279	265.5	281	320	348	283.5	284	354	265	253	289	544	240	273	231	2056	545	276.5	186	203	299	623	217	332	257	4186	245	645	367.5	223	384	1230.5	1424.5	220	331.5	319	249	589	269.5	220	472	292	341
	369	374	286.5	281	523	269	370	334.5	299.5	290	377	278.5	278	352	240	304	295	563	227	289	226	1388	917	277.5	165.5	184.5	299	674	191	338	254	5049	226	684	395	202	464.5	1642	1904	197.5	318	406	283	890	255	210	505	549.5	527
	1437	363.5	273	256	312	240	319.5	241	293	291	360	244	265	353	265	338.5	261	496.5	213	271	218	1776	546	273	166.5	193	303	649	189	316	232	4898	222	570	367.5	212	546	1506	1684	192	301	333	253	723	362	198	452	284	341.5
	340	393.5	274	256	339	253	224	223	266.5	297	376.5	262.5	279.5	445.5	213	224.5	275.5	522.5	204.5	264	218	834	793	264	163	187	300	665.5	189	344	249.5	4320.5	224	732	393.5	209	365	1390	1647.5	180	334	287	264	536	274	184	581	253	411
	1033.5	359	260	254	342	236	228	221	245	302	356.5	256	248	320.5	195	213.5	300	492	209.5	235	211	853	520.5	253	159	174	274	589	190	311.5	231	4817	218.5	577	332	198	396	1297.5	1553	177	288	271	255	488.5	332	189	464.5	257	321
	322	323	217	232.5	254.5	220	206	201	242	256	308	225	232	295	178	197	227	477	193.5	226	205	515	336	227	148	170.5	250.5	520.5	169	277	208	4047.5	203	535	351	200	294	952.5	1141	170	275	272.5	245.5	557	225	183	437	236	294
	405.5	382.5	222	257	307	225	218	203	235.5	309	355	242.5	252	301	212.5	223	226	538	184	218	189	1818	664	236.5	132	153.5	273.5	561	176	298	207	3980	196	753	424	206	330	1124.5	1378	165	332	266	227	599	273.5	176	567	225	353
	397	319.5	179	210	261.5	208.5	170	176	212	286	295	208	213	272.5	158	186	205.5	422	178	206.5	185	1174	383	214	123	141	250.5	488	150	269	194	3790.5	175.5	537	315	171	271	1323	1626	143	273	234	215	524	224	153	428	201.5	282
	370	334	249.5	274	316	245	229	233.5	299.5	324	325	242	255	341	202	222	262	503	225	254.5	211	1250	518	252	180	194	276	583	198	309	245	4066	241	514	324.5	219.5	325	1106	1348.5	206	299	308	255	558	227	200.5	413	273	312
	757.5	327	289	229	337.5	225.5	212	217	257	275	333.5	237	260	302	232	208.5	273	461.5	208	237	202	1844	783	245	164	176	262	625	185.5	289	233	4669	217	565.5	328	209	357.5	1371	1610	190	296	268	261.5	450	322	187	442	245	323
	464.5	384	277.5	280.5	333	276	254.5	252	257	367	456	286	276	333.5	278	243.5	299.5	520	243	265	230	2708	871.5	276.5	200	222	319	638	201	330	258	4125.5	247	638	388	256	383	1307	1619	211	368	313	266.5	523	252	216.5	503.5	277	340.5
	1050.5	351	216	254	272.5	198	196	210	240	319	369	224.5	242	326	192.5	191	228.5	593	190	240	190	1157	469	236	134	152	277	574.5	169.5	291	217	3865.5	200	593	325	180.5	300	1356	1567	166	311.5	275	217	568	268	174	460	246	314.5
	325	353	240	252.5	314.5	245	230	218	256	345	364.5	221	248.5	329.5	225	218.5	234	517.5	206	235.5	213	1005	787	248	168.5	186	264.5	694	180	292	219.5	3750	214	582.5	310	213.5	397	1554.5	1913.5	186	297.5	281.5	213	542	214	191.5	447	238	314
	491	331	240	259.5	276	237	256	410	274	300	330	251	261	335	243	228	266	504	224	261	220	1669	363	264	174	190.5	279	537.5	202	290	250.5	4069	229	502.5	332	223.5	323	833	1017	200	304	316	248	489	249	208	421.5	272	319
	360	386.5	313	310	379	300	292	276	317	333.5	386.5	294	312.5	374	261	278.5	333	574	277	306	277	614	442	313.5	237.5	239	323	672.5	242.5	360	295	4191	284	560.5	378.5	283.5	409	1243	1432	243	352	330	296.5	619	276	273	451	328	367
	806	429.5	305	300.5	475	276.5	497	279	382.5	336	435	301	322	471	371	457	316	554	247	394	263	2609	970	321	203.5	210.5	362.5	664	244	444.5	296.5	5470	268	617.5	420	249	743.5	1375	1381	235	347	431.5	286	974.5	320	243.5	538	481	521
	521	408	243	274	317	268.5	261.5	260.5	290	303	398.5	283	277	358	233	277	268.5	563	229	265	235.5	1649	624	268	175.5	193	328	556	202.5	345	245.5	3832.5	238	740.5	427	240.5	394	1280	1443	205.5	338	304	272	660	241	213.5	565	271.5	364
	2557	322	246	254.5	335	237	225	228	286.5	277	337	238.5	251	315	200	230	283	493	208	251	209	1712	885	249	157	178.5	250	608	181	312.5	238.5	3783	213	539	349.5	201	333	1253	1406.5	179	284	277	237	550	234	200	402	258	340
	420	364	280	291.5	396	257	260	238.5	303	357.5	364	282.5	288	351	256	246	271.5	539	253.5	282.5	229.5	1769	815	292	192	201	291.5	720.5	202	306	275	4225	247	605	398	218	376.5	1463.5	1711	207.5	303	322	281.5	571	245	218	446	288	347
	322	318	200	235	255	229	207	187	238	299	285	220.5	224.5	290.5	222	199.5	230	413	190	219.5	190	1825	563	227	153	168	235	461	168	253	218.5	3276	201	505	301.5	191	291	788	980	169	279	246	207	519	189	184.5	408.5	221	266
	915.5	316.5	229	248.5	278	214	223.5	195.5	237	283.5	320	229	252.5	292	194	211	233.5	495	192	231	200.5	1501.5	431.5	233.5	148	164	258	543	175	289	218	4546	194.5	536	323	189	311	1232	1398	165.5	284.5	272	246	558	247	179	415	239	299
	672	303.5	231	243	274	209.5	328	183.5	233.5	239.5	290	215	228	282.5	229	269	213	420.5	190	249	200	1382	720	233	143.5	163	258	574	166	259.5	206.5	4008	192.5	475.5	336	184	444	1255	1386.5	164.5	264	245	221.5	606	229.5	173	397.5	239	287
	459.5	306	223	226.5	284	214	207	190	229	303.5	325	215	236	276	229	192	227	461.5	194	217	201	969	592	225	153	163	253	498.5	175.5	287	218	3562	195.5	510	312	188	294.5	1196	1418	171	264	250	225	470	244	178	399	230.5	295
	378.5	306	186	216	258.5	200	211.5	202	236	232	304	216.5	217	276	198.5	216.5	208	472.5	174	222	176	890	522	223	139	162.5	268	446	161	266.5	201	3209	177	494	341.5	170	350.5	903	1063	162	272	238	209.5	449.5	201	161.5	385	222	282
	286.5	302.5	214	223	300	216.5	207	194	230	261.5	292	214	229	276	181	197.5	224	445.5	191	220	190.5	688	451	228	144	165.5	227	517	163.5	255.5	199	3952	197	449	293.5	192	290	1165	1424	168	261.5	252	230	463	198	177	369	226	272
	432.5	401	291	311	336	300.5	297	289	327.5	355	411	282	316	377	288	278	311	599	263	314	267	1485	522	308	217	234	332	609	237	342	300	4099.5	277	599	400	264	401	1222	1422	249	353	363.5	299	536.5	289	251.5	467.5	311	359
	436	416.5	264.5	314.5	335	282	286	269	291.5	314	397.5	306.5	308	352	271.5	265	312	563.5	258	293	248	1922	651	305.5	213	220	358	563	228	367	285	4260	275.5	652	443	251	410.5	1077	1284	226.5	380	326	281.5	553	300	252.5	526.5	303	396
	794	357	239	249.5	297.5	247	237	217	257	280	354.5	242.5	250	310	196	229	240.5	465	216	250	229	1050	439	255	174	192	308	513	193	323.5	255	3564	219	552.5	378	206	338	1000	1159.5	194.5	302	288.5	237	459.5	350	198.5	441	256	309
	723.5	305	187	202	244	183	486.5	179	219.5	230	282	200.5	206.5	272	173.5	246	185	444.5	164	198	171	1469	504.5	200	117	138	229	485.5	151	263	184	3369	173	452.5	292	155	340	1073	1200	150	240	237	213	606	223	146	390	224	267
	548.5	342.5	252	268	395.5	252	254	240.5	261	287.5	351.5	255	281	337.5	239.5	230	282	538.5	220	268	243	2064.5	495	278.5	178	183.5	300	549.5	193	321	251	4753	238	600.5	366	216.5	339	1075	1334	196	328.5	290	258	516	260	212	448	268	430
	372	298	211	226	262.5	214	224	197	249.5	312	295	213	250	301	198	199	233	450	193	244	190	1450	390	227	158	164	247	492.5	178	258	220.5	3383.5	203	428	265.5	191	298	1037	1229	180.5	257	283	243	461.5	240.5	179	367	238	321
	459	331	226	227.5	280.5	213	221	195.5	228	252	302	220	230	287.5	193.5	210	218.5	457	176	213	184.5	2089	812	223.5	133	157	239.5	538	168	286	195	3984	188	573.5	303.5	178	303	1355	1620	158	269	243	215	466	260	169	428	223	271
	393	402.5	256	268	292	267	283	250	275	300	364	285	289	343.5	239	266	285	569	235	252	232.5	1524.5	595	276.5	174.5	202	322	559.5	197	346	268	4123	237	649	394	220.5	371	1116	1222	204	336.5	311.5	274	566	244	215	515	281.5	365
	2333.5	396	345	291	456.5	243	276.5	236	249.5	281	414	254	262	319	212	235	294	678.5	206	267	216	1412	839	251	150	181	291.5	683	186	348	246	4724	212	670	405	221	354.5	2051	2317.5	182.5	322	282.5	241	566.5	484.5	194.5	505	263	363
	3519	466.5	415	361	607	305.5	2407	279	954	336	1455	325	332.5	977	391	2605	333.5	746	241	850	303	2273.5	1501	399	179.5	207	340	851	220.5	494	442	5174	282.5	710	764	249	2405	3379.5	2165	228	346	1156	248	8229	742	246	468.5	739	556.5
	403	368	253	277	311	266.5	245.5	244.5	285	312	363	256.5	281	332	280	254.5	274	496.5	240	278	236	2301	369	263	189.5	208	272.5	495	211.5	297	264	3665	245.5	507	348	240.5	328	1036	1284	211.5	313	297	253	552	237	234	428	279	335.5
	361	327	216	256.5	263.5	227	237.5	237	244.5	264.5	340	226	246.5	295	205	216.5	250	451	205	233.5	190	1716	457	242	156	170	262	473	182	276.5	225	3484	208	509	378	198	307.5	939.5	1072	175	272	280.5	229	514	254	186	421	267	294
	317	338	216	236	268	215	193	214	228	261	278.5	232	224	283.5	206	197.5	242	440	180.5	227	197.5	1464	640	225	141	162	264.5	524	161	267	218	3722	194	594.5	343	182	318	1178	1329	169	275.5	250	222	455.5	199	170	415	222.5	290.5
	323	319	197.5	213.5	244	206	206	197	221.5	269	322	218	231	283	178	192	218.5	445.5	176.5	220	184.5	753	343	219	143	161.5	251.5	456.5	168	268	205	2876	197	500	328	185	285	1037	1287.5	164	273	250	206	453.5	218	174	409.5	218.5	308
	442	428	295.5	318	317	252	242	277.5	291	312	448	308	292	330	269	269	285.5	547	224	282	249.5	1303	902	309.5	185.5	201	342.5	556	218	387.5	264	5081.5	246	752.5	471	235	362.5	1416	1671	223.5	394.5	309	273	448.5	394	227.5	610	280	500
	324	350	232	257	298	252	221	227.5	250	298	369	251	256.5	287	273	238	251.5	453.5	215	238	210	1287	565	244	165	171	265	528	187	288	226	4186.5	225	562.5	371	208.5	348	1143	1429.5	191	290	278.5	242	448	285	194	460	241	331
	427.5	298	238	235	343	211	255.5	196	239.5	263	332	226	232	281	202	234.5	226	445	190.5	220.5	187	1220	863	214.5	147	158	260.5	559.5	174.5	276	195	3981	193	518	305	179	344	2159	2504	166	288	261	218	507	280	174	407	229	321
	273	290	200	216	251	200	181	173	218	267.5	296.5	202	211.5	275.5	163	175	199	447	166	202	166	1016	532	215.5	125	139	257	541	149	267	192	3354	176	577.5	358	162	268.5	1240	1502	147.5	265	236	229	500	181	151	413	204	317
	1107	318	216	257	319	222.5	460	218	254	277	313	225.5	241.5	317	224	293	239.5	460	203	243.5	201	1926	685	238	157	178	257	500	184.5	269	222	3564	210	463	303	199	386	1008.5	1255.5	179	276.5	276	234	959.5	245	193	381.5	277	312
	536	270	216	247	308	228	234	280.5	237	260.5	284	210.5	235	298	177	206	246	453.5	196	296	190.5	1071.5	433	278	145.5	166	241	476.5	177	237	257.5	3451.5	189	431	301	183	335	993	1229	164	256.5	275.5	224	440.5	214	166.5	330	233	313
	1144	339	247.5	254	285	212	229	216	241	275	339.5	240	235	288.5	247	212	241	432.5	197	231.5	185.5	1720	676.5	240	145	163	279	577	179	276.5	223	4319	198	568	335.5	194.5	335	1445	1725	179	298	263.5	228	521	310	177	443	254	304.5
	380	402.5	273.5	310	329.5	271	280	262.5	289	312.5	411	292	297	350	292.5	235	290	543.5	234	269	239	1667	680	287	193.5	203.5	333.5	617	213	362.5	275	4965	241	698	445	220	375.5	1321	1502	218.5	360.5	319.5	286	508.5	394	232.5	547	296	368.5
	360	306	206	239.5	264.5	235.5	213	202.5	246	324	296.5	228	228	305	242	192	228	443	205.5	228	210.5	1488	393	229	157	172	254	455	177	246.5	223	3524	201	462	284	205	285	801.5	1042	175	268	260	228.5	523	201	179	383.5	243.5	294
	378.5	290	295.5	226	327	203	195	192	229	258	294.5	212.5	228	283	216	188	256	408.5	189	224	185	944.5	814	214	136	158	242.5	688.5	166	242	198	4300.5	191	457.5	297	177.5	352	2018	2539	163.5	245.5	255	230	419	269	176	369	218	283
	348.5	378	254.5	298.5	320.5	236	259.5	232	297	316	374.5	262.5	273	333	243	258	276	545.5	222	262	222	1223	715	265	180	197	296	603	197	319	253	4043	232	661.5	396	235	353	1288	1531	196	332	306	261	488	247.5	211.5	472.5	271.5	358.5
	338	282	232	222	280.5	198.5	191	190	226	242	304	217.5	219	273	184	190	211	443	179.5	215.5	183	1013.5	440.5	224	134	154.5	234.5	506	162	265	201	4341	188.5	465	302	185	315.5	1165	1364	160	259	241	201	442	253	161.5	372	217	280.5
	437.5	329	226	223	274	223	480	204	284	263	356	234	246	368	168	334	230	463	181	274.5	192	957	577	250	137	156.5	271	570	183	300.5	221	3834	202	571	356	191.5	529	1199.5	1289.5	164	271.5	340	234.5	864	257	173.5	438.5	356.5	312.5
	563	335	207	234.5	296.5	210	243	188	236.5	254	302.5	222	235	284.5	172.5	192	231	455	186	225.5	179	889	459	223.5	145	160	255.5	503	172.5	279	212	4219	197.5	553	341	196	300	1187	1344	163	274	258	219	552.5	230	169	410	230	325
	407	355	256	243	338.5	214	202	234	241	276	342	234	259	308	210.5	205.5	246	460.5	191	1509	219	1153	579	242.5	155	175	290	572	184	303	223.5	4384	208	558	327.5	210	302	1398	1538.5	182	311	286.5	238	493	331	189	434	243	329.5
	392	408	232	256.5	329	212	211	205	239.5	260	357	256	255	287	181	215.5	251	493	195	251	213	1324	534	239	149	162	295	556.5	189	341	233	4026	201	670.5	417.5	200.5	302	1121.5	1385	180.5	333	275	259.5	407	261	181.5	518	251	379.5
	281.5	311	196	226	241	221	185	185	219	260	295	209	216.5	284	172	168	211	415	179	211	176.5	779	331	215	139	150	248.5	496	160	260.5	200.5	3146.5	188	541	324.5	172.5	268	1129	1380	152	260.5	249	227	417	193	157	414	215	288.5
	296.5	357	221	261	283.5	218	223	212.5	238	277	336	237.5	249	298	188	203	238	499.5	200	240	200	862	506	239	158	172	284	507	177	294	227	3980	209.5	603	362	198	288.5	959.5	1159	177	300	273	234	465	229.5	185	474	242	303
	309	386	244	276	304	252	236	240	262.5	313.5	340	272	276	330.5	221.5	249	272	503	238	268	241	1162	404	274	182	195	310	534	200.5	332	253.5	4324	242	603.5	361.5	231	340	957	1151	207.5	319	297	256	508	246.5	211	459	282	340.5
	934	375	225	252.5	393	233	215.5	214	240	304	340	242	253	301	187	212	238	647	204	243	211	1311	540	249	159.5	172	289	536	189.5	326.5	222	4327	207	641	364	207	308	1221	1480	173	320	273	243.5	463	284	184.5	546.5	243	402
	470	327	242	246	317	252	254	226.5	277	306	328	225.5	273	343	217	234	248	463.5	230	278	221	1378	564.5	262	177	200.5	264.5	563	208	299.5	241	3638	228	474	291.5	220	325	1236	1453	198	295	305.5	264	563.5	285	197	391.5	279	369
	607	349	244	244	306.5	222	237.5	217	236	267	329	235	245.5	298.5	201	221.5	268	498	204	246.5	207.5	1307	605.5	247	156	178	288	554	191.5	284.5	228	3997	215	523	332	199	311	1284	1498.5	189.5	287	269.5	245.5	461	302.5	196	395	241.5	327
	295	321.5	212	239	289	218	227	197.5	233	257	303	235	249.5	292	186	193.5	252	470	181.5	221	199	1205	638	232.5	151.5	163	265	539.5	170.5	263	220	3365.5	197	571	359	188.5	323	1235	1422.5	169.5	291	263	240	474	203	177.5	420.5	246	308
	1189.5	273	189	200	224.5	197	183	165	196	215.5	271	205	203.5	259.5	196.5	164	195.5	382	161	190	178	1444.5	479	198.5	124.5	140	226	481	144	225	184	3253	170	454	275	163	300	973	1181	145	227	216	195.5	442	172.5	150.5	348	204	281
	627	387	259.5	268	310	246	237	234	270	287	341	274	271	323	216	243	276	521	232	261.5	230	1212	676.5	282	181	193	318	604	205	333	249	4332	233	590	375	224	379	1296	1482	205	315.5	295	257	478	322	212	487	272	345
	580	406	245	289	301.5	271	302	239	314	338	396	289	288.5	364	236	303	278	569.5	234	285	238.5	1329	370	297	193	221	329.5	513	213	376.5	269.5	3737	254	649	388.5	239	406.5	1138	1276	217	358.5	333	266	652	261	224	505.5	321	363.5
	458	348.5	226	251	270	207	453.5	191	231	235	322	222.5	229	344	174	367.5	230.5	421	165	269	187	1389	718.5	224	132	144	264	531	163	293	196	4062	180.5	652	392.5	172	631.5	1475	1638	153	284	311.5	201.5	864	259.5	162	488	321.5	327
	1654.5	402	279	281.5	364	257	272	251	277	306	384	275	276	327	276.5	238	290.5	588.5	230.5	260	232	1847.5	765.5	274	175	200	308	638	213	347	261	4582.5	243.5	647	387.5	225.5	344.5	1386	1555	200	330	303	252	468	409	216	522	284.5	364
	578.5	388	252.5	318	302	226.5	730	247.5	366	282	442.5	268.5	280	376.5	273	642.5	273	601	199.5	332	219	2430	1245	281	161	179.5	344	578.5	199.5	368.5	231	4497	225.5	677	456	200	697	1457.5	1450.5	191	323	359	241	1232	336	198	500	453.5	403
	3676.5	289	200	275.5	339	207.5	212.5	189	246.5	251	270.5	209	229	315	173	217.5	227	514.5	188	212.5	186	1549	253	219.5	148	158	242.5	432.5	160	274	211.5	3023.5	190	404	284	175	294	751	929	165	251	255	212	604	189	173	353	245	281
	221	252	138	181	189	165.5	144	143	163	255	260.5	179	178	232	151	141	159	345	133	156	141	1352	230	173	102.5	111	182	367	114	186	151.5	2446	136	470	235	148.5	218.5	832	1098	114.5	218	186	161	388.5	142	129	377	165	226
	696	318	293	232.5	444	215	240	210	230.5	267	346	230	233	300	213	202	244.5	438	195	241.5	197	1707	774	240	155	172.5	250	616	194	291	224	4571	218.5	491.5	342	207	364	1737	2024	185.5	271	276.5	232	538.5	305	192	394.5	248	412
	390	424	257	287	336	261.5	372.5	251.5	288	306	373	295	287	351	239.5	290	287	532	239.5	274	244	1791	595	282	200	205	341.5	507.5	215	368	265	4029	248	724	495	241	393.5	1081	1228	203.5	372.5	324	268.5	686.5	305.5	222	566	318	390
	381	415	271	312.5	323	260	266	256	290	305	379	291	290	337.5	249	250	277	598.5	230.5	290.5	237	1500	553	291	185.5	199.5	331.5	519.5	207	358	255	4307	244	747	463	222	362	1129.5	1352	218	364.5	320	272	511	243	222.5	595.5	289.5	388
	1696	278	178	215	219	187.5	210.5	170.5	200	260	290	207.5	203	258	146.5	182	200	383	158.5	196	162.5	546	572.5	196	122.5	137	212	444.5	153	241	183	3084	161	516	295	158	265	1665.5	2062	141	249	220	188	598.5	208.5	145	411	202.5	268.5
	928	302	225	261	328	213	209	212.5	233	299.5	330	210	232	305	210	196	243.5	539	194	227	195.5	759	914	232	152	173.5	233	587	176.5	259	213	3851	198	500	292.5	204	314	1615	1966	172	252.5	268	220.5	537.5	266	177	383	241	305
	504	362	248.5	261	293	238	225.5	255	263	285	335	254	259.5	311	203.5	216	277	493	207	242	221	1519	723	256	166	181	301.5	520	194	332	242.5	4167	218	620	398	220	319.5	1174	1364	189.5	311	283	246	529	285	215.5	506	257	332
No infiltrated leukemia	428	440	276	304	337	293	256.5	275	312	347	426	289	323	375	232	249	330.5	656.5	249	292	243.5	603	509	302	182	213	348	647.5	237	384	275	4018	262.5	762	451	253	380	1518	1690.5	232	362	329	304	619	338	242	625	286.5	411
	390	397	233	275	317	257	218	222	270	321.5	378	271	278.5	339	193	234	306	598	212	253	237	647	389	275	157	179	327	545	202	366.5	236	3465.5	233	778	475	210.5	341.5	1485	1766	192	344	295	252.5	577.5	247.5	199.5	575	263	426.5
	524	474	311	332	422	274	280	261	321	331	438	333	303	392	309	271.5	316.5	649	254	289	257	1555	661	314	201.5	215	384	656	217	414	284	4876	262	831	545	263	438.5	1155.5	1264	223	400.5	372	280	666	307	251	658.5	371	480
	352.5	386	263	282.5	421	260.5	265	257	297	324	382	311.5	301	381	274	264	284.5	617	233	271	238.5	1588.5	801	296	186	211	320.5	597	212	377	262.5	4052	250.5	726	431	231	396	1114.5	1243	218	353	318.5	277.5	669	265	211.5	532.5	291	480
	517.5	528	638	376	708.5	356	342	365.5	365	408	540	372.5	381.5	470.5	486.5	338	450	749	309	392	335.5	2492.5	1525	405.5	254	283.5	444	1126	289	491	356.5	7847	343.5	896.5	581	329	680	3204	3491.5	287	450	434	378	513	344	296	654	407.5	510
	726	424	329.5	307	637	248	223	237	292	296	466	288	294	335	299	254.5	328.5	642	209	281	219	2905	1170	291.5	161	188	357	738	202	421	250	5173	233.5	856.5	504.5	236.5	423	2358.5	2661	190	374	307.5	258.5	510.5	390.5	208	589	269	714.5
	995.5	491.5	253	313.5	349	272	326.5	239	303	343	438	315	321	369	266	312.5	287.5	654.5	230	277	250.5	2497	780	308	180	195	406	585	214	431	271	4326.5	247	867.5	556.5	254	438	1262	1326	206	394.5	471.5	279.5	853.5	318	217	634	341	444
	579	433	322	322	368.5	291	450	305	309	342	448	304	323	384.5	293.5	333.5	330	770	253.5	301	262	1114	871	315.5	205	216	363	706	241	395	277.5	5309	260.5	749	460	270	448	1367	1627	232	386	365	299	919	382	253	569.5	337.5	428
	449	389	264	290.5	322	273	291	257	307	339	391.5	277.5	301.5	369	261	250	298.5	562	244	282.5	248	914.5	534	299	200	210	324	587	213	352	270.5	4264	247	634.5	425	239	388	1032	1279	228	346	334	270	618.5	271	229	481.5	291	364.5
	292	377	262.5	266.5	363	254.5	246	222	279	307	335	261	269	334	250	224	265	536	218.5	263	221	1625	690.5	272.5	170.5	190.5	294	609.5	185	325	239	4468.5	235.5	624	365.5	212.5	349	1324	1640	192	314.5	304	268	592	226	204	489	268	390.5
	359	427.5	298	310.5	360	290.5	285	272	296	350.5	406	289	322	369	244	262	332.5	609.5	261	302.5	258.5	928	478	304	202	222	361.5	637	220.5	359	291.5	4468	268	676.5	415	256.5	394.5	1227	1412	233	365	359.5	297	679	281	239	546	304	404
	344	391	261	279	338.5	259	238	259	284	313	363	269	279	347	251	239	274.5	549	242	280	243	1960	945	286.5	193	200	317	548	209.5	331	277	4594	244	604	398	236	326	1156	1302	213	320	313	277	556	247	215	492.5	268	352
	328.5	434	267	298	329	261	271	253	294.5	348	403	287.5	287	363	230	253	312	593	246.5	319	256	1002	433	292	188	208	322.5	619	207.5	350	286	4617	254	685.5	432	250.5	381	1516	1803.5	216	355	341.5	277	557	262	234	567	294.5	370.5
	131	488	643.5	510	448	602	408.5	414	436	419	459	613.5	451	466	516.5	400	378.5	481.5	840	364	406.5	369	2379	1293	461	316.5	342.5	543	888	341.5	564.5	426	7317.5	398	1066	640.5	356	571	2089.5	2433.5	348.5	563.5	487	402	536.5	382	360.5	821	437
	321	330	234	260	330	245	222	202.5	250	378.5	345	233	242	330	189.5	217	236	490	202	241.5	204	740	411	273	155	179.5	263	610	179	277	222	4015	213	515	295	209	310	1338	1573	184	314	287	237.5	580	210.5	179	411.5	249	309
	223.5	232.5	218	171	276.5	189	160	161	191	207	232	161.5	183	238	208	153	195	345	153.5	187	153	1786	730.5	181	116	132	181	464	134	205	176	3989	153	359	234	152	228	1316.5	1474.5	130	206.5	215	177.5	401	184	137	289	186	218
	385	438.5	258	308	420	389	239	260	269	313.5	412	311	313	340.5	273	253.5	301.5	684.5	243	249	252	2193	653	281.5	181.5	203	350.5	592	206	357.5	259	4168	245	774	487	231	365	1099.5	1263	207.5	367	299	245.5	557	246	225	564.5	270	391
	388	399	289	320	350.5	305	298.5	288.5	360	384	393.5	299	316	381	265	279.5	314	556.5	278.5	322	270	442.5	399.5	313	232	247	336	586	258	359	296	3811	291.5	563	380.5	286	415	1073	1317.5	250.5	365.5	365	298	556	309	268	474.5	335	379
	323	302	204	226	236	204	196	190.5	213	261.5	298	216	220	271	189	185.5	212	421	183	206.5	187	1297	468	214	139	157	231	501	157	252.5	196.5	4139.5	189	519	317	184	290	1090	1328	161	257	247	212	468	203	170	406	216	271.5
	334	344.5	227	250	282	212.5	211	215.5	243	284	366	248	251	312.5	185	210	263.5	517	206	234	195.5	1257	474	248	147.5	172	283.5	536	187.5	295	220	4243.5	212	596.5	351.5	204	316	2481	2803	178	309	290	256	486.5	259	185	456.5	242.5	318
	450.5	404	298	263	362.5	258	241	258	301	323.5	398	276	284.5	354	216	249	288	544	224.5	280	239.5	1444	620.5	286	184	201.5	312	634.5	217	335	260.5	5003.5	239.5	598.5	407	228	341	1550	1807	208	334	318.5	279	529.5	363	224.5	502	282.5	355.5
	667	357	250	258	315.5	226.5	231	214	236	271	337	251	271	317	199	217	262	495	205	248	205	1146	643	262	157	172.5	305.5	550	190.5	339.5	229	4415	214	614	358	207	362.5	1179	1343	184	306	291	251	554	329	194	471	269.5	332
	599	340.5	322	279	426	270.5	242	239.5	277	333.5	357	257	278	343	224.5	240	283	499	234	271	228	257.5	688	267	185	201	277	736	203	318	252.5	4282	236	553	373.5	220	366	1835.5	2179.5	214	311	303	277	599	261	217.5	424.5	287	335.5
	1053	369	299	266	367	259	260	294	287	296	356	267.5	289	341.5	219	231	302	537.5	238	282	238	936	468	279	180	202.5	293	577	206	337	260	4810	243	542	414	222.5	367.5	1343	1527	211	329	332.5	275	471	379	214.5	436.5	284	343
	303	267	203	220	254	198	193	191	228.5	308	310	191	197.5	281	183	204	223.5	462	183.5	210	186	721.5	441.5	199	142	155	212	515.5	153	229	199	3594.5	185	401.5	240	172.5	271.5	941.5	1248	153	239	234	211	511	185	160	327	207.5	255
	501	359.5	234	247	279	236.5	217	209.5	256.5	292	356	248	247	310	222	216	256.5	511	217	267	216.5	1310	526.5	252	165	186	291	561	193.5	284	233	3638	220	549.5	338	201	317	1256	1477	189	301	285.5	262.5	510.5	277	202	440	250	348.5
	482	388.5	236	270.5	325	235	245	219	273	291	349	251	260	324	210	221	276	510	219	257.5	205	1169	427.5	259	170	189	306.5	535	200.5	299	242	4061.5	221	556	320	219	331	976	1168	192	296	291	244	481	271.5	203	455	264	332
	795	283.5	164	225	226	165	169	169	206.5	289.5	328	196	197	259	155	168	181	489.5	152	192	155	831	284.5	196	113	133.5	219	472	140	255	176	2829	166	569	301	158	247	1124	1384	134.5	245	228	190.5	439	216	145	443.5	190	299
	373	380	278.5	290.5	355	280	269.5	264.5	312	316	373.5	274.5	278	367.5	258.5	247.5	280.5	589	239.5	287.5	241	1438	860	291	201.5	208	320	597	222	342	268	5507	257.5	545.5	370	237	388	1396	1581	226.5	342	335	279	553	269.5	234	478	291.5	367.5
	297.5	314	234	253	299	215	221	220.5	256.5	273	301	239	246	310	205	216	236	477.5	205	242	204	585.5	548	242	163	168	268	576	177	307	237	3798	202.5	618	369	194	346	1652	1888	181	289	274	251	518	219.5	183.5	423	235	305
	416	272.5	205	200	244	189.5	179	175	206.5	236	281	187	203	253.5	151	168	197	412	165	195	174	637	495	200	129	140	212	539	153.5	236	181	3633	175.5	451	255	173	274	1423	1609.5	148	238	232	199	439	241	155	358	207	264
[truncated: 88 more columns]

## Sheet: media, mediana y p-valor
Groups	S100A9	CD44_1	HSPA2_1 (HSP72)	HIF1A	HSPA2_2 (HSP72)	TRAF3_1	MED12_1	MED12_2	ZMYM3	DDX3Y;DDX3X	C1QC	KLK3;KLK2	PTPRC	BRAF_1	SERPINA3	ERBB2_1	ERBB2_2	SERPINC1	NFKBIE_1	NFKBIE_2	CD44_2	LRG1	CD14	IRF4_1	BIRC3	IRF8	IRF4_2	ALDOC	PIM1_1	ANPEP	BCL6_1	SPP1_1	TRAF3_2	SEZ6_1	SPTAN1	MAP3K7	SEZ6_2	GAP43_1	GAP43_2	CD19_1	MS4A1	PTPRZ1_1	WBSCR17	SLC30A7	S100A13	CD38_1	KLHL6_1	CD22_1	FCGR1B;FCGR1A
mean_Infiltrated	644.081	386.676	265.206	292.765	353.066	263	330.868	252.743	297.309	325.735	385.618	271.015	284.684	360.588	251.096	308.838	293.191	542.926	234.765	283.132	239.294	1381.99	634.559	284.213	188.36	202.978	314.287	599.676	210.235	339.331	261.89	4000.39	244.449	597.846	403.397	233.647	442.39	1316.1	1524.14	210.596	339.022	326.471	264.735	781.993	352.787	222.059	479.772	310.265	365.132
mean_NoInfiltrated	462.177	382.645	283.065	283.016	357.048	266.742	254.661	245.5	281.677	317.645	376.339	277.032	280.984	342.823	247.032	243.903	283.935	555.081	243.548	269	233.21	1238.44	687.226	306.387	183.919	196.613	308.774	604.065	223.065	334.371	259.629	4252.97	462	626.242	416.645	238.065	363.71	1398.85	1663.42	272.5	327.806	320.5	269.371	560.823	285.113	215.419	488.21	292.887	375.355
mean_Infiltrated Haematological	644.081	386.676	265.206	292.765	353.066	263	330.868	252.743	297.309	325.735	385.618	271.015	284.684	360.588	251.096	308.838	293.191	542.926	234.765	283.132	239.294	1381.99	634.559	284.213	188.36	202.978	314.287	599.676	210.235	339.331	261.89	4000.39	244.449	597.846	403.397	233.647	442.39	1316.1	1524.14	210.596	339.022	326.471	264.735	781.993	352.787	222.059	479.772	310.265	365.132
mean_Infiltrated Solid tumors	761.5	636.917	341.583	344.25	403.583	330.333	393.333	313.583	354.417	363.583	447	329.5	334.333	416.167	367.417	333.583	372	577.083	303.833	325.417	314.167	1692.25	700	336.833	253.083	265.583	381.667	656.083	265.5	409.833	331.25	3822.42	305.75	673.583	465.25	296.667	583.5	1233.42	1395.75	271.5	391.75	383.583	311.833	718.167	595.667	290.917	526.833	419.5	420.833
mean_Infiltrated Lymphoma	921.144	412.753	286.299	281.437	363.42	260.287	469.724	252.339	324.851	307.914	462.92	278.489	310.885	370.943	300.437	403.954	286.862	532.511	224.759	351.511	231.868	1911	962.759	288.534	173.034	193.851	344.523	669.477	202.31	362.264	262.46	4494.91	240.161	632.305	444.356	220.994	578.195	1554.07	1725.39	210.816	418.339	360.989	258.345	1178.01	301.563	213.626	480.994	403.661	386.46
mean_No infiltrated Lymphoma	698.27	378.557	258.887	270.94	329.151	249.796	289.469	238.28	280.516	315.39	382.097	261.204	270.629	341.824	239.855	271.44	272.368	525.682	222.538	278.783	225.629	1456.47	636.632	272.77	172.947	189.292	298	590.767	201.16	326.201	249.412	4112.17	255.264	603.425	388.097	219.607	392.783	1291.37	1525.98	209.972	318.903	308.755	254.764	660.591	285.456	206.396	473.579	282.947	352.428
mean_Infiltrated Leukemia	648.052	386.44	264.724	292.642	352.873	262.739	331.567	251.963	296.955	325.179	385.493	270.493	284.336	360.343	250.888	309.522	293.179	542.537	234.522	282.634	238.851	1388.9	637.097	283.455	187.963	202.649	313.59	600.067	209.873	338.769	261.5	4002.81	244.134	597.56	403.216	233.284	443.381	1314.52	1520.89	210.112	338.993	326.224	264.269	785.56	353.806	221.866	479.112	310.343	364.336
mean_No infiltrated Leukemia	462.177	382.645	283.065	283.016	357.048	266.742	254.661	245.5	281.677	317.645	376.339	277.032	280.984	342.823	247.032	243.903	283.935	555.081	243.548	269	233.21	1238.44	687.226	306.387	183.919	196.613	308.774	604.065	223.065	334.371	259.629	4252.97	462	626.242	416.645	238.065	363.71	1398.85	1663.42	272.5	327.806	320.5	269.371	560.823	285.113	215.419	488.21	292.887	375.355
median_Infiltrated	460.5	365.5	241.75	265	323.75	239.5	239.5	228.25	270.5	308.25	366	256	268	327	227.5	233	269.75	525.5	210.75	257	214.75	1369.5	561.5	263	163.25	181.75	293.5	577	190.75	321.75	240.25	4055.75	223.75	587.25	374.25	209.25	353.5	1224	1445.5	191.5	310.5	295.25	244.75	567.25	271.25	200.5	472.75	272	342
median_NoInfiltrated	390	388.5	262.5	279	338.5	259	242	239.5	284	316	373.5	271	279	341.5	230	240	284.5	544	230	271	238	1146	548	281.5	180	200	317	586	206	339.5	259	4243.5	239.5	604	398	228	362.5	1316.5	1527	207.5	334	307.5	270	554	269.5	214.5	478	270	364.5
median_Infiltrated Haematological	460.5	365.5	241.75	265	323.75	239.5	239.5	228.25	270.5	308.25	366	256	268	327	227.5	233	269.75	525.5	210.75	257	214.75	1369.5	561.5	263	163.25	181.75	293.5	577	190.75	321.75	240.25	4055.75	223.75	587.25	374.25	209.25	353.5	1224	1445.5	191.5	310.5	295.25	244.75	567.25	271.25	200.5	472.75	272	342
mean_Infiltrated Solid tumors	733.25	393.5	276.75	274.5	341	273	338.75	243.25	283.75	288.5	372.75	265.5	269.25	331.5	294	247.25	280.5	527.5	226	265.25	249.5	1622.75	801.75	267.5	177.75	193.25	314.5	626.5	200	350.5	262	3778	230	626	417.5	218	407	1252.5	1393	201	320.75	323.75	254.75	584.25	308	212.5	473	361.5	357.25
median_Infiltrated Lymphoma	622	371	270	271	342	250	296	236	285	293	393	260	273	341	273	261.5	272	515	217	280	220	1767	872	267.5	168.5	187	300	622.5	197	329	245	4630.5	223.5	584	406.5	212.5	412	1344	1459	193.5	349	310	251.5	619	259	204	463	295	357
median_No infiltrated Lymphoma	447	363.5	247.5	261	312.5	243	237.5	231.5	266.5	304.5	356	252	261	330	223	231	264	518	215	260	218	1363	579	257	164.5	182	286	581	191.5	318.5	241	4070	223	582.5	371	214	346	1236	1432	190	311	294	247	553	266	197	460	261.5	335.5
median_Infiltrated Leukemia	463	364	241.5	264	323	239	237.5	228	270	308	365	256	264	326	225	232	269.5	523	210	256	214.5	1370	567	261	163	181.5	293	577	190.5	321.5	238.5	4063.5	223.5	586.5	372.5	208.5	353	1222	1445	190	310	292.5	244	568.5	266.5	199.5	472.5	271	342
median_No infiltrated Leukemia	390	388.5	262.5	279	338.5	259	242	239.5	284	316	373.5	271	279	341.5	230	240	284.5	544	230	271	238	1146	548	281.5	180	200	317	586	206	339.5	259	4243.5	239.5	604	398	228	362.5	1316.5	1527	207.5	334	307.5	270	554	269.5	214.5	478	270	364.5
[truncated: 13 more rows]
[truncated: 80 more columns]
