# Supplementary material for: Deciphering Biomarkers for Leptomeningeal Metastasis in Malignant Hemopathies (Lymphoma/Leukemia) Patients by Comprehensive Multipronged Proteomics Characterization of Cerebrospinal Fluid
Source: Cancers (Basel). 2022 Jan 17;14(2):449. doi: 10.3390/cancers14020449 (PMC8773653; doi:10.3390/cancers14020449)
Supplement: Supplementary file 1 [file cancers-14-00449-s001.zip › Supplementary-Material/Supplementary Table S8.xlsx]

## Sheet: Hoja1
ROC Analysis
CSF+/-LM (Customized Protein Arrays)
51 proteins: NCAM1 + CD34 + ITGB1 + CD3 + SERPINA4_1 + MMP1_1 + GSTP1_1 + GC + HTRA3 + FBLN7 + ITIH1 + MIA + ANG + CFH + HRG + C1QB + ITIH4_2 + COL3A1_2 + VASN + TGFBI + CD4_2 + CD44 + SERPINC1_2 + MAX + PIM1 + PDGFRB_1 + BBC3 + SOCS3 + STAT3_2 + `p-HDAC3` + JUNB + AIF1 + CASP3 + PTPRC_3 + PTPRC_4 + LY6G6F + CD8A_2 + IL2_1 + CDKN2A + MIF + LGALS3BP + SRGN + NCF2 + OMD + FBP1 + LMNA + S100A6 + TNF…
CSF+/-LM (Affinity Proteomics)
51 proteins: S100A9 + CD44_1 + `HSPA2_1 (HSP72)` + MED12_1 + `DDX3Y;DDX3X` + `KLK3;KLK2` + BRAF_1 + ERBB2_1 + LRG1 + CD14 + IRF4_2 + ALDOC + BCL6_1 + SEZ6_1 + SPTAN1 + MAP3K7 + GAP43_2 + MS4A1 + PTPRZ1_1 + SLC25A20 + FCGR1A + C9 + EGR2_1 + ZNF292_1 + CD19_2 + MGA_1 + POT1_1 + `HBA2;HBA1` + XPO1 + ATM_1 + CCND2_1 + NT5C1A + ZNF292_2 + DTX1_1 + TP53_1 + POT1_2 + MME + NRXN1 + BCL2_1 + METTL22 + `EF…
CSF+LM (lymphoma vs leukemia) (Customized Protein Arrays)
19 proteins: PTPRC_1 + SELP + CD8A_1 + MKI67 + CXCL13 + SPARC_1 + SERPINA4_1 + COL3A1_1 + MMP1_1 + HSPG2 + HAPLN1_1 + HTRA3 + VCAM1 + SMOC2 + IGSF6_1 + CRLF1_1 + TNF_2 + COL11A1 + COL3A1_2
CSF+LM(lymphoma vs leukemia) (Affinity Proteomics)
35 proteins: C1QC + SERPINA3 + NFKBIE_2 + CD44_2 + SPP1_1 + MS4A1 + `FCGR1B;FCGR1A` + SPP1_2 + MUC16_1 + SLC25A20 + NRGN + MGA_1 + POT1_1 + NXF1_1 + FBXW7_1 + BCL6_2 + APOM + DTX1_1 + TP53_1 + POT1_2 + C1QB + MME + KLHL6_2 + DTX1_2 + BCL2_1 + CD79A + METTL22 + `EFEMP1/FBLN3` + FUT4 + TP53_2 + CD22_2 + ATM_2 + KRAS + VAMP2_1 + VAMP2_2
Lymphoma CSF+/-LM (Customized Protein Arrays)
15 proteins: PTPRC_1 + SERPINC1_1 + CD44 + CD14 + ANPEP + SPP1_1 + FCGR1A + C9 +CD34 + CD19 + CCND2 + C1QB + NCAM1 + TP53 + PIM1
Lymphoma CSF+/-LM (Affinity Proteomics)
15 proteins: PTPRC + SERPINC1 + CD44_1 + CD14 + ANPEP + SPP1_1 + FCGR1A + C9 +CD34 + CD19_1 + CCND2_1 + C1QB + NCAM1_1 + TP53_1 + PIM1_1
Leukemia CSF+/-LM (Customized Protein Arrays)
15 proteins: PTPRC_1 + SERPINC1_1 + CD44 + CD14 + ANPEP + SPP1_1 + FCGR1A + C9 +CD34 + CD19 + CCND2 + C1QB + NCAM1 + TP53 + PIM1
Leukemia CSF+/-LM (Affinity Proteomics)
15 proteins: PTPRC + SERPINC1 + CD44_1 + CD14 + ANPEP + SPP1_1 + FCGR1A + C9 +CD34 + CD19_1 + CCND2_1 + C1QB + NCAM1_1 + TP53_1 + PIM1_1
